# Supplementary material for: Lipopeptide-mediated Cas9 RNP delivery: A promising broad therapeutic strategy for safely removing deep-intronic variants in ABCA4
Source: Mol Ther Nucleic Acids. 2024 Sep 26;35(4):102345. doi: 10.1016/j.omtn.2024.102345 (PMC11531624; doi:10.1016/j.omtn.2024.102345)
Supplement: Table S4. Off-target list — Sheet 1 includes the complete list of predicted off-target regions associated with the gRNA gRNA 30-1. Those candidates with more than 3 mismatches are indicated in brown. Sheet 2 includes the complete list of predicted off-target regions associated with the gRNA 30-2. Those candidates with more than 3 mismatches are indicated in brown. Sheet 3 included the final selected list of off-targets for both gRNA. [file mmc2.xlsx]

## Sheet: General info
Table S4. Off-target list. Sheet 1 includes the complete list of predicted off-target regions associated with the gRNA gRNA 30-1. Those candidates with more than 3 mismatches are indicated in brown. Sheet 2 includes the complete list of predicted off-target regions associated with the gRNA 30-2. Those candidates with more than 3 mismatches are indicated in brown. Sheet 3 included the final select…

## Sheet: 1.gRNA 30.1-complete list
Chrom	Strand	Start	End	Given query	Actual genomic hit	Number of mismatches	Pre-mRNA (Unspliced)
1	+	94491683	94491705	TGCTGCCCAGAAGTAGTTGA	TGCTGCCCAGAAGTAGTTGA-GGG	0	ENSG00000198691_ENST00000370225_ABCA4_ATP-binding; ENST0000370225	-	-	-	-	-
10	-	129808349	129808371	TGCTGCCCAGAAGTAGTTGA	gGCTGCCCAGAAGgAcTTGA-GGG	3	ENSG00000132334_ENST00000254667_PTPRE_protein; E~ENSG00000132334_ENST00000419012_PTPRE_protein; E~ENSG00000132334_ENST00000430713_PTPRE_protein	-	-	-	-	-
1	-	232832138	232832160	TGCTGCCCAGAAGTAGTTGA	aGCTGCCCAGAAGaAGTgGA-TGG	3	-	-	-	-	-	-
14	-	58940693	58940715	TGCTGCCCAGAAGTAGTTGA	TcCTGaCCAGAAGTAGTTGc-TGG	3	ENSG00000100578_ENST00000354386_KIAA0586_KIAA0586~ENSG00000100578_ENST00000556134_KIAA0586_KIAA0586~ENSG00000100578_ENST00000423743_KIAA0586_KIAA0586~ENSG00000100578_ENST00000261244_KIAA0586_KIAA0586~	-	-	-	-	-
11	+	23891308	23891330	TGCTGCCCAGAAGTAGTTGA	TcCTGCtCAGAAGTAGTTcA-GGG	3	-	-	-	-	-	-
20	-	2658063	2658085	TGCTGCCCAGAAGTAGTTGA	TGtgGCCCAGAAGgAGTTGA-TGG	3	-	-	-	-	-	-
8	-	105805786	105805808	TGCTGCCCAGAAGTAGTTGA	TGaTGCCCAGAAGTgtTTGA-AGG	3	-	-	-	-	-	-
20	-	50677454	50677476	TGCTGCCCAGAAGTAGTTGA	TGCTctCCAGAAGTAGTTGg-GGG	3	ENSG00000020256_ENST00000371518_ZFP64_ZFP64	-	-	-	-	-
4	+	75385660	75385682	TGCTGCCCAGAAGTAGTTGA	TGCTcCCCAGAAGcAGaTGA-TGG	3	-	-	-	-	-	-
17	+	71552069	71552091	TGCTGCCCAGAAGTAGTTGA	TGCTGgCCAGAAGcAGTgGA-TGG	3	ENSG00000069188_ENST00000392650_SDK2_sidekick; ENSG00000069188_ENST00000388726_SDK2_sidekick	-	-	-	-	-
12	+	47630432	47630454	TGCTGCCCAGAAGTAGTTGA	aGtTGCaCAGAAGTAGTTGt-GGG	4	ENSG00000179715_ENST00000546455_PCED1B_PC-esterase; ENSG00000179715_ENST00000432328_PCED1B_PC-esterase	-	-	-	-	-
1	+	236862229	236862251	TGCTGCCCAGAAGTAGTTGA	aGtTGCCCAGcAGTgGTTGA-GGG	4	ENSG00000077522_ENST00000542672_ACTN2_actinin,	-	-	-	-	-
3	-	53832891	53832913	TGCTGCCCAGAAGTAGTTGA	aGaTGCCCAGAAGTgGTTcA-GGG	4	ENSG00000157388_ENST00000350061_CACNA1D_calcium	-	-	-	-	-
2	-	200383806	200383828	TGCTGCCCAGAAGTAGTTGA	gGCaGCCCAGAgGTAGgTGA-GGG	4	-	-	-	-	-	-
7	+	97462331	97462353	TGCTGCCCAGAAGTAGTTGA	gGCTtCCCAaAAGaAGTTGA-AGG	4	-	-	-	-	-	-
12	+	117587125	117587147	TGCTGCCCAGAAGTAGTTGA	aGCTGCaCAGAAaTAGTaGA-GGG	4	ENSG00000135108_ENST00000427718_FBXO21_F-box	-	-	-	-	-
2	+	61945669	61945691	TGCTGCCCAGAAGTAGTTGA	gGCTGCaCAGAAGgAGgTGA-AGG	4	-	-	-	-	-	-
7	-	120500384	120500406	TGCTGCCCAGAAGTAGTTGA	aGCTGCCttcAAGTAGTTGA-AGG	4	-	-	-	-	-	-
10	-	65701084	65701106	TGCTGCCCAGAAGTAGTTGA	aGCTGCCCtGAAtTtGTTGA-GGG	4	-	-	-	-	-	-
5	+	8271832	8271854	TGCTGCCCAGAAGTAGTTGA	gGCTGCCCAGgcaTAGTTGA-GGG	4	-	-	-	-	-	-
X	+	148064170	148064192	TGCTGCCCAGAAGTAGTTGA	aGCTGCCCAGAgGTgGTTaA-GGG	4	ENSG00000155966_ENST00000370457_AFF2_AF4/FMR2	-	-	-	-	-
3	-	44569665	44569687	TGCTGCCCAGAAGTAGTTGA	cGCTGCCCAGAgGTAGTTct-AGG	4	-	-	-	-	-	-
7	+	131176118	131176140	TGCTGCCCAGAAGTAGTTGA	gGCTGCCCAGAAaaAGTTtA-TGG	4	ENSG00000128585_ENST00000352689_MKLN1_muskelin	-	-	-	-	-
14	-	103760634	103760656	TGCTGCCCAGAAGTAGTTGA	gGCTGCCCAGAAGcAGgTGt-GGG	4	-	-	-	-	-	-
8	+	94097959	94097981	TGCTGCCCAGAAGTAGTTGA	TttTGCCCAcAAGTAGTTcA-TGG	4	-	-	-	-	-	-
3	-	48423349	48423371	TGCTGCCCAGAAGTAGTTGA	TaCcaCCCAGAAGTtGTTGA-TGG	4	ENSG00000164049_ENST00000296438_FBXW12_F-box	-	-	-	-	-
2	+	190584714	190584736	TGCTGCCCAGAAGTAGTTGA	TaCgGtCCAGAAGTAGaTGA-GGG	4	ENSG00000151687_ENST00000441800_ANKAR_ankyrin	-	-	-	-	-
20	+	52176907	52176929	TGCTGCCCAGAAGTAGTTGA	TcCgGCCCAGAAGTtcTTGA-TGG	4	-	-	-	-	-	-
4	+	17175338	17175360	TGCTGCCCAGAAGTAGTTGA	TcCaGCCCAGAAGTAtaTGA-AGG	4	-	-	-	-	-	-
22	+	35659198	35659220	TGCTGCCCAGAAGTAGTTGA	TtCTtCCaAGAAGaAGTTGA-AGG	4	ENSG00000100281_ENST00000444518_HMGXB4_HMG	-	-	-	-	-
X	-	147849395	147849417	TGCTGCCCAGAAGTAGTTGA	TaCTtCCCAGAAGTctTTGA-AGG	4	ENSG00000155966_ENST00000370457_AFF2_AF4/FMR2	-	-	-	-	-
18	+	34898429	34898451	TGCTGCCCAGAAGTAGTTGA	TtCTcCCCAGAAGTAtTTaA-TGG	4	ENSG00000101489_ENST00000334919_CELF4_CUGBP,	-	-	-	-	-
6	+	74939711	74939733	TGCTGCCCAGAAGTAGTTGA	TtCTGgCCAaAAGTAGcTGA-GGG	4	-	-	-	-	-	-
13	-	75795854	75795876	TGCTGCCCAGAAGTAGTTGA	TtCTGtCCAGgAGgAGTTGA-TGG	4	-	-	-	-	-	-
X	+	107243179	107243201	TGCTGCCCAGAAGTAGTTGA	TcCTGaCCAGAAGcAGaTGA-TGG	4	-	-	-	-	-	-
7	-	2179698	2179720	TGCTGCCCAGAAGTAGTTGA	TcCTGCaggGAAGTAGTTGA-GGG	4	ENSG00000002822_ENST00000402746_MAD1L1_MAD1	-	-	-	-	-
13	-	93122885	93122907	TGCTGCCCAGAAGTAGTTGA	TaCTGCtCAGcAGTgGTTGA-GGG	4	ENSG00000179399_ENST00000377067_GPC5_glypican	-	-	-	-	-
6	+	1219349	1219371	TGCTGCCCAGAAGTAGTTGA	TtCTGCaCAGgAGTAGcTGA-GGG	4	-	-	-	-	-	-
7	+	28624743	28624765	TGCTGCCCAGAAGTAGTTGA	TtCTGCtCAGtAGTAGTTGc-GGG	4	ENSG00000146592_ENST00000396299_CREB5_cAMP	-	-	-	-	-
8	+	20998241	20998263	TGCTGCCCAGAAGTAGTTGA	TcCTGCtCAGAAGTgGTTGc-TGG	4	-	-	-	-	-	-
1	+	166908802	166908824	TGCTGCCCAGAAGTAGTTGA	TcCTGCCtAGAAGaAGTgGA-AGG	4	ENSG00000143195_ENST00000271417_ILDR2_immunoglobulin-like	-	-	-	-	-
8	-	24061214	24061236	TGCTGCCCAGAAGTAGTTGA	TtCTGCCaAGAAGTAaTTcA-GGG	4	-	-	-	-	-	-
14	+	55802032	55802054	TGCTGCCCAGAAGTAGTTGA	TcCTGCCCttAAGgAGTTGA-TGG	4	ENSG00000178974_ENST00000313833_FBXO34_F-box	-	-	-	-	-
2	+	203623858	203623880	TGCTGCCCAGAAGTAGTTGA	TcCTGCCCtcAAGTAGTTcA-TGG	4	ENSG00000138439_ENST00000303116_FAM117B_family	-	-	-	-	-
6	-	123646435	123646457	TGCTGCCCAGAAGTAGTTGA	TtCTGCCCtGAAGTAtTTtA-AGG	4	ENSG00000186439_ENST00000398178_TRDN_triadin~	-	-	-	-	-
2	-	125858700	125858722	TGCTGCCCAGAAGTAGTTGA	TcCTGCCCtGAAGTAGaTGg-AGG	4	-	-	-	-	-	-
1	-	78293865	78293887	TGCTGCCCAGAAGTAGTTGA	TtCTGCCCAcAAGgAGTTtA-AGG	4	ENSG00000180488_ENST00000370791_FAM73A_family	-	-	-	-	-
2	-	233928337	233928359	TGCTGCCCAGAAGTAGTTGA	TcCTGCCCAGtgGTAGgTGA-CGG	4	ENSG00000168918_ENST00000359570_INPP5D_inositol	-	-	-	-	-
3	-	50467734	50467756	TGCTGCCCAGAAGTAGTTGA	TaCTGCCCAGgAtTAGgTGA-GGG	4	ENSG00000007402_ENST00000266039_CACNA2D2_calcium	-	-	-	-	-
11	-	126234937	126234959	TGCTGCCCAGAAGTAGTTGA	TcCTGCCCAGgAGgAGcTGA-AGG	4	ENSG00000110080_ENST00000227495_ST3GAL4_ST3	-	-	-	-	-
11	-	126252135	126252157	TGCTGCCCAGAAGTAGTTGA	TcCTGCCCAGgAGgAGcTGA-AGG	4	ENSG00000110080_ENST00000227495_ST3GAL4_ST3	-	-	-	-	-
14	+	100192615	100192637	TGCTGCCCAGAAGTAGTTGA	TtCTGCCCAGgAGTAGcTGc-AGG	4	ENSG00000036530_ENST00000261835_CYP46A1_cytochrome	-	-	-	-	-
18	-	65014593	65014615	TGCTGCCCAGAAGTAGTTGA	TtCTGCCCAGAtGTgGTTGc-AGG	4	-	-	-	-	-	-
7	+	105354309	105354331	TGCTGCCCAGAAGTAGTTGA	TtCTGCCCAGAgGTAcaTGA-GGG	4	ENSG00000146776_ENST00000419735_ATXN7L1_ataxin	-	-	-	-	-
3	-	58633054	58633076	TGCTGCCCAGAAGTAGTTGA	TcCTGCCCAGAAGgAGgaGA-AGG	4	ENSG00000198643_ENST00000358781_FAM3D_family	-	-	-	-	-
1	-	50905660	50905682	TGCTGCCCAGAAGTAGTTGA	TtCTGCCCAGAAGTgGaTGt-TGG	4	ENSG00000185104_ENST00000396153_FAF1_Fas	-	-	-	-	-
X	-	112520713	112520735	TGCTGCCCAGAAGTAGTTGA	TtCTGCCCAGAAGTAtgTGt-GGG	4	-	-	-	-	-	-
6	+	93597609	93597631	TGCTGCCCAGAAGTAGTTGA	TGtgGCagAGAAGTAGTTGA-AGG	4	-	-	-	-	-	-
9	-	123110567	123110589	TGCTGCCCAGAAGTAGTTGA	TGagGCCgAGAAGaAGTTGA-GGG	4	-	-	-	-	-	-
5	-	23042882	23042904	TGCTGCCCAGAAGTAGTTGA	TGaTtCtCAGAAGTAGTTtA-AGG	4	-	-	-	-	-	-
10	+	107394990	107395012	TGCTGCCCAGAAGTAGTTGA	TGtTtCCCAcAgGTAGTTGA-GGG	4	-	-	-	-	-	-
11	+	120212327	120212349	TGCTGCCCAGAAGTAGTTGA	TGgTtCCCAGAgGTAaTTGA-AGG	4	ENSG00000196914_ENST00000397843_ARHGEF12_Rho	-	-	-	-	-
20	+	57718400	57718422	TGCTGCCCAGAAGTAGTTGA	TGaTaCCCAGAgGTAGcTGA-TGG	4	-	-	-	-	-	-
5	-	155417029	155417051	TGCTGCCCAGAAGTAGTTGA	TGtTtCCCAGAAGTgGTaGA-GGG	4	ENSG00000170624_ENST00000517913_SGCD_sarcoglycan,	-	-	-	-	-
10	+	49950896	49950918	TGCTGCCCAGAAGTAGTTGA	TGtTGgCCtGAAGTcGTTGA-GGG	4	ENSG00000128815_ENST00000325239_WDFY4_WDFY	-	-	-	-	-
13	-	34167010	34167032	TGCTGCCCAGAAGTAGTTGA	TGtTGtCCAGAAcTAtTTGA-GGG	4	-	-	-	-	-	-
21	-	43790962	43790984	TGCTGCCCAGAAGTAGTTGA	TGgTGgCCAGAAGgAGTTGg-CGG	4	-	-	-	-	-	-
17	+	26339767	26339789	TGCTGCCCAGAAGTAGTTGA	TGtTGCaaAGAAGTAGTaGA-GGG	4	-	-	-	-	-	-
13	-	91255348	91255370	TGCTGCCCAGAAGTAGTTGA	TGtTGCaCAGctGTAGTTGA-AGG	4	-	-	-	-	-	-
20	+	37867140	37867162	TGCTGCCCAGAAGTAGTTGA	TGgTGCtCAGAAaTAcTTGA-GGG	4	-	-	-	-	-	-
10	-	103885579	103885601	TGCTGCCCAGAAGTAGTTGA	TGgTGCCaAtAAcTAGTTGA-AGG	4	-	-	-	-	-	-
17	+	36612744	36612766	TGCTGCCCAGAAGTAGTTGA	TGgTGCCgAGgAGgAGTTGA-GGG	4	ENSG00000225485_ENST00000431231_ARHGAP23_Rho	-	-	-	-	-
10	+	88072031	88072053	TGCTGCCCAGAAGTAGTTGA	TGgTGCCaAGAAGTAGcTGg-AGG	4	ENSG00000182771_ENST00000327946_GRID1_glutamate	-	-	-	-	-
5	+	56157805	56157827	TGCTGCCCAGAAGTAGTTGA	TGaTGCCCAacAGTAGTTGt-TGG	4	ENSG00000095015_ENST00000399503_MAP3K1_mitogen-activated	-	-	-	-	-
17	-	65496607	65496629	TGCTGCCCAGAAGTAGTTGA	TGgTGCCCAtAAGcAGTTaA-TGG	4	ENSG00000154217_ENST00000580974_PITPNC1_phosphatidylinositol	-	-	-	-	-
2	+	215642020	215642042	TGCTGCCCAGAAGTAGTTGA	TGaTGCCCAGAgGTAGTTtg-GGG	4	ENSG00000138376_ENST00000260947_BARD1_BRCA1	-	-	-	-	-
16	-	80709886	80709908	TGCTGCCCAGAAGTAGTTGA	TGgTGCCCAGAAGagGaTGA-TGG	4	ENSG00000166446_ENST00000570137_CDYL2_chromodomain	-	-	-	-	-
2	-	149633698	149633720	TGCTGCCCAGAAGTAGTTGA	TGaTGCCCAGAAGcAtTTGc-GGG	4	ENSG00000168280_ENST00000435030_KIF5C_kinesin	-	-	-	-	-
4	+	1618361	1618383	TGCTGCCCAGAAGTAGTTGA	TGCaaaCCAGAAGTgGTTGA-GGG	4	-	-	-	-	-	-
1	-	40187648	40187670	TGCTGCCCAGAAGTAGTTGA	TGCaGaCCAGAAGTAGgTaA-GGG	4	-	-	-	-	-	-
X	-	11782764	11782786	TGCTGCCCAGAAGTAGTTGA	TGCaGCaCAGcAGTAGaTGA-AGG	4	ENSG00000005302_ENST00000312196_MSL3_male-specific	-	-	-	-	-
8	-	54234710	54234732	TGCTGCCCAGAAGTAGTTGA	TGCcGCtCAGAAGcAGTTGc-TGG	4	-	-	-	-	-	-
15	-	74247681	74247703	TGCTGCCCAGAAGTAGTTGA	TGCaGCCCAGAAGgAGgTGc-TGG	4	-	-	-	-	-	-
22	-	41928662	41928684	TGCTGCCCAGAAGTAGTTGA	TGCaGCCCAGAAGgAGTgcA-CGG	4	ENSG00000100413_ENST00000396504_POLR3H_polymerase	-	-	-	-	-	H	(22.9kD)~	ENSG00000100413_ENST00000442616_POLR3H_polymerase	(RNA)	III	(DNA	directed)	polypeptide	H	(22.9kD)~	-	-
2	+	78940419	78940441	TGCTGCCCAGAAGTAGTTGA	TGCTttCCAGAAcTAGTgGA-GGG	4	-	-	-	-	-	-
19	-	42319745	42319767	TGCTGCCCAGAAGTAGTTGA	TGCTtgCCAGAAGTAGTTat-GGG	4	-	-	-	-	-	-
2	-	206248947	206248969	TGCTGCCCAGAAGTAGTTGA	TGCTaCCtttAAGTAGTTGA-GGG	4	ENSG00000116117_ENST00000406610_PARD3B_par-3	-	-	-	-	-
3	+	184477654	184477676	TGCTGCCCAGAAGTAGTTGA	TGCTtCCCAGgAGctGTTGA-TGG	4	-	-	-	-	-	-
9	-	89098312	89098334	TGCTGCCCAGAAGTAGTTGA	TGCTtCCCAGAtagAGTTGA-TGG	4	-	-	-	-	-	-
12	-	60074669	60074691	TGCTGCCCAGAAGTAGTTGA	TGCTtCCCAGAAaTAtTTGg-TGG	4	ENSG00000118596_ENST00000552432_SLC16A7_solute	-	-	-	-	-
11	-	130090205	130090227	TGCTGCCCAGAAGTAGTTGA	TGCTtCCCAGAAGTtGTccA-CGG	4	-	-	-	-	-	-
1	+	109113525	109113547	TGCTGCCCAGAAGTAGTTGA	TGCTGtgCAGAAtTAGTTGg-TGG	4	ENSG00000162636_ENST00000370035_FAM102B_family	-	-	-	-	-
2	-	115052957	115052979	TGCTGCCCAGAAGTAGTTGA	TGCTGtaCAGAAGaAaTTGA-GGG	4	-	-	-	-	-	-
14	+	21613488	21613510	TGCTGCCCAGAAGTAGTTGA	TGCTGagCAGAAGTAGTgaA-AGG	4	-	-	-	-	-	-
22	+	42605764	42605786	TGCTGCCCAGAAGTAGTTGA	TGCTGtCaAGAgGTAGTTcA-GGG	4	ENSG00000100207_ENST00000359486_TCF20_transcription	-	-	-	-	-
21	+	27932780	27932802	TGCTGCCCAGAAGTAGTTGA	TGCTGaCtAGAAGTgGTaGA-AGG	4	ENSG00000166265_ENST00000299340_CYYR1_cysteine/tyrosine-rich	-	-	-	-	-
3	+	183273142	183273164	TGCTGCCCAGAAGTAGTTGA	TGCTGaCCtGAAaTAGTTGc-TGG	4	ENSG00000172578_ENST00000341319_KLHL6_kelch-like	-	-	-	-	-
2	-	146691263	146691285	TGCTGCCCAGAAGTAGTTGA	TGCTGaCCtGAAGTAagTGA-AGG	4	-	-	-	-	-	-
10	-	89331482	89331504	TGCTGCCCAGAAGTAGTTGA	TGCTGtCCtGAAGTAtTTtA-GGG	4	-	-	-	-	-	-
16	+	28928609	28928631	TGCTGCCCAGAAGTAGTTGA	TGCTGgCCAcAAGTtGTTcA-AGG	4	ENSG00000177548_ENST00000357573_RABEP2_rabaptin,	-	-	-	-	-
1	-	18103820	18103842	TGCTGCCCAGAAGTAGTTGA	TGCTGgCCAGgAGaAGTTGc-TGG	4	ENSG00000117148_ENST00000375406_ACTL8_actin-like	-	-	-	-	-
16	-	68029380	68029402	TGCTGCCCAGAAGTAGTTGA	TGCTGaCCAGcAGTgGaTGA-TGG	4	ENSG00000167261_ENST00000393847_DPEP2_dipeptidase	-	-	-	-	-
17	-	47398434	47398456	TGCTGCCCAGAAGTAGTTGA	TGCTGaCCAGAAGTAGTcac-AGG	4	ENSG00000198740_ENST00000508237_ZNF652_zinc	-	-	-	-	-
21	-	22485182	22485204	TGCTGCCCAGAAGTAGTTGA	TGCTGCatgGAAGTAGTTtA-AGG	4	ENSG00000154654_ENST00000400546_NCAM2_neural	-	-	-	-	-
1	-	152729491	152729513	TGCTGCCCAGAAGTAGTTGA	TGCTGCagAGcAGTAtTTGA-AGG	4	-	-	-	-	-	-
6	-	106776191	106776213	TGCTGCCCAGAAGTAGTTGA	TGCTGCagAGAttTAGTTGA-TGG	4	-	-	-	-	-	-
7	-	72420264	72420286	TGCTGCCCAGAAGTAGTTGA	TGCTGCaCcaAAGTAGTTcA-CGG	4	ENSG00000196313_ENST00000395270_POM121_POM121	-	-	-	-	-
19	-	3073067	3073089	TGCTGCCCAGAAGTAGTTGA	TGCTGCaCtGAAcaAGTTGA-TGG	4	-	-	-	-	-	-
1	+	206596123	206596145	TGCTGCCCAGAAGTAGTTGA	TGCTGCaCAtAAGcAGTTGc-AGG	4	ENSG00000163486_ENST00000295713_SRGAP2_SLIT-ROBO	-	-	-	-	-
14	+	42776763	42776785	TGCTGCCCAGAAGTAGTTGA	TGCTGCaCAGAttTtGTTGA-TGG	4	-	-	-	-	-	-
9	-	138702514	138702536	TGCTGCCCAGAAGTAGTTGA	TGCTGCtCAGAAaaAGTTtA-CGG	4	ENSG00000130559_ENST00000389532_CAMSAP1_calmodulin	-	-	-	-	-
15	+	40080041	40080063	TGCTGCCCAGAAGTAGTTGA	TGCTGCaCAGAAtTAGcTGc-TGG	4	-	-	-	-	-	-
4	+	120883688	120883710	TGCTGCCCAGAAGTAGTTGA	TGCTGCtCAGAAGTAGaaaA-TGG	4	-	-	-	-	-	-
2	+	176177117	176177139	TGCTGCCCAGAAGTAGTTGA	TGCTGCCttcAAGTAtTTGA-AGG	4	-	-	-	-	-	-
4	-	117468548	117468570	TGCTGCCCAGAAGTAGTTGA	TGCTGCCttcAAGTAGTTtA-TGG	4	-	-	-	-	-	-
8	+	1436835	1436857	TGCTGCCCAGAAGTAGTTGA	TGCTGCCacGgAGTAGTTGt-GGG	4	-	-	-	-	-	-
10	-	115665535	115665557	TGCTGCCCAGAAGTAGTTGA	TGCTGCCCtGAgaaAGTTGA-AGG	4	ENSG00000196865_ENST00000369301_NHLRC2_NHL	-	-	-	-	-
9	+	94645926	94645948	TGCTGCCCAGAAGTAGTTGA	TGCTGCCCAacAGaAtTTGA-TGG	4	ENSG00000169071_ENST00000375715_ROR2_receptor	-	-	-	-	-
14	+	51913084	51913106	TGCTGCCCAGAAGTAGTTGA	TGCTGCCCAagAGTAtaTGA-GGG	4	-	-	-	-	-	-
8	-	113104273	113104295	TGCTGCCCAGAAGTAGTTGA	TGCTGCCCAcAAGTtGggGA-GGG	4	-	-	-	-	-	-
21	-	27926808	27926830	TGCTGCCCAGAAGTAGTTGA	TGCTGCCCAGtgGTtGcTGA-AGG	4	ENSG00000166265_ENST00000299340_CYYR1_cysteine/tyrosine-rich	-	-	-	-	-
1	-	231446179	231446201	TGCTGCCCAGAAGTAGTTGA	TGCTGCCCAGcAcaAGTTcA-TGG	4	-	-	-	-	-	-
6	-	32834582	32834604	TGCTGCCCAGAAGTAGTTGA	TGCTGCCCAGcAaTAGaTaA-TGG	4	-	-	-	-	-	-
7	+	11085588	11085610	TGCTGCCCAGAAGTAGTTGA	TGCTGCCCAGgAGaAGgaGA-GGG	4	ENSG00000106443_ENST00000403050_PHF14_PHD	-	-	-	-	-
5	-	1118400	1118422	TGCTGCCCAGAAGTAGTTGA	TGCTGCCCAGAcagAGcTGA-TGG	4	-	-	-	-	-	-
14	-	77735850	77735872	TGCTGCCCAGAAGTAGTTGA	TGCTGCCCAGAgccAGTaGA-AGG	4	ENSG00000165553_ENST00000298352_NGB_neuroglobin~	-	-	-	-	-
7	-	24772187	24772209	TGCTGCCCAGAAGTAGTTGA	TGCTGCCCAGAgaTAGggGA-GGG	4	ENSG00000105928_ENST00000342947_DFNA5_deafness,	-	-	-	-	-
16	+	50552048	50552070	TGCTGCCCAGAAGTAGTTGA	TGCTGCCCAGAttTAGggGA-GGG	4	-	-	-	-	-	-
1	+	43524878	43524900	TGCTGCCCAGAAGTAGTTGA	TGCTGCCCAGAgGctGTTGt-GGG	4	-	-	-	-	-	-
15	-	31845702	31845724	TGCTGCCCAGAAGTAGTTGA	TGCTGCCCAGAtGaAcaTGA-GGG	4	ENSG00000169918_ENST00000307050_OTUD7A_OTU	-	-	-	-	-
22	+	19741070	19741092	TGCTGCCCAGAAGTAGTTGA	TGCTGCCCAGAgGaAcTgGA-GGG	4	-	-	-	-	-	-
8	-	95119905	95119927	TGCTGCCCAGAAGTAGTTGA	TGCTGCCCAGAgGaAaTTtA-TGG	4	-	-	-	-	-	-
11	-	70960931	70960953	TGCTGCCCAGAAGTAGTTGA	TGCTGCCCAGAgGaAGgTaA-AGG	4	-	-	-	-	-	-
18	+	51551020	51551042	TGCTGCCCAGAAGTAGTTGA	TGCTGCCCAGAgGaAGgTcA-TGG	4	-	-	-	-	-	-
22	+	22430822	22430844	TGCTGCCCAGAAGTAGTTGA	TGCTGCCCAGAgGTcaTTaA-TGG	4	-	-	-	-	-	-
5	+	14917066	14917088	TGCTGCCCAGAAGTAGTTGA	TGCTGCCCAGAAtagGTgGA-GGG	4	-	-	-	-	-	-
19	-	36027628	36027650	TGCTGCCCAGAAGTAGTTGA	TGCTGCCCAGAAtctGTTGc-TGG	4	ENSG00000105679_ENST00000222286_GAPDHS_glyceraldehyde-3-phosphate	-	-	-	-	-
5	-	126484511	126484533	TGCTGCCCAGAAGTAGTTGA	TGCTGCCCAGAAagAGcTGg-AGG	4	-	-	-	-	-	-
2	-	233739505	233739527	TGCTGCCCAGAAGTAGTTGA	TGCTGCCCAGAAacAGTgcA-GGG	4	ENSG00000182600_ENST00000409533_C2orf82_chromosome	-	-	-	-	-
2	+	105270300	105270322	TGCTGCCCAGAAGTAGTTGA	TGCTGCCCAGAAaTAcTcGt-TGG	4	-	-	-	-	-	-
14	+	70527292	70527314	TGCTGCCCAGAAGTAGTTGA	TGCTGCCCAGAAGgcGgTaA-AGG	4	ENSG00000100678_ENST00000356921_SLC8A3_solute	-	-	-	-	-
11	+	127348430	127348452	TGCTGCCCAGAAGTAGTTGA	aaggGCCCAGAAGTAtTTGA-AGG	5	-	-	-	-	-	-
1	-	82252392	82252414	TGCTGCCCAGAAGTAGTTGA	aagTtaCCAGAAGTAGTTGA-TGG	5	ENSG00000117114_ENST00000370721_LPHN2_latrophilin	2~ENSG00000117114_ENST00000370723_LPHN2_latrophilin	2~ENSG00000117114_ENST00000370725_LPHN2_latrophilin	2~ENSG00000117114_ENST00000370727_LPHN2_latrophilin	2~ENSG00000117114_ENST00000370728_LPHN2_latrophilin	2~ENSG00000117114_ENST00000370730_LPHN2_latrophilin
4	-	56106629	56106651	TGCTGCCCAGAAGTAGTTGA	gttTcCCCAGAAGTAGTTtA-TGG	5	-	-	-	-	-	-
22	-	46611267	46611289	TGCTGCCCAGAAGTAGTTGA	aagTGaCCAtAAGTAGTTGA-TGG	5	ENSG00000186951_ENST00000262735_PPARA_peroxisome	proliferator-activated	receptor	alpha~ENSG00000186951_ENST00000396000_PPARA_peroxisome	proliferator-activated	receptor
8	+	67703212	67703234	TGCTGCCCAGAAGTAGTTGA	acaTGCtCAaAAGTAGTTGA-AGG	5	ENSG00000270024_ENST00000519289_C8orf44-SGK3_C8orf44-SGK3	readthrough~ENSG00000104205_ENST00000521198_SGK3_serum/glucocorticoid	regulated	kinase	family,	member
12	+	110906218	110906240	TGCTGCCCAGAAGTAGTTGA	gcgTGCgCAaAAGTAGTTGA-TGG	5	ENSG00000111231_ENST00000543199_GPN3_GPN-loop	GTPase	3~ENSG00000204856_ENST00000377673_FAM216A_family	with	sequence	similarity
7	-	149499648	149499670	TGCTGCCCAGAAGTAGTTGA	ccaTGCaCAGAAGTAGgTGA-GGG	5	-	-	-	-	-	-
15	-	62519307	62519329	TGCTGCCCAGAAGTAGTTGA	atgTGCCCAGgAGaAGTTGA-GGG	5	-	-	-	-	-	-
15	+	25403190	25403212	TGCTGCCCAGAAGTAGTTGA	aagTGCCCAGgAGgAGTTGA-AGG	5	-	-	-	-	-	-
4	+	113436140	113436162	TGCTGCCCAGAAGTAGTTGA	gagTGCCCAGAtGTAGTTGt-GGG	5	ENSG00000178403_ENST00000313341_NEUROG2_neurogenin	2~	-	ENSG00000178403_ENST00000313341_NEUROG2_neurogenin	2~	-
2	+	227260985	227261007	TGCTGCCCAGAAGTAGTTGA	aaaTGCCCAGAAGgtGTTGA-TGG	5	-	-	-	-	-	-
2	+	102128444	102128466	TGCTGCCCAGAAGTAGTTGA	gcCaGCCCAGAgGTAGaTGA-CGG	5	-	-	-	-	-	-
22	+	43781129	43781151	TGCTGCCCAGAAGTAGTTGA	caCaGCCCAGAtGTAGTTcA-AGG	5	-	-	-	-	-	-
2	+	216702953	216702975	TGCTGCCCAGAAGTAGTTGA	gcCaGCCCAGAAaTAGTaGA-GGG	5	-	-	-	-	ENSG00000235770_ENST00000413563_LINC00607_long	intergenic
12	-	13515064	13515086	TGCTGCCCAGAAGTAGTTGA	ctCaGCCCAGAAGTAGTaGc-TGG	5	-	-	-	-	-	-
1	+	222342417	222342439	TGCTGCCCAGAAGTAGTTGA	ccCTcaCCAGAAGgAGTTGA-TGG	5	-	-	-	-	ENSG00000236230_ENST00000416510_RP11-400N13.1_~	-
6	-	164991009	164991031	TGCTGCCCAGAAGTAGTTGA	gtCTcaCCAGAAGTAGaTGA-TGG	5	-	-	-	-	-	-
12	+	24740570	24740592	TGCTGCCCAGAAGTAGTTGA	aaCTaCCgAGAAGTtGTTGA-GGG	5	-	-	-	-	-	-
8	+	11754750	11754772	TGCTGCCCAGAAGTAGTTGA	ccCTcCCCAGAAGgAcTTGA-GGG	5	-	-	-	-	-	-
18	+	45630754	45630776	TGCTGCCCAGAAGTAGTTGA	ctCTcCCCAGAAGcAGaTGA-TGG	5	ENSG00000184828_ENST00000535628_ZBTB7C_zinc	finger	and	BTB	domain	containing	domain	containing	7C~ENSG00000184828_ENST00000587107_ZBTB7C_zinc	finger	and	BTB	domain	containing	7C~ENSG00000184828_ENST00000588970_ZBTB7C_zinc	finger	and	BTB	domain	containing	7C~ENSG00000184828_ENST00000589194_ZBTB7C_zinc	finger	and	BTB	domain	containing	7C~ENSG00000184828_ENST00000590855_ZBTB7C_zinc	finger	and	BTB	domain	containing	7C~ENSG00000184828_ENST00000591279_ZBTB7C_zinc	finger	and	BTB	domain	containing	7C~ENSG00000184828_ENST00000592387_ZBTB7C_zinc	finger	and	BTB	domain
X	-	16033628	16033650	TGCTGCCCAGAAGTAGTTGA	gcCTcCCCAGAAGcAGaTGA-TGG	5	-	-	-	-	-	-
19	-	29375032	29375054	TGCTGCCCAGAAGTAGTTGA	gcCTcCCCAGAAGcAGaTGA-GGG	5	-	-	-	-	ENSG00000267528_ENST00000591285_AC011524.1_~	-
X	-	16190190	16190212	TGCTGCCCAGAAGTAGTTGA	acCTcCCCAGAAGcAGTTGc-TGG	5	-	-	-	-	-	-
10	+	98089487	98089509	TGCTGCCCAGAAGTAGTTGA	gtCTtCCCAGAAGgAGTTGg-AGG	5	ENSG00000107447_ENST00000419175_DNTT_DNA	nucleotidylexotransferase~ENSG00000107447_ENST00000371174_DNTT_DNA	nucleotidylexotransferase~	-	-	-
1	+	49679250	49679272	TGCTGCCCAGAAGTAGTTGA	gcCTcCCCAGAAGcAGTTGc-TGG	5	ENSG00000186094_ENST00000371839_AGBL4_ATP/GTP	binding	protein-like	4~	-	-
10	+	19852956	19852978	TGCTGCCCAGAAGTAGTTGA	gcCTcCCCAGAAGcAGTTGc-TGG	5	ENSG00000204740_ENST00000377266_MALRD1_MAM	and	LDL	receptor	class	A
19	+	37526999	37527021	TGCTGCCCAGAAGTAGTTGA	ccCTtCCCAGAAGTgGTTaA-TGG	5	-	-	-	-	-	-
4	+	119062199	119062221	TGCTGCCCAGAAGTAGTTGA	atCTcCCCAGAAGTAtTTGt-TGG	5	ENSG00000164100_ENST00000296499_NDST3_N-deacetylase/N-sulfotransferase	(heparan	glucosaminyl)	3~ENSG00000164100_ENST00000433996_NDST3_N-deacetylase/N-sulfotransferase	(heparan	glucosaminyl)
7	-	86269504	86269526	TGCTGCCCAGAAGTAGTTGA	ccCTaCCCAGAAGTAcTTGg-TGG	5	-	-	-	-	-	-
4	-	67498713	67498735	TGCTGCCCAGAAGTAGTTGA	gcCTcCCCAGAAGTAGaTGc-TGG	5	-	-	-	-	-	-
22	-	28935893	28935915	TGCTGCCCAGAAGTAGTTGA	gcCTcCCCAGAAGTAGaTGc-TGG	5	ENSG00000100154_ENST00000397906_TTC28_tetratricopeptide	repeat	domain	28~	-	-
3	+	106789124	106789146	TGCTGCCCAGAAGTAGTTGA	caCTGgCCAGtAGTAGgTGA-GGG	5	-	-	-	-	ENSG00000242759_ENST00000473636_LINC00882_long	intergenic
16	+	19005169	19005191	TGCTGCCCAGAAGTAGTTGA	gcCTGCtgAGAAGTAGTgGA-GGG	5	ENSG00000170537_ENST00000304381_TMC7_transmembrane	channel-like	7~	-	-	-
8	+	140825881	140825903	TGCTGCCCAGAAGTAGTTGA	ctCTGCtCAGcAcTAGTTGA-GGG	5	ENSG00000167632_ENST00000389327_TRAPPC9_trafficking	protein	particle	complex	9~ENSG00000167632_ENST00000389328_TRAPPC9_trafficking	protein
3	-	27606889	27606911	TGCTGCCCAGAAGTAGTTGA	atCTGCtCAGAtGTAtTTGA-TGG	5	-	-	-	-	-	-
16	-	47983297	47983319	TGCTGCCCAGAAGTAGTTGA	caCTGCaCAGAAGaAGTTGg-GGG	5	-	-	-	-	-	-
18	+	65004647	65004669	TGCTGCCCAGAAGTAGTTGA	atCTGCtCAGAAGTgGTgGA-GGG	5	-	-	-	-	-	-
9	-	101237344	101237366	TGCTGCCCAGAAGTAGTTGA	caCTGCCttGAgGTAGTTGA-AGG	5	ENSG00000136928_ENST00000259455_GABBR2_gamma-aminobutyric	acid	(GABA)	B	receptor,	2~
19	-	11486010	11486032	TGCTGCCCAGAAGTAGTTGA	caCTGCCgAGtAtTAGTTGA-GGG	5	ENSG00000173928_ENST00000312423_SWSAP1_SWIM-type	zinc	finger	7	associated	protein
21	-	36532062	36532084	TGCTGCCCAGAAGTAGTTGA	ccCTGCCtAGAAGTtaTTGA-TGG	5	-	-	-	-	-	-
8	-	63767743	63767765	TGCTGCCCAGAAGTAGTTGA	gtCTGCCCAatAGaAGTTGA-GGG	5	ENSG00000185942_ENST00000523211_NKAIN3_Na+/K+	transporting	ATPase	interacting	3~ENSG00000185942_ENST00000328472_NKAIN3_Na+/K+	transporting
6	-	153479375	153479397	TGCTGCCCAGAAGTAGTTGA	gtCTGCCCAcAtGcAGTTGA-AGG	5	-	-	-	-	-	-
8	+	22447406	22447428	TGCTGCCCAGAAGTAGTTGA	ccCTGCCCAtAAGgAGcTGA-CGG	5	ENSG00000120913_ENST00000308354_PDLIM2_PDZ	and	LIM	domain	2	(mystique)~ENSG00000120913_ENST00000339162_PDLIM2_PDZ
5	-	114420263	114420285	TGCTGCCCAGAAGTAGTTGA	gcCTGCCCAGgtGTtGTTGA-AGG	5	-	-	-	-	-	-
15	-	81094661	81094683	TGCTGCCCAGAAGTAGTTGA	ccCTGCCCAGcAGccGTTGA-TGG	5	ENSG00000103888_ENST00000220244_KIAA1199_KIAA1199~ENSG00000103888_ENST00000356249_KIAA1199_KIAA1199~ENSG00000103888_ENST00000394685_KIAA1199_KIAA1199~	-	-	-	-	-
11	-	16442055	16442077	TGCTGCCCAGAAGTAGTTGA	ctCTGCCCAGAtGTAtTTGg-GGG	5	ENSG00000110693_ENST00000352083_SOX6_SRY	(sex	determining	region	Y)-box	6~ENSG00000110693_ENST00000396356_SOX6_SRY
X	-	9373396	9373418	TGCTGCCCAGAAGTAGTTGA	atCTGCCCAGAgGTAGaaGA-GGG	5	-	-	-	-	-	-
X	-	9375372	9375394	TGCTGCCCAGAAGTAGTTGA	atCTGCCCAGAgGTAGaaGA-GGG	5	-	-	-	-	-	-
X	-	9376303	9376325	TGCTGCCCAGAAGTAGTTGA	atCTGCCCAGAgGTAGaaGA-GGG	5	-	-	-	-	-	-
X	-	9378165	9378187	TGCTGCCCAGAAGTAGTTGA	atCTGCCCAGAgGTAGaaGA-GGG	5	-	-	-	-	-	-
X	-	9379210	9379232	TGCTGCCCAGAAGTAGTTGA	atCTGCCCAGAgGTAGaaGA-GGG	5	-	-	-	-	-	-
X	-	9380142	9380164	TGCTGCCCAGAAGTAGTTGA	atCTGCCCAGAgGTAGaaGA-GGG	5	-	-	-	-	-	-
X	-	9381187	9381209	TGCTGCCCAGAAGTAGTTGA	atCTGCCCAGAgGTAGaaGA-GGG	5	-	-	-	-	-	-
12	-	30625495	30625517	TGCTGCCCAGAAGTAGTTGA	aaCTGCCCAGAAccAGTTcA-TGG	5	-	-	-	-	-	-
7	+	108292750	108292772	TGCTGCCCAGAAGTAGTTGA	ccCTGCCCAGAAtTAGaTGg-AGG	5	-	-	-	-	-	-
1	+	15697112	15697134	TGCTGCCCAGAAGTAGTTGA	acCTGCCCAGAAGcAtcTGA-TGG	5	ENSG00000142621_ENST00000375999_FHAD1_forkhead-associated	(FHA)	phosphopeptide	binding	domain	1~ENSG00000142621_ENST00000358897_FHAD1_forkhead-associated
1	+	87422227	87422249	TGCTGCCCAGAAGTAGTTGA	acCTGCCCAGAAGgAacTGA-TGG	5	ENSG00000153936_ENST00000370551_HS2ST1_heparan	sulfate	2-O-sulfotransferase	1~ENSG00000153936_ENST00000370550_HS2ST1_heparan	sulfate	2-O-sulfotransferase
3	+	183190261	183190283	TGCTGCCCAGAAGTAGTTGA	gcCTGCCCAGAAGcAGaTGc-TGG	5	-	-	-	-	-	-
9	+	133426224	133426246	TGCTGCCCAGAAGTAGTTGA	aaCTGCCCAGAAGTgGagGA-GGG	5	-	-	-	-	-	-
11	-	66626006	66626028	TGCTGCCCAGAAGTAGTTGA	caCTGCCCAGAAGTAGcgGc-CGG	5	ENSG00000173599_ENST00000393955_PC_pyruvate	carboxylase~ENSG00000173599_ENST00000393958_PC_pyruvate	carboxylase~ENSG00000173599_ENST00000393960_PC_pyruvate	carboxylase~ENSG00000173621_ENST00000309602_LRFN4_leucine	rich	repeat
9	+	135793931	135793953	TGCTGCCCAGAAGTAGTTGA	aGtattCCAGAAGTAGTTGA-GGG	5	ENSG00000165699_ENST00000298552_TSC1_tuberous	sclerosis	1~ENSG00000165699_ENST00000440111_TSC1_tuberous	sclerosis	1~ENSG00000165699_ENST00000545250_TSC1_tuberous	sclerosis
15	-	24151142	24151164	TGCTGCCCAGAAGTAGTTGA	aGgaaCCCAGAtGTAGTTGA-TGG	5	-	-	-	-	-	-
8	-	4533928	4533950	TGCTGCCCAGAAGTAGTTGA	aGgctCCCAGAAGTgGTTGA-GGG	5	-	-	-	-	-	-
1	-	29120947	29120969	TGCTGCCCAGAAGTAGTTGA	gGaaGCCCAGAAaTAGcTGA-GGG	5	-	-	-	-	-	-
19	+	31514721	31514743	TGCTGCCCAGAAGTAGTTGA	gGaTcaCCAGAAGTAGTaGA-GGG	5	-	-	-	-	-	-
5	-	147166618	147166640	TGCTGCCCAGAAGTAGTTGA	aGaTcCCCtGAAGgAGTTGA-TGG	5	-	-	-	-	-	-
16	+	25490474	25490496	TGCTGCCCAGAAGTAGTTGA	aGgTaCCCAGAAaTAGTaGA-GGG	5	-	-	-	-	-	-
8	-	82287408	82287430	TGCTGCCCAGAAGTAGTTGA	aGgTcCCCAGAAGaAGcTGA-GGG	5	-	-	-	-	-	-
18	-	76070966	76070988	TGCTGCCCAGAAGTAGTTGA	gGgTaCCCAGAAGTAcTTcA-TGG	5	-	-	-	-	-	-
13	-	20995780	20995802	TGCTGCCCAGAAGTAGTTGA	gGgTcCCCAGAAGTAGagGA-TGG	5	ENSG00000165475_ENST00000298248_CRYL1_crystallin,	lambda	1~ENSG00000165475_ENST00000382812_CRYL1_crystallin,	lambda	1~	-
X	+	56637902	56637924	TGCTGCCCAGAAGTAGTTGA	aGaTGtCCAtcAGTAGTTGA-AGG	5	-	-	-	-	-	-
6	+	127176654	127176676	TGCTGCCCAGAAGTAGTTGA	cGgTGaCCAGAAGgAGTgGA-AGG	5	-	-	-	-	-	-
15	-	74573835	74573857	TGCTGCCCAGAAGTAGTTGA	gGaTGgCCAGAAGTAtTTtA-GGG	5	ENSG00000140481_ENST00000398814_CCDC33_coiled-coil	domain	containing	33~	-	-
16	-	77910815	77910837	TGCTGCCCAGAAGTAGTTGA	gGaTGCtCAGgAGTAGTTtA-GGG	5	ENSG00000171724_ENST00000302536_VAT1L_vesicle	amine	transport	1-like~	-	-
20	-	7073150	7073172	TGCTGCCCAGAAGTAGTTGA	aGaTGCtCAGAAtgAGTTGA-GGG	5	-	-	-	-	ENSG00000232271_ENST00000425900_RP4-764O22.1_~	-
5	+	175160065	175160087	TGCTGCCCAGAAGTAGTTGA	gGgTGCtCAGAAGgtGTTGA-AGG	5	-	-	-	-	-	-
6	-	143445601	143445623	TGCTGCCCAGAAGTAGTTGA	aGgTGCaCAGAAGgAGTTcA-CGG	5	ENSG00000146416_ENST00000367598_AIG1_androgen-induced	1~ENSG00000146416_ENST00000357847_AIG1_androgen-induced	1~ENSG00000146416_ENST00000344492_AIG1_androgen-induced	1~ENSG00000146416_ENST00000494282_AIG1_androgen-induced	1~ENSG00000146416_ENST00000275235_AIG1_androgen-induced	1~
X	-	46232010	46232032	TGCTGCCCAGAAGTAGTTGA	aGgTGCCaAGccGTAGTTGA-GGG	5	-	-	-	-	-	-
16	-	67531438	67531460	TGCTGCCCAGAAGTAGTTGA	gGtTGCCtAGAAGgAGTTtA-GGG	5	-	-	-	-	-	-
10	+	28822048	28822070	TGCTGCCCAGAAGTAGTTGA	aGtTGCCCgGAtGTAGTTGg-TGG	5	ENSG00000095787_ENST00000375664_WAC_WW	domain	containing	adaptor	with	coiled-coil~
13	-	67198667	67198689	TGCTGCCCAGAAGTAGTTGA	gGgTGCCCAagAGaAGTTGA-AGG	5	ENSG00000184226_ENST00000544246_PCDH9_protocadherin	9~ENSG00000184226_ENST00000377865_PCDH9_protocadherin	9~ENSG00000184226_ENST00000456367_PCDH9_protocadherin	9~ENSG00000184226_ENST00000328454_PCDH9_protocadherin	9~	-
18	-	1981592	1981614	TGCTGCCCAGAAGTAGTTGA	aGgTGCCCAtcAGTAGTaGA-GGG	5	-	-	-	-	ENSG00000263745_ENST00000579097_RP11-161I6.2_~ENSG00000263745_ENST00000582086_RP11-161I6.2_~ENSG00000263745_ENST00000584867_RP11-161I6.2_~ENSG00000263745_ENST00000585072_RP11-161I6.2_~	-
7	-	96927641	96927663	TGCTGCCCAGAAGTAGTTGA	gGtTGCCCAtAAGcAaTTGA-AGG	5	-	-	-	-	-	-
10	-	61042966	61042988	TGCTGCCCAGAAGTAGTTGA	aGtTGCCCAGgAGTtGcTGA-GGG	5	ENSG00000148541_ENST00000373867_FAM13C_family	with	sequence	similarity	13	member
7	-	149015784	149015806	TGCTGCCCAGAAGTAGTTGA	aGgTGCCCAGcAGTAGgTGc-AGG	5	-	-	-	-	-	-
20	+	19610831	19610853	TGCTGCCCAGAAGTAGTTGA	aGtTGCCCAGAtGgAGaTGA-GGG	5	ENSG00000185052_ENST00000328041_SLC24A3_solute	carrier	family	24	(sodium/potassium/calcium	exchanger),
15	+	65411073	65411095	TGCTGCCCAGAAGTAGTTGA	aGtTGCCCAGAtGTcGTTGc-TGG	5	ENSG00000090470_ENST00000204549_PDCD7_programmed	cell	death	7~	-	ENSG00000090470_ENST00000204549_PDCD7_programmed
19	-	42893337	42893359	TGCTGCCCAGAAGTAGTTGA	cGgTGCCCAGAtGTAGcaGA-AGG	5	ENSG00000105427_ENST00000222032_CNFN_cornifelin~ENSG00000105427_ENST00000597255_CNFN_cornifelin~	-	-	-	-	-
7	-	46249397	46249419	TGCTGCCCAGAAGTAGTTGA	aGgTGCCCAGAAtaAGgTGA-GGG	5	-	-	-	-	-	-
4	+	183359615	183359637	TGCTGCCCAGAAGTAGTTGA	aGaTGCCCAGAAaTAaTTtA-AGG	5	ENSG00000218336_ENST00000511685_TENM3_teneurin	transmembrane	protein	3~ENSG00000218336_ENST00000406950_TENM3_teneurin	transmembrane	protein
17	-	72617538	72617560	TGCTGCCCAGAAGTAGTTGA	aGgTGCCCAGAAtTAGaTcA-TGG	5	ENSG00000186407_ENST00000392619_CD300E_CD300e	molecule~ENSG00000186407_ENST00000426295_CD300E_CD300e	molecule~ENSG00000186407_ENST00000328630_CD300E_CD300e	molecule~	-	-
12	+	20193560	20193582	TGCTGCCCAGAAGTAGTTGA	aGaTGCCCAGAAaTAGTTct-AGG	5	-	-	-	-	ENSG00000256287_ENST00000536666_RP11-664H17.1_~	-
3	+	72321723	72321745	TGCTGCCCAGAAGTAGTTGA	gGaTGCCCAGAAaTAGTTag-AGG	5	-	-	-	-	-	-
7	+	52947702	52947724	TGCTGCCCAGAAGTAGTTGA	gGaTGCCCAGAAGcAGTctA-AGG	5	-	-	-	-	-	-
13	-	102972734	102972756	TGCTGCCCAGAAGTAGTTGA	aGgTGCCCAGAAGTgtTTGc-AGG	5	ENSG00000102466_ENST00000376131_FGF14_fibroblast	growth	factor	14~	-	-
12	-	46671936	46671958	TGCTGCCCAGAAGTAGTTGA	aGgTGCCCAGAAGTgGaTGg-AGG	5	-	-	-	-	-	-
5	-	108670260	108670282	TGCTGCCCAGAAGTAGTTGA	aGCcagaCAGAAGTAGTTGA-TGG	5	-	-	-	-	-	-
21	+	46935998	46936020	TGCTGCCCAGAAGTAGTTGA	gGCccCCaAGAAGTAGaTGA-TGG	5	ENSG00000173638_ENST00000417954_SLC19A1_solute	carrier	family	19	(folate	transporter),
3	-	83067789	83067811	TGCTGCCCAGAAGTAGTTGA	aGCaaCCCAGcAGTAGgTGA-TGG	5	-	-	-	-	-	-
3	-	52055055	52055077	TGCTGCCCAGAAGTAGTTGA	gGCaaCCCAGAAGgtGTTGA-CGG	5	-	-	-	-	-	-
10	-	19601628	19601650	TGCTGCCCAGAAGTAGTTGA	aGCaGtgtAGAAGTAGTTGA-TGG	5	ENSG00000204740_ENST00000377266_MALRD1_MAM	and	LDL	receptor	class	A
15	-	89914004	89914026	TGCTGCCCAGAAGTAGTTGA	gGCaGgCCAGAAGacGTTGA-TGG	5	-	-	-	-	ENSG00000255571_ENST00000536780_LINC00925_long	intergenic	925~	-
4	-	145648083	145648105	TGCTGCCCAGAAGTAGTTGA	aGCaGCtCAGAAGTAGcTGg-AGG	5	ENSG00000164161_ENST00000296575_HHIP_hedgehog	interacting	protein~	-	-	-
19	-	4273122	4273144	TGCTGCCCAGAAGTAGTTGA	gGCaGCCCcGgAGgAGTTGA-TGG	5	-	-	-	-	-	-
11	-	1911661	1911683	TGCTGCCCAGAAGTAGTTGA	gGCaGCCCgGAAGaAGaTGA-TGG	5	ENSG00000130592_ENST00000311604_LSP1_lymphocyte-specific	protein	1~ENSG00000130592_ENST00000381775_LSP1_lymphocyte-specific	protein	1~ENSG00000130592_ENST00000405957_LSP1_lymphocyte-specific	protein
21	+	47239519	47239541	TGCTGCCCAGAAGTAGTTGA	cGCaGCCCtGAAGTccTTGA-TGG	5	ENSG00000183570_ENST00000400314_PCBP3_poly(rC)	binding	protein	3~	-	-
Y	+	9470158	9470180	TGCTGCCCAGAAGTAGTTGA	aGCaGCCCAtAAaTAGTTGt-AGG	5	-	-	-	-	-	-
Y	-	6396623	6396645	TGCTGCCCAGAAGTAGTTGA	aGCaGCCCAtAAaTAGTTGt-AGG	5	-	-	-	-	-	-
2	-	69377115	69377137	TGCTGCCCAGAAGTAGTTGA	gGCaGCCCAGggGTAGTTGg-GGG	5	ENSG00000169604_ENST00000303714_ANTXR1_anthrax	toxin	receptor	1~ENSG00000169604_ENST00000409349_ANTXR1_anthrax	toxin	receptor
1	+	19657249	19657271	TGCTGCCCAGAAGTAGTTGA	aGCaGCCCAGcAGcAGgTGA-TGG	5	-	-	-	-	-	-
15	-	52620748	52620770	TGCTGCCCAGAAGTAGTTGA	aGCaGCCCAGcAGgAGaTGA-TGG	5	ENSG00000197535_ENST00000399231_MYO5A_myosin	VA	(heavy	chain	12	myoxin)~ENSG00000197535_ENST00000356338_MYO5A_myosin
2	-	121235250	121235272	TGCTGCCCAGAAGTAGTTGA	aGCaGCCCAGcAGgAGgTGA-TGG	5	-	-	-	-	-	-
11	-	2686382	2686404	TGCTGCCCAGAAGTAGTTGA	gGCcGCCCAGAgcTgGTTGA-GGG	5	ENSG00000053918_ENST00000155840_KCNQ1_potassium	voltage-gated	channel,	KQT-like	subfamily,	member
22	-	25679482	25679504	TGCTGCCCAGAAGTAGTTGA	aGCgGCCCAGAgGgAGcTGA-GGG	5	-	-	-	-	-	-
22	+	46273683	46273705	TGCTGCCCAGAAGTAGTTGA	gGCgGCCCAGAgGcAGTgGA-AGG	5	-	-	-	-	ENSG00000235091_ENST00000451118_WI2-85898F10.1_~	-
X	+	100662855	100662877	TGCTGCCCAGAAGTAGTTGA	cGCaGCCCAGAtGTAGTTct-GGG	5	ENSG00000102393_ENST00000218516_GLA_galactosidase,	alpha~	-	ENSG00000102393_ENST00000218516_GLA_galactosidase,	alpha~ENSG00000102393_ENST00000493905_GLA_galactosidase,	alpha~
14	-	98978197	98978219	TGCTGCCCAGAAGTAGTTGA	aGCaGCCCAGAAaTgGTTGt-AGG	5	-	-	-	-	ENSG00000258795_ENST00000554515_RP11-1082A3.1_~	-
3	+	187195794	187195816	TGCTGCCCAGAAGTAGTTGA	aGCaGCCCAGAAaTAaTTaA-GGG	5	-	-	-	-	-	-
11	+	123712163	123712185	TGCTGCCCAGAAGTAGTTGA	aGCaGCCCAGAAcTAGTaGg-AGG	5	-	-	-	-	-	-
17	-	3748954	3748976	TGCTGCCCAGAAGTAGTTGA	gGCaGCCCAGAAGgAGcTGt-TGG	5	ENSG00000074356_ENST00000158149_C17orf85_chromosome	17	open	reading	frame	85~ENSG00000074356_ENST00000389005_C17orf85_chromosome
1	-	44345585	44345607	TGCTGCCCAGAAGTAGTTGA	aGCaGCCCAGAAGTAGgaGc-AGG	5	ENSG00000126091_ENST00000489897_ST3GAL3_ST3	beta-galactoside	alpha-2,3-sialyltransferase	3~ENSG00000126091_ENST00000262915_ST3GAL3_ST3	beta-galactoside	alpha-2,3-sialyltransferase	beta-galactoside	alpha-2,3-sialyltransferase	3~ENSG00000126091_ENST00000372369_ST3GAL3_ST3	beta-galactoside	alpha-2,3-sialyltransferase	3~ENSG00000126091_ENST00000372372_ST3GAL3_ST3	beta-galactoside	alpha-2,3-sialyltransferase	3~ENSG00000126091_ENST00000469715_ST3GAL3_ST3	beta-galactoside	alpha-2,3-sialyltransferase	3~ENSG00000126091_ENST00000490541_ST3GAL3_ST3	beta-galactoside	alpha-2,3-sialyltransferase	3~ENSG00000126091_ENST00000528371_ST3GAL3_ST3	beta-galactoside	alpha-2,3-sialyltransferase	3~ENSG00000126091_ENST00000530581_ST3GAL3_ST3	beta-galactoside	alpha-2,3-sialyltransferase	3~ENSG00000126091_ENST00000531816_ST3GAL3_ST3	beta-galactoside	alpha-2,3-sialyltransferase	3~ENSG00000126091_ENST00000531993_ST3GAL3_ST3	beta-galactoside	alpha-2,3-sialyltransferase	3~ENSG00000126091_ENST00000533212_ST3GAL3_ST3	beta-galactoside	alpha-2,3-sialyltransferase	3~ENSG00000126091_ENST00000533933_ST3GAL3_ST3	beta-galactoside	alpha-2,3-sialyltransferase	3~ENSG00000126091_ENST00000533997_ST3GAL3_ST3	beta-galactoside	alpha-2,3-sialyltransferase	3~	-
9	-	129847017	129847039	TGCTGCCCAGAAGTAGTTGA	gGCTctCCAGcAtTAGTTGA-TGG	5	ENSG00000136828_ENST00000424082_RALGPS1_Ral	GEF	with	PH	domain	and
X	-	108878731	108878753	TGCTGCCCAGAAGTAGTTGA	gGCTctCCAGgAGTAGgTGA-GGG	5	-	-	-	-	-	-
22	-	22131160	22131182	TGCTGCCCAGAAGTAGTTGA	aGCTttCCAGAAGctGTTGA-GGG	5	ENSG00000100030_ENST00000215832_MAPK1_mitogen-activated	protein	kinase	1~ENSG00000100030_ENST00000398822_MAPK1_mitogen-activated	protein	kinase
13	+	53515811	53515833	TGCTGCCCAGAAGTAGTTGA	aGCTttCCAGAAGgAGgTGA-GGG	5	-	-	-	-	-	-
12	+	118345528	118345550	TGCTGCCCAGAAGTAGTTGA	gGCTttCCAGAAGTAtcTGA-AGG	5	ENSG00000171435_ENST00000339824_KSR2_kinase	suppressor	of	ras	2~	-
21	-	15716775	15716797	TGCTGCCCAGAAGTAGTTGA	aGCTcCtgAGAAGTgGTTGA-TGG	5	-	-	-	-	-	-
9	-	121704015	121704037	TGCTGCCCAGAAGTAGTTGA	aGCTtCCtAGgAGTAGcTGA-GGG	5	-	-	-	-	-	-
19	-	15622600	15622622	TGCTGCCCAGAAGTAGTTGA	gGCTcCCaAGAAGgAGTgGA-GGG	5	ENSG00000171954_ENST00000269703_CYP4F22_cytochrome	P450,	family	4	subfamily	F,
11	-	12264135	12264157	TGCTGCCCAGAAGTAGTTGA	gGCTtCCaAGAAGTgGgTGA-GGG	5	ENSG00000133816_ENST00000537344_MICAL2_microtubule	associated	monooxygenase,	calponin	and	LIM
8	-	121328101	121328123	TGCTGCCCAGAAGTAGTTGA	aGCTtCCCtGAAaTAGaTGA-AGG	5	ENSG00000187955_ENST00000309791_COL14A1_collagen,	type	XIV,	alpha	1~ENSG00000187955_ENST00000297848_COL14A1_collagen,	type
6	+	82557726	82557748	TGCTGCCCAGAAGTAGTTGA	cGCTaCCCAcAgGaAGTTGA-TGG	5	-	-	-	-	ENSG00000226453_ENST00000418567_RP11-379B8.1_~	-
3	-	2387235	2387257	TGCTGCCCAGAAGTAGTTGA	aGCTtCCCAaAAaTAGTTGt-TGG	5	ENSG00000144619_ENST00000418658_CNTN4_contactin	4~ENSG00000144619_ENST00000397461_CNTN4_contactin	4~	-	-	-
18	+	53114751	53114773	TGCTGCCCAGAAGTAGTTGA	aGCTtCCCAaAAGTAcTTGc-TGG	5	ENSG00000196628_ENST00000354452_TCF4_transcription	factor	4~ENSG00000196628_ENST00000356073_TCF4_transcription	factor	4~ENSG00000196628_ENST00000568673_TCF4_transcription	factor
18	-	47396247	47396269	TGCTGCCCAGAAGTAGTTGA	aGCTcCCCAGcAGTAGaTGt-GGG	5	ENSG00000167306_ENST00000285039_MYO5B_myosin	VB~ENSG00000167306_ENST00000324581_MYO5B_myosin	VB~ENSG00000167306_ENST00000592779_MYO5B_myosin	VB~	-	-
8	+	32308434	32308456	TGCTGCCCAGAAGTAGTTGA	aGCTtCCCAGAAccAtTTGA-AGG	5	ENSG00000157168_ENST00000518104_NRG1_neuregulin	1~ENSG00000157168_ENST00000519301_NRG1_neuregulin	1~ENSG00000157168_ENST00000520407_NRG1_neuregulin	1~	-	-
2	-	99531097	99531119	TGCTGCCCAGAAGTAGTTGA	gGCTcCCCAGAAGcAGgcGA-AGG	5	ENSG00000196872_ENST00000397899_KIAA1211L_KIAA1211-like~	-	-	-	-	-
5	+	3770985	3771007	TGCTGCCCAGAAGTAGTTGA	aGCTtCCCAGAAGcAGTgcA-CGG	5	-	-	-	-	-	-
7	+	31631126	31631148	TGCTGCCCAGAAGTAGTTGA	aGCTGttgAGAAGTgGTTGA-TGG	5	ENSG00000180347_ENST00000319386_CCDC129_coiled-coil	domain	containing	129~ENSG00000180347_ENST00000407970_CCDC129_coiled-coil	domain	containing
12	+	63701785	63701807	TGCTGCCCAGAAGTAGTTGA	gGCTGtggAGAAGTAGcTGA-AGG	5	-	-	-	-	ENSG00000258117_ENST00000551729_RP11-1022B3.1_~	-
2	+	226345330	226345352	TGCTGCCCAGAAGTAGTTGA	aGCTGtgCAaAAGTgGTTGA-GGG	5	ENSG00000144460_ENST00000272907_NYAP2_neuronal	tyrosine-phosphorylated	phosphoinositide-3-kinase	adaptor	2~	-
8	+	139824051	139824073	TGCTGCCCAGAAGTAGTTGA	aGCTGggCAGgAGcAGTTGA-TGG	5	ENSG00000169436_ENST00000303045_COL22A1_collagen,	type	XXII,	alpha	1~ENSG00000169436_ENST00000435777_COL22A1_collagen,	type
22	-	45516514	45516536	TGCTGCCCAGAAGTAGTTGA	cGCTGtgCAGAAGgAtTTGA-TGG	5	-	-	-	-	-	-
8	+	78133133	78133155	TGCTGCCCAGAAGTAGTTGA	aGCTGaCaAaAAGTAGTTtA-TGG	5	-	-	-	-	-	-
5	-	159263680	159263702	TGCTGCCCAGAAGTAGTTGA	aGCTGgCaAGgAGTtGTTGA-GGG	5	-	-	-	-	ENSG00000253311_ENST00000522627_AC011343.1_~	-
6	-	23440648	23440670	TGCTGCCCAGAAGTAGTTGA	aGCTGaCaAGgAGTAGgTGA-TGG	5	-	-	-	-	-	-
10	+	127413358	127413380	TGCTGCCCAGAAGTAGTTGA	gGCTGgCaAGAAaTAGTTcA-TGG	5	ENSG00000107938_ENST00000419769_EDRF1_erythroid	differentiation	regulatory	factor	1~ENSG00000107938_ENST00000356792_EDRF1_erythroid	differentiation
11	+	127554548	127554570	TGCTGCCCAGAAGTAGTTGA	aGCTGaCCcGAAGcAtTTGA-AGG	5	-	-	-	-	-	-
1	-	11856397	11856419	TGCTGCCCAGAAGTAGTTGA	gGCTGaCCtGAAGcAcTTGA-AGG	5	ENSG00000177000_ENST00000376592_MTHFR_methylenetetrahydrofolate	reductase	(NAD(P)H)~ENSG00000177000_ENST00000376583_MTHFR_methylenetetrahydrofolate	reductase	(NAD(P)H)~ENSG00000177000_ENST00000376590_MTHFR_methylenetetrahydrofolate	reductase
7	+	156985356	156985378	TGCTGCCCAGAAGTAGTTGA	gGCTGtCCtGAAGTAtTaGA-AGG	5	ENSG00000009335_ENST00000348165_UBE3C_ubiquitin	protein	ligase	E3C~	-	-
4	-	185716340	185716362	TGCTGCCCAGAAGTAGTTGA	aGCTGaCCAaAgGTAGTaGA-TGG	5	ENSG00000151726_ENST00000454703_ACSL1_acyl-CoA	synthetase	long-chain	family	member	1~ENSG00000151726_ENST00000515030_ACSL1_acyl-CoA
1	+	173571352	173571374	TGCTGCCCAGAAGTAGTTGA	gGCTGtCCAaAAaTAtTTGA-TGG	5	ENSG00000162753_ENST00000367714_SLC9C2_solute	carrier	family	9	member	C2
10	+	51597751	51597773	TGCTGCCCAGAAGTAGTTGA	aGCTGgCCAGcAGgAGTTGg-TGG	5	ENSG00000138297_ENST00000260867_TIMM23_translocase	of	inner	mitochondrial	membrane	23
10	-	51396964	51396986	TGCTGCCCAGAAGTAGTTGA	aGCTGgCCAGcAGgAGTTGg-TGG	5	-	-	-	-	-	-
20	-	62659586	62659608	TGCTGCCCAGAAGTAGTTGA	cGCTGtCCAGAtGcAGgTGA-AGG	5	ENSG00000196700_ENST00000217130_ZNF512B_zinc	finger	protein	512B~ENSG00000196700_ENST00000450537_ZNF512B_zinc	finger	protein
5	+	156989915	156989937	TGCTGCCCAGAAGTAGTTGA	gGCTGaCCAGAgGgAGcTGA-AGG	5	ENSG00000135074_ENST00000257527_ADAM19_ADAM	metallopeptidase	domain	19~ENSG00000135074_ENST00000517905_ADAM19_ADAM	metallopeptidase	domain
16	+	32155800	32155822	TGCTGCCCAGAAGTAGTTGA	aGCTGaCCAGAAaTcaTTGA-GGG	5	-	-	-	-	-	-
16	+	33098716	33098738	TGCTGCCCAGAAGTAGTTGA	aGCTGaCCAGAAaTcaTTGA-GGG	5	-	-	-	-	ENSG00000260141_ENST00000561541_RP11-19N8.4_~ENSG00000260141_ENST00000564165_RP11-19N8.4_~	-
16	-	32794304	32794326	TGCTGCCCAGAAGTAGTTGA	aGCTGaCCAGAAaTcaTTGA-GGG	5	-	-	-	-	-	-
19	-	34371174	34371196	TGCTGCCCAGAAGTAGTTGA	gGCTGgCCAGAAGgAGgaGA-AGG	5	-	-	-	-	-	-
19	-	39828135	39828157	TGCTGCCCAGAAGTAGTTGA	aGCTGCagAGAtGTAGgTGA-AGG	5	-	-	-	-	-	-
8	-	128096406	128096428	TGCTGCCCAGAAGTAGTTGA	gGCTGCagAGAAcTtGTTGA-TGG	5	-	-	-	-	-	-
5	-	2711316	2711338	TGCTGCCCAGAAGTAGTTGA	gGCTGCtgAGAAaTAtTTGA-GGG	5	-	-	-	-	-	-
17	-	66144429	66144451	TGCTGCCCAGAAGTAGTTGA	gGCTGCaaAGAAtTAGgTGA-GGG	5	-	-	-	-	-	-
3	+	59870501	59870523	TGCTGCCCAGAAGTAGTTGA	aGCTGCtgAGAAGTAGTTac-AGG	5	ENSG00000189283_ENST00000476844_FHIT_fragile	histidine	triad~ENSG00000189283_ENST00000492590_FHIT_fragile	histidine	triad~ENSG00000189283_ENST00000468189_FHIT_fragile	histidine
16	-	56063451	56063473	TGCTGCCCAGAAGTAGTTGA	gGCTGCtCtaAAGTAcTTGA-TGG	5	-	-	-	-	-	-
6	+	41029424	41029446	TGCTGCCCAGAAGTAGTTGA	gGCTGCtCtGAAGaAGcTGA-AGG	5	ENSG00000124701_ENST00000244669_APOBEC2_apolipoprotein	B	mRNA	editing	enzyme,	catalytic
7	-	58019412	58019434	TGCTGCCCAGAAGTAGTTGA	aGCTGCaCAtAAaTAcTTGA-TGG	5	-	-	-	-	-	-
3	-	10033701	10033723	TGCTGCCCAGAAGTAGTTGA	aGCTGCaCAGcAGgAGgTGA-GGG	5	-	-	-	-	-	-
3	-	11911069	11911091	TGCTGCCCAGAAGTAGTTGA	aGCTGCaCAGcAGgAGgTGA-GGG	5	-	-	-	-	-	-
11	-	30720050	30720072	TGCTGCCCAGAAGTAGTTGA	aGCTGCaCAGcAGgAGgTGA-GGG	5	-	-	-	-	-	-
17	-	79046104	79046126	TGCTGCCCAGAAGTAGTTGA	gGCTGCgCAGgAGgAGgTGA-AGG	5	ENSG00000175866_ENST00000321280_BAIAP2_BAI1-associated	protein	2~ENSG00000175866_ENST00000428708_BAIAP2_BAI1-associated	protein	2~ENSG00000175866_ENST00000575712_BAIAP2_BAI1-associated	protein
11	-	98243082	98243104	TGCTGCCCAGAAGTAGTTGA	gGCTGCaCAGcAGaAGgTGA-GGG	5	-	-	-	-	-	-
1	+	221748883	221748905	TGCTGCCCAGAAGTAGTTGA	gGCTGCaCAGcAGgAGgTGA-GGG	5	-	-	-	-	-	-
3	+	119029321	119029343	TGCTGCCCAGAAGTAGTTGA	gGCTGCaCAGcAGgAGgTGA-GGG	5	ENSG00000031081_ENST00000264245_ARHGAP31_Rho	GTPase	activating	protein	31~	-
5	+	32216348	32216370	TGCTGCCCAGAAGTAGTTGA	gGCTGCaCAGcAGgAGgTGA-GGG	5	-	-	-	-	-	-
11	+	10857224	10857246	TGCTGCCCAGAAGTAGTTGA	gGCTGCaCAGcAGgAGgTGA-GGG	5	-	-	-	-	-	-
20	+	10977162	10977184	TGCTGCCCAGAAGTAGTTGA	gGCTGCaCAGcAGgAGgTGA-GGG	5	-	-	-	-	-	-
1	-	15294879	15294901	TGCTGCCCAGAAGTAGTTGA	gGCTGCaCAGcAGgAGgTGA-GGG	5	ENSG00000189337_ENST00000376030_KAZN_kazrin,	periplakin	interacting	protein~ENSG00000189337_ENST00000503743_KAZN_kazrin,	periplakin	interacting
1	-	176144741	176144763	TGCTGCCCAGAAGTAGTTGA	gGCTGCaCAGcAGgAGgTGA-GGG	5	ENSG00000143207_ENST00000367669_RFWD2_ring	finger	and	WD	repeat	domain
2	-	160140239	160140261	TGCTGCCCAGAAGTAGTTGA	gGCTGCaCAGcAGgAGgTGA-GGG	5	ENSG00000196151_ENST00000359774_WDSUB1_WD	repeat,	sterile	alpha	motif	and
3	-	17211531	17211553	TGCTGCCCAGAAGTAGTTGA	gGCTGCaCAGcAGgAGgTGA-GGG	5	ENSG00000131374_ENST00000253692_TBC1D5_TBC1	domain	family,	member	5~ENSG00000131374_ENST00000429383_TBC1D5_TBC1	domain
4	-	166777910	166777932	TGCTGCCCAGAAGTAGTTGA	gGCTGCaCAGcAGgAGgTGA-GGG	5	-	-	-	-	-	-
8	-	102194372	102194394	TGCTGCCCAGAAGTAGTTGA	gGCTGCaCAGcAGgAGgTGA-GGG	5	ENSG00000120963_ENST00000520984_ZNF706_zinc	finger	protein	706~	-	-
13	-	25012513	25012535	TGCTGCCCAGAAGTAGTTGA	gGCTGCaCAGcAGgAGgTGA-GGG	5	ENSG00000102699_ENST00000381989_PARP4_poly	(ADP-ribose)	polymerase	family,	member	4~
14	-	32551325	32551347	TGCTGCCCAGAAGTAGTTGA	gGCTGCaCAGcAGgAGgTGA-GGG	5	ENSG00000100852_ENST00000556611_ARHGAP5_Rho	GTPase	activating	protein	5~ENSG00000100852_ENST00000539826_ARHGAP5_Rho	GTPase
15	-	99000740	99000762	TGCTGCCCAGAAGTAGTTGA	gGCTGCaCAGcAGgAGgTGA-GGG	5	ENSG00000185087_ENST00000332908_FAM169B_family	with	sequence	similarity	169	member
3	-	108689551	108689573	TGCTGCCCAGAAGTAGTTGA	aGCTGCtCAGcAGaAGTgGA-GGG	5	ENSG00000114487_ENST00000232603_MORC1_MORC	family	CW-type	zinc	finger	1~
14	+	96069916	96069938	TGCTGCCCAGAAGTAGTTGA	aGCTGCtCAGAtGcAGgTGA-GGG	5	-	-	-	-	-	-
1	+	23224854	23224876	TGCTGCCCAGAAGTAGTTGA	aGCTGCtCAGAgGTAtcTGA-GGG	5	ENSG00000133216_ENST00000374630_EPHB2_EPH	receptor	B2~ENSG00000133216_ENST00000400191_EPHB2_EPH	receptor	B2~ENSG00000133216_ENST00000374632_EPHB2_EPH	receptor
22	+	39344548	39344570	TGCTGCCCAGAAGTAGTTGA	aGCTGCaCAGAAGggGcTGA-GGG	5	-	-	-	-	-	-
9	-	110228490	110228512	TGCTGCCCAGAAGTAGTTGA	cGCTGCgCAGAAGcAGagGA-AGG	5	-	-	-	-	-	-
16	+	14945532	14945554	TGCTGCCCAGAAGTAGTTGA	gGCTGCCtgtgAGTAGTTGA-AGG	5	ENSG00000103512_ENST00000287667_NOMO1_NODAL	modulator	1~	-	-	-
16	+	16344031	16344053	TGCTGCCCAGAAGTAGTTGA	gGCTGCCtgtgAGTAGTTGA-AGG	5	ENSG00000103226_ENST00000399336_NOMO3_NODAL	modulator	3~ENSG00000103226_ENST00000263012_NOMO3_NODAL	modulator	3~ENSG00000103226_ENST00000538468_NOMO3_NODAL	modulator
16	-	18555824	18555846	TGCTGCCCAGAAGTAGTTGA	gGCTGCCtgtgAGTAGTTGA-AGG	5	ENSG00000185164_ENST00000330537_NOMO2_NODAL	modulator	2~ENSG00000185164_ENST00000381474_NOMO2_NODAL	modulator	2~ENSG00000185164_ENST00000543392_NOMO2_NODAL	modulator
15	+	48244073	48244095	TGCTGCCCAGAAGTAGTTGA	aGCTGCCtttAAGgAGTTGA-AGG	5	-	-	-	-	ENSG00000259754_ENST00000560900_RP11-208K4.1_~	-
Y	-	21311295	21311317	TGCTGCCCAGAAGTAGTTGA	aGCTGCCtcaAAGTAGTTGt-AGG	5	-	-	-	-	-	-
8	-	22591051	22591073	TGCTGCCCAGAAGTAGTTGA	cGCTGCCtAcAgGTAaTTGA-AGG	5	ENSG00000134020_ENST00000256404_PEBP4_phosphatidylethanolamine-binding	protein	4~	-	-	-
11	+	8776394	8776416	TGCTGCCCAGAAGTAGTTGA	aGCTGCCtAGcAcTgGTTGA-GGG	5	ENSG00000166444_ENST00000526757_ST5_suppression	of	tumorigenicity	5~ENSG00000166444_ENST00000534127_ST5_suppression	of	tumorigenicity
5	-	3529822	3529844	TGCTGCCCAGAAGTAGTTGA	gGCTGCCtAGAAGgtGcTGA-GGG	5	-	-	-	-	ENSG00000248118_ENST00000505443_LINC01019_long	intergenic
2	-	33068038	33068060	TGCTGCCCAGAAGTAGTTGA	aGCTGCCaAGAAGTtGaaGA-TGG	5	-	-	-	-	ENSG00000230876_ENST00000414054_LINC00486_long	intergenic
2	+	9009010	9009032	TGCTGCCCAGAAGTAGTTGA	aGCTGCCaAGAAGTtGcTaA-GGG	5	ENSG00000143797_ENST00000305997_MBOAT2_membrane	bound	O-acyltransferase	domain	containing	2~
5	-	163194164	163194186	TGCTGCCCAGAAGTAGTTGA	gGCTGCCCctgAGcAGTTGA-TGG	5	-	-	-	-	-	-
12	-	96157273	96157295	TGCTGCCCAGAAGTAGTTGA	gGCTGCCCttAAaTAtTTGA-AGG	5	ENSG00000074527_ENST00000343702_NTN4_netrin	4~ENSG00000074527_ENST00000344911_NTN4_netrin	4~ENSG00000074527_ENST00000538383_NTN4_netrin	4~ENSG00000074527_ENST00000553059_NTN4_netrin	4~	-
7	-	42792917	42792939	TGCTGCCCAGAAGTAGTTGA	gGCTGCCCccAAGgAGTTGc-AGG	5	-	-	-	-	-	-
10	+	30123203	30123225	TGCTGCCCAGAAGTAGTTGA	gGCTGCCCtGtAaTAtTTGA-AGG	5	-	-	-	-	-	-
17	+	35453281	35453303	TGCTGCCCAGAAGTAGTTGA	aGCTGCCCtGAAacAGTTGc-AGG	5	ENSG00000132142_ENST00000353139_ACACA_acetyl-CoA	carboxylase	alpha~ENSG00000132142_ENST00000360679_ACACA_acetyl-CoA	carboxylase	alpha~ENSG00000132142_ENST00000394406_ACACA_acetyl-CoA	carboxylase
4	+	30716205	30716227	TGCTGCCCAGAAGTAGTTGA	gGCTGCCCgGAAcTgGTTaA-TGG	5	-	-	-	-	-	-
6	-	37506382	37506404	TGCTGCCCAGAAGTAGTTGA	cGCTGCCCtGAAaTAtcTGA-AGG	5	-	-	-	-	-	-
4	+	5815772	5815794	TGCTGCCCAGAAGTAGTTGA	gGCTGCCCtGAAGctGaTGA-AGG	5	ENSG00000072840_ENST00000264956_EVC_Ellis	van	Creveld	syndrome~ENSG00000072840_ENST00000382674_EVC_Ellis	van	Creveld
1	-	25348018	25348040	TGCTGCCCAGAAGTAGTTGA	gGCTGCCCcGAAGgAGggGA-GGG	5	-	-	-	-	-	-
2	+	109873935	109873957	TGCTGCCCAGAAGTAGTTGA	aGCTGCCCtGAAGTctgTGA-AGG	5	ENSG00000172985_ENST00000309415_SH3RF3_SH3	domain	containing	ring	finger	3~
2	-	218617414	218617436	TGCTGCCCAGAAGTAGTTGA	aGCTGCCCAtgAGgAGcTGA-AGG	5	-	-	-	-	-	-
3	-	197252497	197252519	TGCTGCCCAGAAGTAGTTGA	gGCTGCCCAaAgGcAGgTGA-GGG	5	ENSG00000161267_ENST00000392379_BDH1_3-hydroxybutyrate	dehydrogenase,	type	1~ENSG00000161267_ENST00000392378_BDH1_3-hydroxybutyrate	dehydrogenase,	type
5	+	167426324	167426346	TGCTGCCCAGAAGTAGTTGA	aGCTGCCCAcAAGTAagTcA-GGG	5	ENSG00000145934_ENST00000518659_TENM2_teneurin	transmembrane	protein	2~ENSG00000145934_ENST00000545108_TENM2_teneurin	transmembrane	protein
2	-	133427325	133427347	TGCTGCCCAGAAGTAGTTGA	gGCTGCCCAGcgGgAGTTGg-CGG	5	ENSG00000150551_ENST00000397463_LYPD1_LY6/PLAUR	domain	containing	1~ENSG00000150551_ENST00000345008_LYPD1_LY6/PLAUR	domain	containing
2	+	227659815	227659837	TGCTGCCCAGAAGTAGTTGA	cGCTGCCCAGggGTtGaTGA-GGG	5	ENSG00000169047_ENST00000305123_IRS1_insulin	receptor	substrate	1~	-	ENSG00000169047_ENST00000305123_IRS1_insulin
22	-	29705898	29705920	TGCTGCCCAGAAGTAGTTGA	aGCTGCCCAGgAtgAGaTGA-TGG	5	ENSG00000185340_ENST00000407647_GAS2L1_growth	arrest-specific	2	like	1~ENSG00000185340_ENST00000360113_GAS2L1_growth	arrest-specific
12	+	60988368	60988390	TGCTGCCCAGAAGTAGTTGA	aGCTGCCCAGcAcTAGcaGA-AGG	5	-	-	-	-	-	-
5	-	149666063	149666085	TGCTGCCCAGAAGTAGTTGA	gGCTGCCCAGcAGgAGagGA-GGG	5	ENSG00000070808_ENST00000348628_CAMK2A_calcium/calmodulin-dependent	protein	kinase	II	alpha~ENSG00000070808_ENST00000398376_CAMK2A_calcium/calmodulin-dependent	protein
6	-	168452628	168452650	TGCTGCCCAGAAGTAGTTGA	gGCTGCCCAGcAGaAGgTGg-TGG	5	-	-	-	-	-	-
X	+	153072823	153072845	TGCTGCCCAGAAGTAGTTGA	gGCTGCCCAGgAGaAGgTGg-GGG	5	ENSG00000067840_ENST00000164640_PDZD4_PDZ	domain	containing	4~ENSG00000067840_ENST00000393758_PDZD4_PDZ	domain	containing
11	+	134269476	134269498	TGCTGCCCAGAAGTAGTTGA	gGCTGCCCAGcAGTgGcaGA-GGG	5	ENSG00000109956_ENST00000392580_B3GAT1_beta-1,3-glucuronyltransferase	1	(glucuronosyltransferase	P)~ENSG00000109956_ENST00000312527_B3GAT1_beta-1,3-glucuronyltransferase	1	(glucuronosyltransferase
12	-	78400249	78400271	TGCTGCCCAGAAGTAGTTGA	gGCTGCCCAGcAGTAcTgGg-AGG	5	ENSG00000067798_ENST00000536525_NAV3_neuron	navigator	3~ENSG00000067798_ENST00000397909_NAV3_neuron	navigator	3~	-
1	+	26210752	26210774	TGCTGCCCAGAAGTAGTTGA	gGCTGCCCAGAgtTtGTTGc-AGG	5	-	-	-	-	-	-
10	+	130118405	130118427	TGCTGCCCAGAAGTAGTTGA	gGCTGCCCAGAtGcAGagGA-AGG	5	-	-	-	-	ENSG00000234640_ENST00000454492_RP11-264E18.1_~	ENSG00000234640_ENST00000454492_RP11-264E18.1_~
1	-	5500342	5500364	TGCTGCCCAGAAGTAGTTGA	aGCTGCCCAGAgGcAGgTGc-GGG	5	-	-	-	-	-	-
4	+	140692082	140692104	TGCTGCCCAGAAGTAGTTGA	cGCTGCCCAGAgGTtGTgaA-AGG	5	ENSG00000196782_ENST00000509479_MAML3_mastermind-like	3	(Drosophila)~	-	-	-
2	+	109828719	109828741	TGCTGCCCAGAAGTAGTTGA	gGCTGCCCAGAAaagGcTGA-AGG	5	ENSG00000172985_ENST00000309415_SH3RF3_SH3	domain	containing	ring	finger	3~
16	+	89532496	89532518	TGCTGCCCAGAAGTAGTTGA	aGCTGCCCAGAAaaAGaTGc-TGG	5	ENSG00000167522_ENST00000378330_ANKRD11_ankyrin	repeat	domain	11~ENSG00000167522_ENST00000301030_ANKRD11_ankyrin	repeat	domain
4	-	31597659	31597681	TGCTGCCCAGAAGTAGTTGA	aGCTGCCCAGAAaTtGTTat-GGG	5	-	-	-	-	-	-
6	+	20189301	20189323	TGCTGCCCAGAAGTAGTTGA	aGCTGCCCAGAAGatccTGA-TGG	5	ENSG00000172197_ENST00000541730_MBOAT1_membrane	bound	O-acyltransferase	domain	containing	1~ENSG00000172197_ENST00000324607_MBOAT1_membrane
5	+	16580809	16580831	TGCTGCCCAGAAGTAGTTGA	gGCTGCCCAGAAGaccaTGA-GGG	5	ENSG00000154153_ENST00000306320_FAM134B_family	with	sequence	similarity	134	member
11	+	64099912	64099934	TGCTGCCCAGAAGTAGTTGA	aGCTGCCCAGAAGgctTTGg-AGG	5	-	-	-	-	-	-
16	-	81567525	81567547	TGCTGCCCAGAAGTAGTTGA	aGCTGCCCAGAAGatGcTcA-AGG	5	ENSG00000153815_ENST00000537098_CMIP_c-Maf	inducing	protein~ENSG00000153815_ENST00000539778_CMIP_c-Maf	inducing	protein~	-
11	+	58980300	58980322	TGCTGCCCAGAAGTAGTTGA	cGCTGCCCAGAAGagGaTGg-TGG	5	ENSG00000197629_ENST00000361050_MPEG1_macrophage	expressed	1~	-	ENSG00000197629_ENST00000361050_MPEG1_macrophage	expressed
1	+	44638192	44638214	TGCTGCCCAGAAGTAGTTGA	gGCTGCCCAGAAGctGTgGg-TGG	5	-	-	-	-	-	-
4	+	124417997	124418019	TGCTGCCCAGAAGTAGTTGA	aGCTGCCCAGAAGaAccaGA-TGG	5	-	-	-	-	ENSG00000249125_ENST00000503950_RP11-381N20.2_~	ENSG00000249125_ENST00000503950_RP11-381N20.2_~
2	-	131633377	131633399	TGCTGCCCAGAAGTAGTTGA	gGCTGCCCAGAAGcAagTGt-GGG	5	ENSG00000136002_ENST00000409359_ARHGEF4_Rho	guanine	nucleotide	exchange	factor	(GEF)
21	-	43524471	43524493	TGCTGCCCAGAAGTAGTTGA	cGCTGCCCAGAAGTgcTgGg-GGG	5	ENSG00000177398_ENST00000400427_UMODL1_uromodulin-like	1~ENSG00000177398_ENST00000400424_UMODL1_uromodulin-like	1~ENSG00000177398_ENST00000408910_UMODL1_uromodulin-like	1~ENSG00000177398_ENST00000408989_UMODL1_uromodulin-like	1~ENSG00000184385_ENST00000329015_C21orf128_chromosome	21
6	+	141346091	141346113	TGCTGCCCAGAAGTAGTTGA	TatacCCCAGcAGTAGTTGA-GGG	5	-	-	-	-	-	-
1	+	196985001	196985023	TGCTGCCCAGAAGTAGTTGA	TatgGCCCcGAAGgAGTTGA-AGG	5	-	-	-	-	-	-
10	-	8163939	8163961	TGCTGCCCAGAAGTAGTTGA	TtgaGCCCAGgAGTAGTTtA-AGG	5	-	-	-	-	-	-
10	-	74160773	74160795	TGCTGCCCAGAAGTAGTTGA	TtgaGCCCAGgAGTAGTTtA-AGG	5	ENSG00000107745_ENST00000361114_MICU1_mitochondrial	calcium	uptake	1~ENSG00000107745_ENST00000418483_MICU1_mitochondrial	calcium	uptake
12	+	70290387	70290409	TGCTGCCCAGAAGTAGTTGA	TcaaGCCCAGAgGTtGTTGA-AGG	5	ENSG00000166268_ENST00000552032_MYRFL_myelin	regulatory	factor-like~	-	-	-
1	+	200864200	200864222	TGCTGCCCAGAAGTAGTTGA	TaaaGCCCAGAAGcAGgTGA-GGG	5	ENSG00000163362_ENST00000367342_C1orf106_chromosome	1	open	reading	frame	106~ENSG00000163362_ENST00000413687_C1orf106_chromosome
12	+	56257265	56257287	TGCTGCCCAGAAGTAGTTGA	TtgaGCCCAGAAGTAGTTct-AGG	5	-	-	-	-	-	-
19	+	11432519	11432541	TGCTGCCCAGAAGTAGTTGA	TttTtaCtAGAAGTAGTTGA-GGG	5	ENSG00000130167_ENST00000316737_TSPAN16_tetraspanin	16~	-	-	-	-
8	-	99422530	99422552	TGCTGCCCAGAAGTAGTTGA	TtaTctCCAGAAGTAGaTGA-AGG	5	-	-	-	-	-	-
16	+	76870220	76870242	TGCTGCCCAGAAGTAGTTGA	TttTcaCCAGAAGTAGTTaA-TGG	5	-	-	-	-	ENSG00000259995_ENST00000567777_CTD-2336H13.2_~	-
9	-	7626525	7626547	TGCTGCCCAGAAGTAGTTGA	TttTaCaCAtAAGTAGTTGA-AGG	5	-	-	-	-	-	-
14	-	87562513	87562535	TGCTGCCCAGAAGTAGTTGA	TtaTtCaCAGAAGTAaTTGA-CGG	5	-	-	-	-	-	-
22	-	32196576	32196598	TGCTGCCCAGAAGTAGTTGA	TatTaCCtAGAAGcAGTTGA-GGG	5	ENSG00000100150_ENST00000535622_DEPDC5_DEP	domain	containing	5~ENSG00000100150_ENST00000400242_DEPDC5_DEP	domain	containing
4	+	16587539	16587561	TGCTGCCCAGAAGTAGTTGA	TctTaCCCtGAgGTAGTTGA-GGG	5	ENSG00000169744_ENST00000515064_LDB2_LIM	domain	binding	2~ENSG00000169744_ENST00000441778_LDB2_LIM	domain	binding
6	+	52017757	52017779	TGCTGCCCAGAAGTAGTTGA	TctTcCCCgGAAGgAGTTGA-CGG	5	-	-	-	-	-	-
9	-	89041343	89041365	TGCTGCCCAGAAGTAGTTGA	TcaTtCCCAatAGTAGTTGA-AGG	5	-	-	-	-	-	-
17	-	70243257	70243279	TGCTGCCCAGAAGTAGTTGA	TaaTtCCCAGtAGTAGTTtA-TGG	5	-	-	-	-	-	-
2	+	16585551	16585573	TGCTGCCCAGAAGTAGTTGA	TttTcCCCAGAAGcAGTTGg-AGG	5	-	-	-	-	ENSG00000224400_ENST00000425176_AC010880.1_~ENSG00000224400_ENST00000427950_AC010880.1_~	-
18	-	69978624	69978646	TGCTGCCCAGAAGTAGTTGA	TctTcCCCAGAAGTtGgTGA-TGG	5	-	-	-	-	-	-
17	+	71276659	71276681	TGCTGCCCAGAAGTAGTTGA	TatTaCCCAGAAGTAGTTcc-TGG	5	-	-	-	-	-	-
4	+	89363700	89363722	TGCTGCCCAGAAGTAGTTGA	TagTGgttAGAAGTAGTTGA-GGG	5	ENSG00000138642_ENST00000380265_HERC6_HECT	and	RLD	domain	containing	E3
4	-	146704029	146704051	TGCTGCCCAGAAGTAGTTGA	TatTGtaCAGAAGTAGTTGc-GGG	5	ENSG00000151612_ENST00000508784_ZNF827_zinc	finger	protein	827~ENSG00000151612_ENST00000513320_ZNF827_zinc	finger	protein
7	-	13361604	13361626	TGCTGCCCAGAAGTAGTTGA	TctTGtCaAGAAGTAtTTGA-AGG	5	-	-	-	-	ENSG00000229618_ENST00000411542_AC011288.2_~ENSG00000229618_ENST00000443947_AC011288.2_~	-
1	+	163391424	163391446	TGCTGCCCAGAAGTAGTTGA	TctTGaCaAGAAGTAGTTcA-AGG	5	-	-	-	-	-	-
1	-	165154499	165154521	TGCTGCCCAGAAGTAGTTGA	TtgTGtCCtGAAtTAGTTGA-GGG	5	-	-	-	-	-	-
2	-	43541852	43541874	TGCTGCCCAGAAGTAGTTGA	TagTGtCCAGttGTAGTTGA-GGG	5	ENSG00000115970_ENST00000330266_THADA_thyroid	adenoma	associated~ENSG00000115970_ENST00000405975_THADA_thyroid	adenoma	associated~ENSG00000115970_ENST00000405006_THADA_thyroid	adenoma
3	-	86046608	86046630	TGCTGCCCAGAAGTAGTTGA	TtgTGgCCAGtAGTAGTTcA-AGG	5	ENSG00000175161_ENST00000383699_CADM2_cell	adhesion	molecule	2~ENSG00000175161_ENST00000407528_CADM2_cell	adhesion	molecule
7	+	149917390	149917412	TGCTGCCCAGAAGTAGTTGA	TcaTGtCCAGAgGaAGTTGA-GGG	5	-	-	-	-	-	-
7	-	153446015	153446037	TGCTGCCCAGAAGTAGTTGA	TcaTGtCCAGAgGaAGTTGA-GGG	5	-	-	-	-	-	-
6	-	82907506	82907528	TGCTGCCCAGAAGTAGTTGA	TttTGaCCAGAAGTAaTTGt-TGG	5	ENSG00000005700_ENST00000306270_IBTK_inhibitor	of	Bruton	agammaglobulinemia	tyrosine	kinase~
6	+	4100833	4100855	TGCTGCCCAGAAGTAGTTGA	TttTGtCCAGAAGTAGgTaA-AGG	5	ENSG00000185689_ENST00000380175_C6orf201_chromosome	6	open	reading	frame	201~ENSG00000185689_ENST00000427996_C6orf201_chromosome
15	-	69452669	69452691	TGCTGCCCAGAAGTAGTTGA	TagTGaCCAGAAGTAGTaGg-AGG	5	-	-	-	-	-	-
13	-	38423391	38423413	TGCTGCCCAGAAGTAGTTGA	TatTGCtCAGtAGTAtTTGA-TGG	5	ENSG00000133107_ENST00000379705_TRPC4_transient	receptor	potential	cation	channel,	subfamily	4~	-	-	-	-	-
13	+	79009180	79009202	TGCTGCCCAGAAGTAGTTGA	TtgTGCtCAGAAaTAtTTGA-AGG	5	-	-	-	-	-	-
9	-	32767737	32767759	TGCTGCCCAGAAGTAGTTGA	TtgTGCtCAGAAaTAtTTGA-AGG	5	-	-	-	-	-	-
1	-	87717923	87717945	TGCTGCCCAGAAGTAGTTGA	TctTGCaCAGAAtTAaTTGA-GGG	5	-	-	-	-	-	-
1	-	244349675	244349697	TGCTGCCCAGAAGTAGTTGA	TtgTGCCCttAAGTAtTTGA-CGG	5	-	-	-	-	-	-
11	+	65739132	65739154	TGCTGCCCAGAAGTAGTTGA	TaaTGCCCtGAAGcAGTgGA-TGG	5	ENSG00000175467_ENST00000312397_SART1_squamous	cell	carcinoma	antigen	recognized	by
13	+	94581889	94581911	TGCTGCCCAGAAGTAGTTGA	TctTGCCCtGAAGgAGTTcA-GGG	5	ENSG00000183098_ENST00000377047_GPC6_glypican	6~	-	-	-	-
6	+	42978227	42978249	TGCTGCCCAGAAGTAGTTGA	TaaTGCCCtGAAGTtGTTtA-TGG	5	ENSG00000112640_ENST00000485511_PPP2R5D_protein	phosphatase	2	regulatory	subunit	B',	-	-
9	+	119170239	119170261	TGCTGCCCAGAAGTAGTTGA	TcaTGCCCAtcAGTgGTTGA-GGG	5	-	-	-	-	-	-
1	-	109150018	109150040	TGCTGCCCAGAAGTAGTTGA	TatTGCCCAcAAcTAGTTtA-CGG	5	ENSG00000162636_ENST00000370035_FAM102B_family	with	sequence	similarity	102	member
8	+	38690115	38690137	TGCTGCCCAGAAGTAGTTGA	TtgTGCCCAGcAGTAGgTGg-TGG	5	ENSG00000147526_ENST00000520615_TACC1_transforming,	acidic	coiled-coil	containing	protein	1~ENSG00000147526_ENST00000518415_TACC1_transforming,
10	+	37824726	37824748	TGCTGCCCAGAAGTAGTTGA	TtgTGCCCAGcAGTAGgTGg-TGG	5	-	-	-	-	-	-
15	-	33764426	33764448	TGCTGCCCAGAAGTAGTTGA	TtgTGCCCAGAgaTAGgTGA-GGG	5	ENSG00000198838_ENST00000415757_RYR3_ryanodine	receptor	3~ENSG00000198838_ENST00000389232_RYR3_ryanodine	receptor	3~	-
14	+	78448874	78448896	TGCTGCCCAGAAGTAGTTGA	TttTGCCCAGAgGTtGgTGA-AGG	5	-	-	-	-	-	-
2	+	168711132	168711154	TGCTGCCCAGAAGTAGTTGA	TctTGCCCAGAgGTAtcTGA-TGG	5	ENSG00000172318_ENST00000305861_B3GALT1_UDP-Gal:betaGlcNAc	beta	1,3-galactosyltransferase,	polypeptide	1~	-
17	-	14166003	14166025	TGCTGCCCAGAAGTAGTTGA	TtaTGCCCAGAAtaAaTTGA-TGG	5	-	-	-	-	-	-
9	+	9996153	9996175	TGCTGCCCAGAAGTAGTTGA	TatTGCCCAGAAaTAaaTGA-AGG	5	ENSG00000153707_ENST00000381196_PTPRD_protein	tyrosine	phosphatase,	receptor	type,	D~
10	-	5900871	5900893	TGCTGCCCAGAAGTAGTTGA	TcaTGCCCAGAAtTAGTgtA-GGG	5	-	-	-	-	-	-
2	+	98281882	98281904	TGCTGCCCAGAAGTAGTTGA	TctTGCCCAGAAGaAaTTcA-AGG	5	-	-	-	-	-	-
20	+	43432672	43432694	TGCTGCCCAGAAGTAGTTGA	TcaTGCCCAGAAGcAGaaGA-TGG	5	ENSG00000101098_ENST00000372851_RIMS4_regulating	synaptic	membrane	exocytosis	4~ENSG00000101098_ENST00000541604_RIMS4_regulating	synaptic
11	-	41904193	41904215	TGCTGCCCAGAAGTAGTTGA	TtaTGCCCAGAAGaAGcTGc-AGG	5	-	-	-	-	-	-
1	+	2226063	2226085	TGCTGCCCAGAAGTAGTTGA	TctTGCCCAGAAGTtGTgGg-AGG	5	ENSG00000157933_ENST00000378536_SKI_v-ski	avian	sarcoma	viral	oncogene	homolog~
18	+	55027065	55027087	TGCTGCCCAGAAGTAGTTGA	TtgTGCCCAGAAGTtGTTtt-TGG	5	ENSG00000177511_ENST00000324000_ST8SIA3_ST8	alpha-N-acetyl-neuraminide	alpha-2,8-sialyltransferase	3~	-	-
1	+	204641826	204641848	TGCTGCCCAGAAGTAGTTGA	TcCctCCCAGcAcTAGTTGA-GGG	5	ENSG00000170382_ENST00000367176_LRRN2_leucine	rich	repeat	neuronal	2~ENSG00000170382_ENST00000367177_LRRN2_leucine	rich
8	-	58960066	58960088	TGCTGCCCAGAAGTAGTTGA	TaCacCCCAGAtGTAGTTcA-GGG	5	ENSG00000169122_ENST00000361488_FAM110B_family	with	sequence	similarity	110	member
2	+	83645690	83645712	TGCTGCCCAGAAGTAGTTGA	TaCaaCCCAGAAGaAaTTGA-GGG	5	-	-	-	-	-	-
7	-	54475258	54475280	TGCTGCCCAGAAGTAGTTGA	TaCaaCCCAGAAGaAaTTGA-GGG	5	-	-	-	-	-	-
1	+	45297410	45297432	TGCTGCCCAGAAGTAGTTGA	TcCctCCCAGAAGcAGTcGA-GGG	5	ENSG00000117425_ENST00000447098_PTCH2_patched	2~ENSG00000117425_ENST00000372192_PTCH2_patched	2~	-	ENSG00000117425_ENST00000372192_PTCH2_patched	2~ENSG00000117425_ENST00000447098_PTCH2_patched
14	+	101041473	101041495	TGCTGCCCAGAAGTAGTTGA	TtCctCCCAGAAGTgGTTcA-TGG	5	-	-	-	-	-	-
8	+	68938161	68938183	TGCTGCCCAGAAGTAGTTGA	TtCaGtCCAGAgGTAGgTGA-GGG	5	ENSG00000046889_ENST00000288368_PREX2_phosphatidylinositol-3,4,5-trisphosphate-dependent	Rac	exchange	factor	2~	-
15	-	24368519	24368541	TGCTGCCCAGAAGTAGTTGA	TtCaGtCCAGAtGTAGgTGA-TGG	5	-	-	-	-	-	-
15	-	24532781	24532803	TGCTGCCCAGAAGTAGTTGA	TtCaGtCCAGAtGTAGgTGA-TGG	5	-	-	-	-	-	-
15	-	24699140	24699162	TGCTGCCCAGAAGTAGTTGA	TtCaGtCCAGAtGTAGgTGA-TGG	5	-	-	-	-	-	-
X	+	64475250	64475272	TGCTGCCCAGAAGTAGTTGA	TaCaGgCCAGAAGaAaTTGA-GGG	5	-	-	-	-	-	-
4	+	30831039	30831061	TGCTGCCCAGAAGTAGTTGA	TtCaGCagAGAAGaAGTTGA-GGG	5	-	-	-	-	-	-
2	-	10216492	10216514	TGCTGCCCAGAAGTAGTTGA	TaCaGCgCAGcAGTAGTgGA-TGG	5	ENSG00000205795_ENST00000381813_CYS1_cystin	1~	-	-	-	-
X	+	85640834	85640856	TGCTGCCCAGAAGTAGTTGA	TtCaGCaCAGAAGTgGTTaA-AGG	5	ENSG00000126733_ENST00000373131_DACH2_dachshund	homolog	2	(Drosophila)~ENSG00000126733_ENST00000373125_DACH2_dachshund	homolog	2
3	-	19229332	19229354	TGCTGCCCAGAAGTAGTTGA	TtCaGCCaAcAAGTAGaTGA-GGG	5	ENSG00000183960_ENST00000328405_KCNH8_potassium	voltage-gated	channel,	subfamily	H	(eag-related),
6	+	3351747	3351769	TGCTGCCCAGAAGTAGTTGA	TtCaGCCCAcAAGTAcTgGA-CGG	5	ENSG00000137266_ENST00000406686_SLC22A23_solute	carrier	family	22	member	23~ENSG00000137266_ENST00000380302_SLC22A23_solute
9	+	12099188	12099210	TGCTGCCCAGAAGTAGTTGA	TaCaGCCCAcAAGTAGTgGc-AGG	5	-	-	-	-	ENSG00000224935_ENST00000452685_RP11-74C3.1_~	-
1	+	181205658	181205680	TGCTGCCCAGAAGTAGTTGA	TcCaGCCCAGAAGattTTGA-GGG	5	-	-	-	-	ENSG00000179452_ENST00000319701_RP11-380B22.1_~	-
7	+	57866573	57866595	TGCTGCCCAGAAGTAGTTGA	TaCaGCCCAGAAGcAcTTGc-AGG	5	-	-	-	-	-	-
17	+	11213292	11213314	TGCTGCCCAGAAGTAGTTGA	TtCaGCCCAGAAGTgGcTcA-TGG	5	ENSG00000188803_ENST00000432116_SHISA6_shisa	family	member	6~ENSG00000188803_ENST00000441885_SHISA6_shisa	family	member
2	+	142345844	142345866	TGCTGCCCAGAAGTAGTTGA	TcCTtggCAGAgGTAGTTGA-AGG	5	ENSG00000168702_ENST00000389484_LRP1B_low	density	lipoprotein	receptor-related	protein	1B~ENSG00000168702_ENST00000434794_LRP1B_low
12	+	114364117	114364139	TGCTGCCCAGAAGTAGTTGA	TcCTtaCCAGAAcaAGTTGA-TGG	5	ENSG00000122965_ENST00000545145_RBM19_RNA	binding	motif	protein	19~ENSG00000122965_ENST00000392561_RBM19_RNA	binding
12	+	126074690	126074712	TGCTGCCCAGAAGTAGTTGA	TcCTtgCCAGAAGcAGaTGA-GGG	5	ENSG00000139364_ENST00000299308_TMEM132B_transmembrane	protein	132B~	-	-	-
1	-	174537216	174537238	TGCTGCCCAGAAGTAGTTGA	TcCTcaCCAGAAGcAGaTGA-TGG	5	ENSG00000152061_ENST00000251507_RABGAP1L_RAB	GTPase	activating	protein	1-like~	-
7	-	153037609	153037631	TGCTGCCCAGAAGTAGTTGA	TcCTcaCCAGAAGcAGTTGc-TGG	5	-	-	-	-	-	-
X	+	76024147	76024169	TGCTGCCCAGAAGTAGTTGA	TtCTcaCCAGAAGTAGaTGc-TGG	5	-	-	-	-	-	-
8	+	90131653	90131675	TGCTGCCCAGAAGTAGTTGA	TcCTtaCCAGAAGTAGaTGc-TGG	5	-	-	-	-	-	-
1	+	211901043	211901065	TGCTGCCCAGAAGTAGTTGA	TcCTcaCCAGAAGTAGaTGc-TGG	5	-	-	-	-	-	-
2	-	106418932	106418954	TGCTGCCCAGAAGTAGTTGA	TcCTcaCCAGAAGTAGaTGc-TGG	5	ENSG00000071051_ENST00000233154_NCK2_NCK	adaptor	protein	2~ENSG00000071051_ENST00000451463_NCK2_NCK	adaptor	protein
2	-	127283240	127283262	TGCTGCCCAGAAGTAGTTGA	TcCTcaCCAGAAGTAGaTGc-TGG	5	-	-	-	-	-	-
2	-	223604725	223604747	TGCTGCCCAGAAGTAGTTGA	TcCTcaCCAGAAGTAGaTGc-TGG	5	-	-	-	-	-	-
10	-	125119284	125119306	TGCTGCCCAGAAGTAGTTGA	TaCTtgCCAGAAGTAGTaGg-AGG	5	-	-	-	-	ENSG00000230131_ENST00000448347_RP11-282I1.1_~ENSG00000230131_ENST00000448671_RP11-282I1.1_~	-
20	-	53844063	53844085	TGCTGCCCAGAAGTAGTTGA	TaCTagCCAGAAGTAGTgGc-AGG	5	-	-	-	-	-	-
5	-	162796847	162796869	TGCTGCCCAGAAGTAGTTGA	TtCTcCtCtGAAGTAGaTGA-TGG	5	-	-	-	-	-	-
4	-	4779490	4779512	TGCTGCCCAGAAGTAGTTGA	TcCTtCtCAcAtGTAGTTGA-AGG	5	-	-	-	-	-	-
13	-	78214480	78214502	TGCTGCCCAGAAGTAGTTGA	TaCTcCtCAGAAGTAcTaGA-GGG	5	ENSG00000136155_ENST00000535157_SCEL_sciellin~ENSG00000136155_ENST00000377246_SCEL_sciellin~ENSG00000136155_ENST00000349847_SCEL_sciellin~	-	-	-	-	-
3	+	39788996	39789018	TGCTGCCCAGAAGTAGTTGA	TtCTcCtCAGAAGTAGcTcA-TGG	5	-	-	-	-	-	-
14	-	79980862	79980884	TGCTGCCCAGAAGTAGTTGA	TaCTaCCatGAAGaAGTTGA-TGG	5	ENSG00000021645_ENST00000554738_NRXN3_neurexin	3~ENSG00000021645_ENST00000554719_NRXN3_neurexin	3~ENSG00000021645_ENST00000335750_NRXN3_neurexin	3~ENSG00000021645_ENST00000557594_NRXN3_neurexin	3~ENSG00000021645_ENST00000281127_NRXN3_neurexin	3~ENSG00000021645_ENST00000428277_NRXN3_neurexin
2	-	173981498	173981520	TGCTGCCCAGAAGTAGTTGA	TtCTaCCaAtAAGTAGcTGA-AGG	5	ENSG00000091436_ENST00000539448_MLTK_Mitogen-activated	protein	kinase	kinase	kinase	MLT
X	-	121854097	121854119	TGCTGCCCAGAAGTAGTTGA	TtCTaCCtAGgAGTAGTTGt-TGG	5	-	-	-	-	-	-
2	-	156566760	156566782	TGCTGCCCAGAAGTAGTTGA	TcCTaCCaAGAtGTAGTaGA-AGG	5	-	-	-	-	-	-
3	-	16971852	16971874	TGCTGCCCAGAAGTAGTTGA	TtCTtCCCtGcAGTAtTTGA-GGG	5	ENSG00000154822_ENST00000396755_PLCL2_phospholipase	C-like	2~ENSG00000154822_ENST00000418129_PLCL2_phospholipase	C-like	2~	-
10	+	38453117	38453139	TGCTGCCCAGAAGTAGTTGA	TaCTaCCCtGcAGTAGaTGA-GGG	5	-	-	-	-	-	-
10	-	42962457	42962479	TGCTGCCCAGAAGTAGTTGA	TaCTaCCCtGtAGTAGaTGA-GGG	5	-	-	-	-	-	-
3	-	112806742	112806764	TGCTGCCCAGAAGTAGTTGA	TaCTcCCCtGAtGTAGcTGA-AGG	5	-	-	-	-	-	-
Y	+	16279226	16279248	TGCTGCCCAGAAGTAGTTGA	TtCTtCCCAacAGcAGTTGA-GGG	5	-	-	-	-	-	-
10	+	120915575	120915597	TGCTGCCCAGAAGTAGTTGA	TcCTaCCCAtAAGTtGTTGt-CGG	5	ENSG00000183605_ENST00000355697_SFXN4_sideroflexin	4~	-	-	-	-
7	-	28978549	28978571	TGCTGCCCAGAAGTAGTTGA	TtCTaCCCAcAAGTAcaTGA-AGG	5	-	-	-	-	-	-
1	-	7010866	7010888	TGCTGCCCAGAAGTAGTTGA	TtCTcCCCAGtgGTAGTTGt-CGG	5	ENSG00000171735_ENST00000303635_CAMTA1_calmodulin	binding	transcription	activator	1~ENSG00000171735_ENST00000439411_CAMTA1_calmodulin	binding
11	+	589357	589379	TGCTGCCCAGAAGTAGTTGA	TcCTtCCCAGcAGgAGTTcA-GGG	5	ENSG00000070047_ENST00000534320_PHRF1_PHD	and	ring	finger	domains	1~ENSG00000070047_ENST00000264555_PHRF1_PHD
5	+	177036531	177036553	TGCTGCCCAGAAGTAGTTGA	TcCTcCCCAGgAGcAGTTcA-AGG	5	ENSG00000027847_ENST00000029410_B4GALT7_xylosylprotein	beta	1,4-galactosyltransferase,	polypeptide	7~	-
7	+	51050197	51050219	TGCTGCCCAGAAGTAGTTGA	TtCTcCCCAGgAGTAGagGA-TGG	5	-	-	-	-	-	-
16	+	54956439	54956461	TGCTGCCCAGAAGTAGTTGA	TcCTcCCCAGAtaTAGTTcA-GGG	5	-	-	-	-	ENSG00000245694_ENST00000501177_CRNDE_colorectal	neoplasia
18	+	49043779	49043801	TGCTGCCCAGAAGTAGTTGA	TaCTcCCCAGAtGctGTTGA-TGG	5	-	-	-	-	ENSG00000227115_ENST00000435144_RP11-267C16.1_~ENSG00000227115_ENST00000578152_RP11-267C16.1_~ENSG00000227115_ENST00000580841_RP11-267C16.1_~ENSG00000227115_ENST00000582689_RP11-267C16.1_~ENSG00000227115_ENST00000583609_RP11-267C16.1_~ENSG00000227115_ENST00000583982_RP11-267C16.1_~	-
18	+	74491781	74491803	TGCTGCCCAGAAGTAGTTGA	TcCTtCCCAGAtGcgGTTGA-GGG	5	-	-	-	-	-	-
9	-	98056765	98056787	TGCTGCCCAGAAGTAGTTGA	TaCTtCCCAGAgGcAGaTGA-GGG	5	ENSG00000158169_ENST00000289081_FANCC_Fanconi	anemia,	complementation	group	C~ENSG00000158169_ENST00000375305_FANCC_Fanconi	anemia,
16	-	81078248	81078270	TGCTGCCCAGAAGTAGTTGA	TaCTtCCCAGAgGcAGaTGA-GGG	5	ENSG00000166454_ENST00000299575_ATMIN_ATM	interactor~ENSG00000166454_ENST00000564241_ATMIN_ATM	interactor~ENSG00000166454_ENST00000566488_ATMIN_ATM	interactor~	-	ENSG00000166454_ENST00000299575_ATMIN_ATM
8	+	88686665	88686687	TGCTGCCCAGAAGTAGTTGA	TaCTtCCCAGAtGTccTTGA-TGG	5	-	-	-	-	-	-
17	-	3761788	3761810	TGCTGCCCAGAAGTAGTTGA	TcCTcCCCAGAgGTAGggGA-TGG	5	-	-	-	-	-	-
5	+	26837949	26837971	TGCTGCCCAGAAGTAGTTGA	TtCTtCCCAGAtGTAGaTaA-AGG	5	-	-	-	-	-	-
X	+	62057841	62057863	TGCTGCCCAGAAGTAGTTGA	TcCTcCCCAGAAaaAGTTtA-AGG	5	-	-	-	-	-	-
1	+	46301877	46301899	TGCTGCCCAGAAGTAGTTGA	TtCTtCCCAGAAaTAtaTGA-GGG	5	ENSG00000086015_ENST00000361297_MAST2_microtubule	associated	serine/threonine	kinase	2~	-
7	+	67359263	67359285	TGCTGCCCAGAAGTAGTTGA	TtCTcCCCAGAAaTAagTGA-GGG	5	-	-	-	-	-	-
20	-	9163966	9163988	TGCTGCCCAGAAGTAGTTGA	TcCTcCCCAGAAcTAacTGA-GGG	5	ENSG00000101333_ENST00000334005_PLCB4_phospholipase	C,	beta	4~	-	-
8	-	121706972	121706994	TGCTGCCCAGAAGTAGTTGA	TtCTaCCCAGAAaTAaTTGt-AGG	5	ENSG00000172164_ENST00000395601_SNTB1_syntrophin,	beta	1	(dystrophin-associated	protein	A1,
6	+	10176964	10176986	TGCTGCCCAGAAGTAGTTGA	TtCTcCCCAGAAaTAaTTGc-TGG	5	ENSG00000181355_ENST00000481704_OFCC1_orofacial	cleft	1	candidate	1~	-
2	+	148344799	148344821	TGCTGCCCAGAAGTAGTTGA	TtCTtCCCAGAAcTAGaTtA-AGG	5	-	-	-	-	-	-
X	-	16898460	16898482	TGCTGCCCAGAAGTAGTTGA	TaCTcCCCAGAAaTAGTgtA-TGG	5	-	-	-	-	-	-
7	-	136531128	136531150	TGCTGCCCAGAAGTAGTTGA	TaCTtCCCAGAAGcctTTGA-AGG	5	-	-	-	-	-	-
15	+	97973047	97973069	TGCTGCCCAGAAGTAGTTGA	TcCTcCCCAGAAGcAGaTGc-TGG	5	-	-	-	-	ENSG00000259485_ENST00000559321_CTD-2147F2.1_~ENSG00000259485_ENST00000560314_CTD-2147F2.1_~	ENSG00000259485_ENST00000559321_CTD-2147F2.1_~
13	-	32444664	32444686	TGCTGCCCAGAAGTAGTTGA	TcCTcCCCAGAAGcAGaTGc-TGG	5	-	-	-	-	-	-
22	-	27123301	27123323	TGCTGCCCAGAAGTAGTTGA	TcCTcCCCAGAAGcAGaTGc-TGG	5	-	-	-	-	ENSG00000244625_ENST00000417083_CTA-211A9.5_~ENSG00000244625_ENST00000421253_CTA-211A9.5_~ENSG00000244625_ENST00000435162_CTA-211A9.5_~ENSG00000244625_ENST00000437071_CTA-211A9.5_~ENSG00000244625_ENST00000440816_CTA-211A9.5_~ENSG00000244625_ENST00000444388_CTA-211A9.5_~ENSG00000244625_ENST00000446336_CTA-211A9.5_~ENSG00000244625_ENST00000449017_CTA-211A9.5_~ENSG00000244625_ENST00000450963_CTA-211…	-
3	-	10338919	10338941	TGCTGCCCAGAAGTAGTTGA	TaCTaCCCAGAAGcAGTTtc-TGG	5	-	-	-	-	-	-
X	-	37240182	37240204	TGCTGCCCAGAAGTAGTTGA	TaCTcCCCAGAAGcAGTTtg-TGG	5	ENSG00000130962_ENST00000378628_PRRG1_proline	rich	Gla	(G-carboxyglutamic	acid)	1~ENSG00000130962_ENST00000542554_PRRG1_proline
19	-	48834062	48834084	TGCTGCCCAGAAGTAGTTGA	TtCTtCCCAGAAGTgtcTGA-AGG	5	-	-	-	-	-	-
5	-	175256237	175256259	TGCTGCCCAGAAGTAGTTGA	TcCTcCCCAGAAGTtGggGA-CGG	5	ENSG00000145920_ENST00000359546_CPLX2_complexin	2~	-	-	-	-
4	+	23024886	23024908	TGCTGCCCAGAAGTAGTTGA	TtCTcCCCAGAAGTgGgTGg-GGG	5	-	-	-	-	ENSG00000248837_ENST00000503017_RP11-412P11.1_~ENSG00000248837_ENST00000506425_RP11-412P11.1_~ENSG00000248837_ENST00000511453_RP11-412P11.1_~	-
15	+	39313175	39313197	TGCTGCCCAGAAGTAGTTGA	TcCTcCCCAGAAGTAGagGc-AGG	5	-	-	-	-	ENSG00000259278_ENST00000560709_RP11-62C7.2_~	-
X	+	16809175	16809197	TGCTGCCCAGAAGTAGTTGA	TaCTGtgaAGAAGgAGTTGA-TGG	5	ENSG00000086712_ENST00000380122_TXLNG_taxilin	gamma~ENSG00000086712_ENST00000398155_TXLNG_taxilin	gamma~	-	-	-
14	-	74934268	74934290	TGCTGCCCAGAAGTAGTTGA	TcCTGgtgAGAAGcAGTTGA-TGG	5	-	-	-	-	-	-
5	-	57653829	57653851	TGCTGCCCAGAAGTAGTTGA	TtCTGaagAGAAGTAGTTGg-AGG	5	-	-	-	-	-	-
1	+	12630608	12630630	TGCTGCCCAGAAGTAGTTGA	TcCTGttCAaAAGTAGTTGt-GGG	5	ENSG00000162496_ENST00000376223_DHRS3_dehydrogenase/reductase	(SDR	family)	member	3~	-
5	-	78768747	78768769	TGCTGCCCAGAAGTAGTTGA	TtCTGaaCAGAcaTAGTTGA-TGG	5	ENSG00000152413_ENST00000334082_HOMER1_homer	homolog	1	(Drosophila)~ENSG00000152413_ENST00000282260_HOMER1_homer	homolog	1
2	+	22062361	22062383	TGCTGCCCAGAAGTAGTTGA	TtCTGgtCAGAAGTAaTTtA-AGG	5	-	-	-	-	ENSG00000233005_ENST00000435237_AC067959.1_~ENSG00000233005_ENST00000457901_AC067959.1_~	-
9	+	10582789	10582811	TGCTGCCCAGAAGTAGTTGA	TaCTGtgCAGAAGTAaTTcA-GGG	5	-	-	-	-	-	-
4	+	11400576	11400598	TGCTGCCCAGAAGTAGTTGA	TaCTGtaCAGAAGTAcTTtA-TGG	5	ENSG00000002587_ENST00000002596_HS3ST1_heparan	sulfate	(glucosamine)	3-O-sulfotransferase	1~	-
9	-	123055886	123055908	TGCTGCCCAGAAGTAGTTGA	TtCTGgCttGAAGTAGgTGA-AGG	5	-	-	-	-	-	-
1	-	91205780	91205802	TGCTGCCCAGAAGTAGTTGA	TcCTGaCtAGAAGcAGgTGA-TGG	5	-	-	-	-	-	-
3	+	106779849	106779871	TGCTGCCCAGAAGTAGTTGA	TaCTGaCtAGAAGTgtTTGA-GGG	5	-	-	-	-	ENSG00000242759_ENST00000473636_LINC00882_long	intergenic
16	+	81242403	81242425	TGCTGCCCAGAAGTAGTTGA	TtCTGtCCtcAAGTAGTTcA-GGG	5	ENSG00000166473_ENST00000525539_PKD1L2_polycystic	kidney	disease	1-like	2~ENSG00000166473_ENST00000337114_PKD1L2_polycystic	kidney
19	+	28386808	28386830	TGCTGCCCAGAAGTAGTTGA	TcCTGgCCtGgAGTAtTTGA-GGG	5	-	-	-	-	ENSG00000267575_ENST00000585827_CTC-459F4.3_~ENSG00000267575_ENST00000585917_CTC-459F4.3_~ENSG00000267575_ENST00000586220_CTC-459F4.3_~ENSG00000267575_ENST00000586784_CTC-459F4.3_~ENSG00000267575_ENST00000587188_CTC-459F4.3_~ENSG00000267575_ENST00000588122_CTC-459F4.3_~ENSG00000267575_ENST00000588318_CTC-459F4.3_~ENSG00000267575_ENST00000588636_CTC-459F4.3_~ENSG00000267575_ENST00000588784_CTC-459…	-
11	+	60452539	60452561	TGCTGCCCAGAAGTAGTTGA	TtCTGgCCtGAAtTAGTTaA-TGG	5	-	-	-	-	ENSG00000181995_ENST00000320202_LINC00301_long	intergenic
1	+	119979403	119979425	TGCTGCCCAGAAGTAGTTGA	TaCTGtCCtGAAGgAGaTGA-GGG	5	-	-	-	-	-	-
15	-	45588297	45588319	TGCTGCCCAGAAGTAGTTGA	TcCTGgCCgGAAGTAGaTGc-TGG	5	-	-	-	-	-	-
19	+	28741986	28742008	TGCTGCCCAGAAGTAGTTGA	TcCTGtCCAtcAcTAGTTGA-GGG	5	-	-	-	-	-	-
12	+	19491040	19491062	TGCTGCCCAGAAGTAGTTGA	TaCTGgCCAcAtGTAGTTGt-TGG	5	ENSG00000052126_ENST00000317589_PLEKHA5_pleckstrin	homology	domain	containing,	family	A	-	-	-	-	-
11	+	35737151	35737173	TGCTGCCCAGAAGTAGTTGA	TtCTGgCCAcAAGTAGagGA-AGG	5	ENSG00000166326_ENST00000299413_TRIM44_tripartite	motif	containing	44~	-	-
6	+	158492466	158492488	TGCTGCCCAGAAGTAGTTGA	TcCTGaCCAGgAGTcGaTGA-CGG	5	ENSG00000078269_ENST00000367121_SYNJ2_synaptojanin	2~ENSG00000078269_ENST00000355585_SYNJ2_synaptojanin	2~	-	-	-
16	-	80665818	80665840	TGCTGCCCAGAAGTAGTTGA	TtCTGaCCAGtAGTAtgTGA-GGG	5	ENSG00000166446_ENST00000570137_CDYL2_chromodomain	protein,	Y-like	2~	-	-
2	-	1854539	1854561	TGCTGCCCAGAAGTAGTTGA	TtCTGgCCAGAcGgAcTTGA-TGG	5	ENSG00000186487_ENST00000399161_MYT1L_myelin	transcription	factor	1-like~ENSG00000186487_ENST00000428368_MYT1L_myelin	transcription	factor
14	+	80729488	80729510	TGCTGCCCAGAAGTAGTTGA	TtCTGgCCAGAAtgAGgTGA-GGG	5	-	-	-	-	-	-
1	-	14270408	14270430	TGCTGCCCAGAAGTAGTTGA	TtCTGaCCAGAAaTAcTgGA-AGG	5	-	-	-	-	-	-
14	+	38367695	38367717	TGCTGCCCAGAAGTAGTTGA	TtCTGtCCAGAAGgAtTTtA-AGG	5	-	-	-	-	-	-
1	-	233908947	233908969	TGCTGCCCAGAAGTAGTTGA	TcCTGaCCAGAAGcAGagGA-TGG	5	-	-	-	-	-	-
5	+	31000702	31000724	TGCTGCCCAGAAGTAGTTGA	TcCTGaCCAGAAGcAGaTGc-TGG	5	-	-	-	-	-	-
5	+	41806789	41806811	TGCTGCCCAGAAGTAGTTGA	TcCTGaCCAGAAGcAGaTGc-TGG	5	ENSG00000083720_ENST00000196371_OXCT1_3-oxoacid	CoA	transferase	1~ENSG00000083720_ENST00000509987_OXCT1_3-oxoacid	CoA	transferase
7	+	68378838	68378860	TGCTGCCCAGAAGTAGTTGA	TcCTGaCCAGAAGcAGaTGc-TGG	5	-	-	-	-	-	-
8	+	31935878	31935900	TGCTGCCCAGAAGTAGTTGA	TcCTGaCCAGAAGcAGaTGc-TGG	5	ENSG00000157168_ENST00000518104_NRG1_neuregulin	1~ENSG00000157168_ENST00000519301_NRG1_neuregulin	1~ENSG00000157168_ENST00000520407_NRG1_neuregulin	1~	-	-
10	+	52790576	52790598	TGCTGCCCAGAAGTAGTTGA	TcCTGaCCAGAAGcAGaTGc-TGG	5	ENSG00000185532_ENST00000401604_PRKG1_protein	kinase,	cGMP-dependent,	type	I~	-
10	+	110935741	110935763	TGCTGCCCAGAAGTAGTTGA	TcCTGaCCAGAAGcAGaTGc-TGG	5	-	-	-	-	-	-
X	-	22769275	22769297	TGCTGCCCAGAAGTAGTTGA	TcCTGaCCAGAAGcAGaTGc-TGG	5	-	-	-	-	ENSG00000233067_ENST00000455399_RP11-40F8.2_~ENSG00000233067_ENST00000608254_RP11-40F8.2_~ENSG00000237019_ENST00000442155_GS1-433O24.1_~	-
15	-	27491075	27491097	TGCTGCCCAGAAGTAGTTGA	TcCTGaCCAGAAGcAGaTGc-TGG	5	ENSG00000182256_ENST00000333743_GABRG3_gamma-aminobutyric	acid	(GABA)	A	receptor,	gamma
1	+	224990039	224990061	TGCTGCCCAGAAGTAGTTGA	TcCTGaCCAGAAGcAGaTGt-TGG	5	-	-	-	-	-	-
16	-	19378469	19378491	TGCTGCCCAGAAGTAGTTGA	TcCTGaCCAGAAGcAGaTGt-TGG	5	-	-	-	-	ENSG00000259925_ENST00000563613_CTA-363E6.2_~ENSG00000259925_ENST00000567369_CTA-363E6.2_~	-
11	+	118522724	118522746	TGCTGCCCAGAAGTAGTTGA	TtCTGtCCAGAAGTcaTaGA-TGG	5	ENSG00000019144_ENST00000361417_PHLDB1_pleckstrin	homology-like	domain,	family	B,	member
17	-	14660308	14660330	TGCTGCCCAGAAGTAGTTGA	TcCTGtCCAGAAGTtcTTGg-GGG	5	-	-	-	-	-	-
9	-	107532520	107532542	TGCTGCCCAGAAGTAGTTGA	TtCTGgCCAGAAGTAtaaGA-TGG	5	ENSG00000165028_ENST00000374762_NIPSNAP3B_nipsnap	homolog	3B	(C.	elegans)~	-
11	+	134676074	134676096	TGCTGCCCAGAAGTAGTTGA	TcCTGaCCAGAAGTAaaTaA-TGG	5	-	-	-	-	-	-
2	-	83898303	83898325	TGCTGCCCAGAAGTAGTTGA	TcCTGaCCAGAAGTAaaTGt-TGG	5	-	-	-	-	-	-
19	+	8604603	8604625	TGCTGCCCAGAAGTAGTTGA	TtCTGCattGAAGgAGTTGA-TGG	5	ENSG00000142347_ENST00000338257_MYO1F_myosin	IF~	-	-	-	-
17	-	9032444	9032466	TGCTGCCCAGAAGTAGTTGA	TtCTGCaaAGAcGTAaTTGA-GGG	5	ENSG00000065320_ENST00000173229_NTN1_netrin	1~ENSG00000065320_ENST00000538852_NTN1_netrin	1~ENSG00000065320_ENST00000546090_NTN1_netrin	1~	-	-
1	-	110547766	110547788	TGCTGCCCAGAAGTAGTTGA	TaCTGCagAGAAtTAtTTGA-AGG	5	ENSG00000168710_ENST00000369799_AHCYL1_adenosylhomocysteinase-like	1~ENSG00000168710_ENST00000359172_AHCYL1_adenosylhomocysteinase-like	1~ENSG00000168710_ENST00000393614_AHCYL1_adenosylhomocysteinase-like	1~	-	-
4	+	6896641	6896663	TGCTGCCCAGAAGTAGTTGA	TcCTGCggAGAAGcAGcTGA-GGG	5	-	-	-	-	-	-
18	-	35305786	35305808	TGCTGCCCAGAAGTAGTTGA	TtCTGCagAGAAGcAGTaGA-AGG	5	-	-	-	-	-	-
13	-	79880432	79880454	TGCTGCCCAGAAGTAGTTGA	TtCTGCaaAGAAGaAGTaGA-AGG	5	-	-	-	-	-	-
19	+	45256189	45256211	TGCTGCCCAGAAGTAGTTGA	TtCTGCagAGAAGTAGcaGA-GGG	5	ENSG00000069399_ENST00000164227_BCL3_B-cell	CLL/lymphoma	3~	-	-	-
2	+	103398159	103398181	TGCTGCCCAGAAGTAGTTGA	TaCTGCtgAGAAGTAGagGA-AGG	5	ENSG00000170417_ENST00000409528_TMEM182_transmembrane	protein	182~ENSG00000170417_ENST00000412401_TMEM182_transmembrane	protein	182~	-
3	+	25119019	25119041	TGCTGCCCAGAAGTAGTTGA	TaCTGCtgAGAAGTAGTcaA-TGG	5	-	-	-	-	ENSG00000237838_ENST00000455576_AC133680.1_~	-
3	+	47305884	47305906	TGCTGCCCAGAAGTAGTTGA	TtCTGCtCcaAAGgAGTTGA-TGG	5	ENSG00000088727_ENST00000335044_KIF9_kinesin	family	member	9~ENSG00000088727_ENST00000265529_KIF9_kinesin	family	member
5	-	141960639	141960661	TGCTGCCCAGAAGTAGTTGA	TcCTGCaCtGAAGaAGgTGA-TGG	5	-	-	-	-	-	-
6	-	170467184	170467206	TGCTGCCCAGAAGTAGTTGA	TcCTGCtCtGAAGgAGTTcA-AGG	5	-	-	-	-	-	-
16	+	9461560	9461582	TGCTGCCCAGAAGTAGTTGA	TtCTGCaCgGAAGTtGaTGA-TGG	5	-	-	-	-	ENSG00000261617_ENST00000564305_RP11-243A14.1_~	-
1	+	75524537	75524559	TGCTGCCCAGAAGTAGTTGA	TtCTGCtCAcAgGaAGTTGA-TGG	5	-	-	-	-	-	-
19	+	43158404	43158426	TGCTGCCCAGAAGTAGTTGA	TcCTGCtCAcAgGTAGgTGA-AGG	5	-	-	-	-	-	-
8	-	11247240	11247262	TGCTGCCCAGAAGTAGTTGA	TtCTGCtCAcAAGcAGTTtA-TGG	5	ENSG00000184608_ENST00000284481_C8orf12_chromosome	8	open	reading	frame	12~
21	+	42554575	42554597	TGCTGCCCAGAAGTAGTTGA	TaCTGCtCAaAAGgAGTTcA-AGG	5	ENSG00000182240_ENST00000328735_BACE2_beta-site	APP-cleaving	enzyme	2~ENSG00000182240_ENST00000330333_BACE2_beta-site	APP-cleaving	enzyme
5	-	105181114	105181136	TGCTGCCCAGAAGTAGTTGA	TaCTGCtCAaAAGgAGTTcA-AGG	5	-	-	-	-	-	-
1	+	234226462	234226484	TGCTGCCCAGAAGTAGTTGA	TcCTGCaCAGgccTAGTTGA-AGG	5	ENSG00000183780_ENST00000366618_SLC35F3_solute	carrier	family	35	member	F3~
3	+	53717300	53717322	TGCTGCCCAGAAGTAGTTGA	TtCTGCtCAGctGTAGTgGA-AGG	5	ENSG00000157388_ENST00000350061_CACNA1D_calcium	channel,	voltage-dependent,	L	type,	alpha
13	-	26243625	26243647	TGCTGCCCAGAAGTAGTTGA	TtCTGCaCAGcAGgAGgTGA-AGG	5	ENSG00000132932_ENST00000381655_ATP8A2_ATPase,	aminophospholipid	transporter,	class	I,	type
11	+	126762173	126762195	TGCTGCCCAGAAGTAGTTGA	TcCTGCtCAGcAGaAGcTGA-GGG	5	ENSG00000149571_ENST00000525144_KIRREL3_kin	of	IRRE	like	3	(Drosophila)~ENSG00000149571_ENST00000529097_KIRREL3_kin
4	-	1818044	1818066	TGCTGCCCAGAAGTAGTTGA	TcCTGCgCAGcAGTgGcTGA-GGG	5	ENSG00000168924_ENST00000302787_LETM1_leucine	zipper-EF-hand	containing	transmembrane	protein	1~
8	+	88318773	88318795	TGCTGCCCAGAAGTAGTTGA	TaCTGCaCAGtAGTAtaTGA-TGG	5	ENSG00000176571_ENST00000518476_CNBD1_cyclic	nucleotide	binding	domain	containing	1~
7	+	108015313	108015335	TGCTGCCCAGAAGTAGTTGA	TcCTGCtCAGcAGTAcTTGt-AGG	5	ENSG00000091129_ENST00000379028_NRCAM_neuronal	cell	adhesion	molecule~ENSG00000091129_ENST00000413765_NRCAM_neuronal	cell	adhesion
2	+	130241439	130241461	TGCTGCCCAGAAGTAGTTGA	TtCTGCtCAGActTAGTTaA-GGG	5	-	-	-	-	-	-
1	-	41305233	41305255	TGCTGCCCAGAAGTAGTTGA	TcCTGCtCAGAtGgAGTTGg-GGG	5	ENSG00000117013_ENST00000347132_KCNQ4_potassium	voltage-gated	channel,	KQT-like	subfamily,	member
5	+	129773893	129773915	TGCTGCCCAGAAGTAGTTGA	TtCTGCaCAGAAaTgGTaGA-GGG	5	-	-	-	-	-	-
11	-	123677767	123677789	TGCTGCCCAGAAGTAGTTGA	TaCTGCaCAGAAcTtGTaGA-AGG	5	-	-	-	-	-	-
4	-	2075604	2075626	TGCTGCCCAGAAGTAGTTGA	TcCTGCaCAGAAGacaTTGA-GGG	5	ENSG00000130997_ENST00000382865_POLN_polymerase	(DNA	directed)	nu~ENSG00000130997_ENST00000511885_POLN_polymerase	(DNA	directed)
6	-	166059873	166059895	TGCTGCCCAGAAGTAGTTGA	TcCTGCaCAGAAGaAaTTGc-AGG	5	ENSG00000112541_ENST00000366882_PDE10A_phosphodiesterase	10A~ENSG00000112541_ENST00000539869_PDE10A_phosphodiesterase	10A~	-	-	-
6	+	33681718	33681740	TGCTGCCCAGAAGTAGTTGA	TcCTGCCttcAAGaAGTTGA-TGG	5	-	-	-	-	-	-
13	+	111290524	111290546	TGCTGCCCAGAAGTAGTTGA	TcCTGCCagGgAGTAGTgGA-GGG	5	ENSG00000213995_ENST00000458711_CARKD_carbohydrate	kinase	domain	containing~ENSG00000213995_ENST00000424185_CARKD_carbohydrate	kinase	domain
6	-	33482808	33482830	TGCTGCCCAGAAGTAGTTGA	TtCTGCCatGAAaTAGcTGA-AGG	5	-	-	-	-	-	-
12	-	132007506	132007528	TGCTGCCCAGAAGTAGTTGA	TtCTGCCtcGAAGTctTTGA-GGG	5	-	-	-	-	-	-
11	-	67122211	67122233	TGCTGCCCAGAAGTAGTTGA	TcCTGCCagGAAGTtGgTGA-GGG	5	-	-	-	-	-	-
1	+	248146245	248146267	TGCTGCCCAGAAGTAGTTGA	TaCTGCCtAaAAaTAtTTGA-AGG	5	ENSG00000196071_ENST00000366478_OR2L13_olfactory	receptor,	family	2	subfamily	L,
12	-	62544922	62544944	TGCTGCCCAGAAGTAGTTGA	TcCTGCCtAaAAGaAGgTGA-TGG	5	ENSG00000198673_ENST00000416284_FAM19A2_family	with	sequence	similarity	19	(chemokine
5	+	31799917	31799939	TGCTGCCCAGAAGTAGTTGA	TcCTGCCaAtAAGaAGcTGA-TGG	5	ENSG00000133401_ENST00000438447_PDZD2_PDZ	domain	containing	2~ENSG00000133401_ENST00000282493_PDZD2_PDZ	domain	containing
2	+	145557106	145557128	TGCTGCCCAGAAGTAGTTGA	TcCTGCCtAcAAGTtGTTcA-TGG	5	-	-	-	-	ENSG00000226674_ENST00000414195_TEX41_testis	expressed	coding)~ENSG00000226674_ENST00000596230_TEX41_testis	expressed	41	(non-protein	coding)~ENSG00000226674_ENST00000596278_TEX41_testis	expressed	41	(non-protein	coding)~ENSG00000226674_ENST00000596540_TEX41_testis	expressed	41	(non-protein	coding)~ENSG00000226674_ENST00000596589_TEX41_testis	expressed	41	(non-protein	coding)~ENSG00000226674_ENST00000596747_TEX41_testis	expressed	41	(non-protein	coding)~ENSG00000226674_ENST00000596970_TEX41_testis	expressed	41	(non-protein	coding)~ENSG00000226674_ENST00000597173_TEX41_testis	expressed	41	(non-protein	coding)~ENSG00000226674_ENST00000597469_TEX41_testis	expressed	41	(non-protein	coding)~ENSG00000226674_ENST00000597655_TEX41_testis	expressed	41	(non-protein	coding)~ENSG00000226674_ENST00000597670_TEX41_testis
5	-	54698048	54698070	TGCTGCCCAGAAGTAGTTGA	TcCTGCCtAGcAGcAcTTGA-AGG	5	ENSG00000039123_ENST00000230640_SKIV2L2_superkiller	viralicidic	activity	2-like	2	(S.
4	+	120184463	120184485	TGCTGCCCAGAAGTAGTTGA	TaCTGCCtAGAgGTAGTTtc-TGG	5	ENSG00000145390_ENST00000274030_USP53_ubiquitin	specific	peptidase	53~ENSG00000145390_ENST00000450251_USP53_ubiquitin	specific	peptidase
2	-	5869332	5869354	TGCTGCCCAGAAGTAGTTGA	TcCTGCCgAGAAcaAGcTGA-AGG	5	-	-	-	-	ENSG00000236106_ENST00000413960_AC010729.2_~	ENSG00000236106_ENST00000413960_AC010729.2_~
11	-	75211608	75211630	TGCTGCCCAGAAGTAGTTGA	TaCTGCCaAGAAGgAtgTGA-TGG	5	ENSG00000158555_ENST00000336898_GDPD5_glycerophosphodiester	phosphodiesterase	domain	containing	5~ENSG00000158555_ENST00000376282_GDPD5_glycerophosphodiester	phosphodiesterase
2	+	218841005	218841027	TGCTGCCCAGAAGTAGTTGA	TcCTGCCtAGAAGcAGggGA-TGG	5	-	-	-	-	-	-
11	-	44315063	44315085	TGCTGCCCAGAAGTAGTTGA	TcCTGCCaAGAAGTAGTaac-AGG	5	ENSG00000052850_ENST00000329255_ALX4_ALX	homeobox	4~	-	-	-
X	-	40348371	40348393	TGCTGCCCAGAAGTAGTTGA	TcCTGCCCctcAGTgGTTGA-GGG	5	-	-	-	-	-	-
18	-	29974644	29974666	TGCTGCCCAGAAGTAGTTGA	TcCTGCCCtaAgGTgGTTGA-GGG	5	ENSG00000141441_ENST00000399218_GAREM_GRB2	associated,	regulator	of	MAPK1~ENSG00000141441_ENST00000269209_GAREM_GRB2	associated,
Y	+	17802935	17802957	TGCTGCCCAGAAGTAGTTGA	TtCTGCCCctAAaTAGTTcA-GGG	5	-	-	-	-	-	-
19	-	3901203	3901225	TGCTGCCCAGAAGTAGTTGA	TtCTGCCCtcAAGaAGaTGA-AGG	5	ENSG00000167654_ENST00000450849_ATCAY_ataxia,	cerebellar,	Cayman	type~ENSG00000167654_ENST00000301260_ATCAY_ataxia,	cerebellar,	Cayman
9	+	139422615	139422637	TGCTGCCCAGAAGTAGTTGA	TcCTGCCCtcAAGgAGTTtA-TGG	5	ENSG00000148400_ENST00000277541_NOTCH1_notch	1~	-	-	-	-
3	-	31801080	31801102	TGCTGCCCAGAAGTAGTTGA	TtCTGCCCtcAAGTtGTTtA-AGG	5	ENSG00000144645_ENST00000396556_OSBPL10_oxysterol	binding	protein-like	10~ENSG00000144645_ENST00000429492_OSBPL10_oxysterol	binding	protein-like
9	-	121057973	121057995	TGCTGCCCAGAAGTAGTTGA	TtCTGCCCcaAAGTAaTTGc-TGG	5	-	-	-	-	-	-
6	-	42485174	42485196	TGCTGCCCAGAAGTAGTTGA	TcCTGCCCtaAAGTAGcTcA-TGG	5	-	-	-	-	-	-
20	+	3284982	3285004	TGCTGCCCAGAAGTAGTTGA	TaCTGCCCtGtgGTAGTgGA-GGG	5	ENSG00000088854_ENST00000252032_C20orf194_chromosome	20	open	reading	frame	194~
9	-	87936881	87936903	TGCTGCCCAGAAGTAGTTGA	TaCTGCCCtGgAGTAGaTGc-AGG	5	-	-	-	-	-	-
11	-	18084942	18084964	TGCTGCCCAGAAGTAGTTGA	TcCTGCCCtGAAagAGTTtA-TGG	5	-	-	-	-	-	-
11	+	27821717	27821739	TGCTGCCCAGAAGTAGTTGA	TaCTGCCCtGAAaTAaTTtA-TGG	5	-	-	-	-	-	-
16	-	48947373	48947395	TGCTGCCCAGAAGTAGTTGA	TcCTGCCCtGAAGgAGgTcA-GGG	5	-	-	-	-	-	-
22	-	26845039	26845061	TGCTGCCCAGAAGTAGTTGA	TcCTGCCCtGAAGgAGcTGg-CGG	5	-	-	-	-	-	-
4	-	32172672	32172694	TGCTGCCCAGAAGTAGTTGA	TtCTGCCCtGAAGTAtTTtc-TGG	5	-	-	-	-	-	-
14	-	83309186	83309208	TGCTGCCCAGAAGTAGTTGA	TcCTGCCCActtGTAaTTGA-AGG	5	-	-	-	-	-	-
5	+	55215036	55215058	TGCTGCCCAGAAGTAGTTGA	TcCTGCCCAcctGTAGTTGg-GGG	5	ENSG00000164509_ENST00000396834_IL31RA_interleukin	31	receptor	A~ENSG00000164509_ENST00000359040_IL31RA_interleukin	31	receptor
5	+	37860934	37860956	TGCTGCCCAGAAGTAGTTGA	TcCTGCCCAtcAtTgGTTGA-AGG	5	-	-	-	-	ENSG00000248587_ENST00000503382_GDNF-AS1_GDNF	antisense
6	-	39673459	39673481	TGCTGCCCAGAAGTAGTTGA	TcCTGCCCAttAtTgGTTGA-AGG	5	ENSG00000164627_ENST00000287152_KIF6_kinesin	family	member	6~ENSG00000164627_ENST00000373216_KIF6_kinesin	family	member
10	-	35942551	35942573	TGCTGCCCAGAAGTAGTTGA	TcCTGCCCAtgAtTAGTTtA-GGG	5	-	-	-	-	-	-
7	-	92354830	92354852	TGCTGCCCAGAAGTAGTTGA	TaCTGCCCAtgAcTAGTTGg-TGG	5	ENSG00000105810_ENST00000265734_CDK6_cyclin-dependent	kinase	6~ENSG00000105810_ENST00000424848_CDK6_cyclin-dependent	kinase	6~	-
4	-	41390500	41390522	TGCTGCCCAGAAGTAGTTGA	TcCTGCCCAtgAGcAGTTaA-TGG	5	ENSG00000064042_ENST00000513024_LIMCH1_LIM	and	calponin	homology	domains	1~ENSG00000064042_ENST00000508501_LIMCH1_LIM
6	+	83614236	83614258	TGCTGCCCAGAAGTAGTTGA	TtCTGCCCAccAGTgGTTGt-GGG	5	ENSG00000118420_ENST00000369747_UBE3D_ubiquitin	protein	ligase	E3D~	-	-
9	+	120079818	120079840	TGCTGCCCAGAAGTAGTTGA	TcCTGCCCAtAgtTAGTTaA-TGG	5	ENSG00000148219_ENST00000373996_ASTN2_astrotactin	2~ENSG00000148219_ENST00000313400_ASTN2_astrotactin	2~ENSG00000148219_ENST00000361209_ASTN2_astrotactin	2~ENSG00000148219_ENST00000361477_ASTN2_astrotactin	2~	-
3	-	132552370	132552392	TGCTGCCCAGAAGTAGTTGA	TtCTGCCCAaAtGgAGaTGA-TGG	5	-	-	-	-	-	-
13	-	90102178	90102200	TGCTGCCCAGAAGTAGTTGA	TtCTGCCCAtAAtaAGcTGA-AGG	5	-	-	-	-	-	-
7	-	105295842	105295864	TGCTGCCCAGAAGTAGTTGA	TtCTGCCCAcAAcTctTTGA-TGG	5	ENSG00000146776_ENST00000419735_ATXN7L1_ataxin	7-like	1~ENSG00000146776_ENST00000477775_ATXN7L1_ataxin	7-like	1~	-
1	+	56277688	56277710	TGCTGCCCAGAAGTAGTTGA	TcCTGCCCAcAAaTAaTTcA-TGG	5	-	-	-	-	-	-
20	-	42108705	42108727	TGCTGCCCAGAAGTAGTTGA	TcCTGCCCAcAAGggGTTcA-AGG	5	-	-	-	-	-	-
3	-	122845477	122845499	TGCTGCCCAGAAGTAGTTGA	TaCTGCCCAaAAGgAtgTGA-GGG	5	ENSG00000065485_ENST00000489923_PDIA5_protein	disulfide	isomerase	family	A,	member
4	+	130488452	130488474	TGCTGCCCAGAAGTAGTTGA	TaCTGCCCAaAAGgAaTTaA-TGG	5	-	-	-	-	-	-
5	-	108587693	108587715	TGCTGCCCAGAAGTAGTTGA	TcCTGCCCAtAAGgAGgaGA-TGG	5	-	-	-	-	ENSG00000249476_ENST00000512693_CTD-2587M2.1_~	-
8	+	128551460	128551482	TGCTGCCCAGAAGTAGTTGA	TcCTGCCCAcAAGcAGccGA-TGG	5	-	-	-	-	-	-
1	+	25407223	25407245	TGCTGCCCAGAAGTAGTTGA	TtCTGCCCAaAAGTAGcacA-TGG	5	-	-	-	-	ENSG00000233755_ENST00000424084_RP4-799D16.1_~ENSG00000233755_ENST00000429666_RP4-799D16.1_~	-
21	+	39808669	39808691	TGCTGCCCAGAAGTAGTTGA	TcCTGCCCAGgtagAGTTGA-TGG	5	ENSG00000157554_ENST00000288319_ERG_v-ets	avian	erythroblastosis	virus	E26	oncogene
1	-	22533567	22533589	TGCTGCCCAGAAGTAGTTGA	TtCTGCCCAGcgGcAGaTGA-GGG	5	-	-	-	-	-	-
17	-	65016269	65016291	TGCTGCCCAGAAGTAGTTGA	TtCTGCCCAGctGcAGgTGA-AGG	5	ENSG00000075461_ENST00000262138_CACNG4_calcium	channel,	voltage-dependent,	gamma	subunit	4~
8	-	101492891	101492913	TGCTGCCCAGAAGTAGTTGA	TtCTGCCCAGtgGgAGTTGg-GGG	5	-	-	-	-	-	-
1	-	18293535	18293557	TGCTGCCCAGAAGTAGTTGA	TcCTGCCCAGggGTgcTTGA-TGG	5	-	-	-	-	-	-
X	+	16331298	16331320	TGCTGCCCAGAAGTAGTTGA	TaCTGCCCAGgAaTAaTTaA-GGG	5	-	-	-	-	-	-
2	-	235914682	235914704	TGCTGCCCAGAAGTAGTTGA	TcCTGCCCAGgAtTAGTgGc-TGG	5	ENSG00000130147_ENST00000392011_SH3BP4_SH3-domain	binding	protein	4~ENSG00000130147_ENST00000409212_SH3BP4_SH3-domain	binding	protein
11	-	10744040	10744062	TGCTGCCCAGAAGTAGTTGA	TtCTGCCCAGcAGccGTTaA-AGG	5	-	-	-	-	-	-
11	-	97900872	97900894	TGCTGCCCAGAAGTAGTTGA	TaCTGCCCAGcAGgAaaTGA-TGG	5	-	-	-	-	-	-
6	-	122202121	122202143	TGCTGCCCAGAAGTAGTTGA	TaCTGCCCAGgAGaAtcTGA-GGG	5	-	-	-	-	-	-
11	+	59973393	59973415	TGCTGCCCAGAAGTAGTTGA	TtCTGCCCAGcAGaAGgTGg-GGG	5	ENSG00000214787_ENST00000427611_MS4A4E_membrane-spanning	4-domains,	subfamily	A,	member	4E~
20	-	50251484	50251506	TGCTGCCCAGAAGTAGTTGA	TcCTGCCCAGgAGgAGaTGg-AGG	5	ENSG00000054793_ENST00000338821_ATP9A_ATPase,	class	II,	type	9A~ENSG00000054793_ENST00000402822_ATP9A_ATPase,	class
10	-	130514004	130514026	TGCTGCCCAGAAGTAGTTGA	TcCTGCCCAGgAGcAGTTcg-AGG	5	-	-	-	-	-	-
22	+	39996384	39996406	TGCTGCCCAGAAGTAGTTGA	TcCTGCCCAGgAGgAGTTtc-CGG	5	ENSG00000100346_ENST00000407673_CACNA1I_calcium	channel,	voltage-dependent,	T	type,	alpha
3	+	197247565	197247587	TGCTGCCCAGAAGTAGTTGA	TcCTGCCCAGtAGTttaTGA-AGG	5	ENSG00000161267_ENST00000392379_BDH1_3-hydroxybutyrate	dehydrogenase,	type	1~ENSG00000161267_ENST00000392378_BDH1_3-hydroxybutyrate	dehydrogenase,	type
7	+	95656744	95656766	TGCTGCCCAGAAGTAGTTGA	TaCTGCCCAGtAGTctTTtA-TGG	5	ENSG00000158560_ENST00000447467_DYNC1I1_dynein,	cytoplasmic	1	intermediate	chain	1~ENSG00000158560_ENST00000324972_DYNC1I1_dynein,
10	+	134799657	134799679	TGCTGCCCAGAAGTAGTTGA	TcCTGCCCAGcAGTgGcTGc-AGG	5	-	-	-	-	-	-
19	-	34036778	34036800	TGCTGCCCAGAAGTAGTTGA	TcCTGCCCAGcAGTAGcaaA-GGG	5	-	-	-	-	-	-
10	+	102585587	102585609	TGCTGCCCAGAAGTAGTTGA	TcCTGCCCAGAttTAGggGA-AGG	5	ENSG00000075891_ENST00000361791_PAX2_paired	box	2~ENSG00000075891_ENST00000355243_PAX2_paired	box	2~ENSG00000075891_ENST00000370296_PAX2_paired	box
4	+	33530628	33530650	TGCTGCCCAGAAGTAGTTGA	TaCTGCCCAGAtGTtcaTGA-TGG	5	-	-	-	-	-	-
3	+	72683788	72683810	TGCTGCCCAGAAGTAGTTGA	TtCTGCCCAGAAcaAacTGA-AGG	5	-	-	-	-	-	-
1	+	34958469	34958491	TGCTGCCCAGAAGTAGTTGA	TcCTGCCCAGAAtTttTgGA-TGG	5	-	-	-	-	-	-
13	+	81151931	81151953	TGCTGCCCAGAAGTAGTTGA	TcCTGCCCAGAAcTtGggGA-GGG	5	-	-	-	-	-	-
17	-	4777720	4777742	TGCTGCCCAGAAGTAGTTGA	TtCTGCCCAGAAcTgGTaGt-GGG	5	ENSG00000141503_ENST00000355280_MINK1_misshapen-like	kinase	1~ENSG00000141503_ENST00000347992_MINK1_misshapen-like	kinase	1~ENSG00000141503_ENST00000453408_MINK1_misshapen-like	kinase
8	+	116055674	116055696	TGCTGCCCAGAAGTAGTTGA	TcCTGCCCAGAAcTcGTgGg-AGG	5	-	-	-	-	-	-
8	+	131698662	131698684	TGCTGCCCAGAAGTAGTTGA	TtCTGCCCAGAAtTAtgTGt-GGG	5	-	-	-	-	-	-
4	+	1776267	1776289	TGCTGCCCAGAAGTAGTTGA	TtCTGCCCAGAAGagGcTcA-GGG	5	-	-	-	-	-	-
19	+	33880322	33880344	TGCTGCCCAGAAGTAGTTGA	TcCTGCCCAGAAGctGcTGg-GGG	5	ENSG00000124299_ENST00000244137_PEPD_peptidase	D~ENSG00000124299_ENST00000397032_PEPD_peptidase	D~ENSG00000124299_ENST00000436370_PEPD_peptidase	D~	-	-
8	+	13342212	13342234	TGCTGCCCAGAAGTAGTTGA	TtCTGCCCAGAAGgAacTaA-TGG	5	ENSG00000164741_ENST00000276297_DLC1_deleted	in	liver	cancer	1~ENSG00000164741_ENST00000316609_DLC1_deleted	in
10	+	27948963	27948985	TGCTGCCCAGAAGTAGTTGA	TtCTGCCCAGAAGgAcTTtg-TGG	5	-	-	-	-	-	-
15	-	74472802	74472824	TGCTGCCCAGAAGTAGTTGA	TtCTGCCCAGAAGTgtgTGt-AGG	5	ENSG00000137868_ENST00000395105_STRA6_stimulated	by	retinoic	acid	6~ENSG00000137868_ENST00000423167_STRA6_stimulated	by
1	+	238824495	238824517	TGCTGCCCAGAAGTAGTTGA	TGggaaCCtGAAGTAGTTGA-AGG	5	-	-	-	-	-	-
8	-	81585788	81585810	TGCTGCCCAGAAGTAGTTGA	TGtgaaCCAGAAGTAcTTGA-TGG	5	ENSG00000164684_ENST00000327835_ZNF704_zinc	finger	protein	704~	-	-
3	+	60076295	60076317	TGCTGCCCAGAAGTAGTTGA	TGacaCCCAcAAGTAaTTGA-AGG	5	ENSG00000189283_ENST00000476844_FHIT_fragile	histidine	triad~ENSG00000189283_ENST00000492590_FHIT_fragile	histidine	triad~ENSG00000189283_ENST00000468189_FHIT_fragile	histidine
7	-	120770185	120770207	TGCTGCCCAGAAGTAGTTGA	TGaatCCCAGgAGTAGTaGA-TGG	5	ENSG00000106034_ENST00000310396_CPED1_cadherin-like	and	PC-esterase	domain	containing	1~ENSG00000106034_ENST00000428526_CPED1_cadherin-like
8	+	22103315	22103337	TGCTGCCCAGAAGTAGTTGA	TGactCCCAGAgGTgGTTGA-AGG	5	ENSG00000168495_ENST00000306433_POLR3D_polymerase	(RNA)	III	(DNA	directed)	polypeptide
8	+	138539736	138539758	TGCTGCCCAGAAGTAGTTGA	TGtgtCCCAGAAcTAaTTGA-TGG	5	-	-	-	-	-	-
13	+	19899865	19899887	TGCTGCCCAGAAGTAGTTGA	TGtaGaCCAaAAGTAGTgGA-AGG	5	-	-	-	-	-	-
20	-	40549447	40549469	TGCTGCCCAGAAGTAGTTGA	TGgaGgCCAGcAGTAGTTtA-GGG	5	-	-	-	-	-	-
18	-	33864073	33864095	TGCTGCCCAGAAGTAGTTGA	TGgaGgCCAGAgGTAGTTGt-TGG	5	-	-	-	-	-	-
1	-	112913392	112913414	TGCTGCCCAGAAGTAGTTGA	TGacGgCCAGAAGaAGTaGA-GGG	5	-	-	-	-	-	-
8	-	120495374	120495396	TGCTGCCCAGAAGTAGTTGA	TGgaGgCCAGAAGTAGcTGg-AGG	5	-	-	-	-	-	-
12	-	51208104	51208126	TGCTGCCCAGAAGTAGTTGA	TGtgGCagAGAAGTAGcTGA-AGG	5	ENSG00000123268_ENST00000262053_ATF1_activating	transcription	factor	1~ENSG00000123268_ENST00000539132_ATF1_activating	transcription	factor
5	-	171608080	171608102	TGCTGCCCAGAAGTAGTTGA	TGtgGCtCAGAgGTgGTTGA-TGG	5	ENSG00000072786_ENST00000176763_STK10_serine/threonine	kinase	10~	-	-	-
21	+	45458626	45458648	TGCTGCCCAGAAGTAGTTGA	TGagGCaCAGAgGTAGTTGt-TGG	5	ENSG00000160218_ENST00000380221_TRAPPC10_trafficking	protein	particle	complex	10~ENSG00000160218_ENST00000291574_TRAPPC10_trafficking	protein
13	+	98854629	98854651	TGCTGCCCAGAAGTAGTTGA	TGggGCaCAGAAGTgGTTGg-AGG	5	ENSG00000152767_ENST00000319562_FARP1_FERM,	RhoGEF	(ARHGEF)	and	pleckstrin	domain
11	+	5482247	5482269	TGCTGCCCAGAAGTAGTTGA	TGtgGCCagGcAGTAGTTGA-GGG	5	ENSG00000196565_ENST00000380252_HBG2_hemoglobin,	gamma	G~ENSG00000196565_ENST00000380259_HBG2_hemoglobin,	gamma	G~ENSG00000213931_ENST00000380237_HBE1_hemoglobin,	epsilon
8	-	23021900	23021922	TGCTGCCCAGAAGTAGTTGA	TGagGCCagGAAGTAGTTcA-GGG	5	-	-	-	-	-	-
14	-	66973313	66973335	TGCTGCCCAGAAGTAGTTGA	TGggGCCtAaAAGTAGaTGA-TGG	5	-	-	-	-	ENSG00000258561_ENST00000555377_RP11-72M17.1_~ENSG00000258561_ENST00000556361_RP11-72M17.1_~ENSG00000258561_ENST00000556874_RP11-72M17.1_~	-
X	+	48826954	48826976	TGCTGCCCAGAAGTAGTTGA	TGggGCCaAGAAGgAGcTGA-GGG	5	ENSG00000102057_ENST00000218176_KCND1_potassium	voltage-gated	channel,	Shal-related	subfamily,	member
5	+	72124041	72124063	TGCTGCCCAGAAGTAGTTGA	TGagGCCaAGAAGaAGTTGt-TGG	5	ENSG00000083312_ENST00000337273_TNPO1_transportin	1~ENSG00000083312_ENST00000454282_TNPO1_transportin	1~ENSG00000083312_ENST00000447967_TNPO1_transportin	1~ENSG00000083312_ENST00000520850_TNPO1_transportin	1~ENSG00000083312_ENST00000523768_TNPO1_transportin	1~
13	-	20596146	20596168	TGCTGCCCAGAAGTAGTTGA	TGagGCCtAGAAGTAGcTGg-GGG	5	ENSG00000121741_ENST00000382869_ZMYM2_zinc	finger,	MYM-type	2~ENSG00000121741_ENST00000382874_ZMYM2_zinc	finger,	MYM-type
2	+	133317114	133317136	TGCTGCCCAGAAGTAGTTGA	TGgcGCCCtGAtGaAGTTGA-TGG	5	ENSG00000183840_ENST00000329321_GPR39_G	protein-coupled	receptor	39~	-	-
7	+	25330761	25330783	TGCTGCCCAGAAGTAGTTGA	TGtgGCCCtGAAGTtGgTGA-TGG	5	-	-	-	-	-	-
1	-	56931860	56931882	TGCTGCCCAGAAGTAGTTGA	TGtgGCCCtGAAGTAGgTcA-TGG	5	-	-	-	-	-	-
2	+	108316643	108316665	TGCTGCCCAGAAGTAGTTGA	TGaaGCCCAaAAGcAGTTcA-TGG	5	-	-	-	-	-	-
14	+	55000004	55000026	TGCTGCCCAGAAGTAGTTGA	TGtgGCCCAGctGTAGTTGt-GGG	5	ENSG00000100532_ENST00000216420_CGRRF1_cell	growth	regulator	with	ring	finger
19	+	43873372	43873394	TGCTGCCCAGAAGTAGTTGA	TGgcGCCCAGcAGaAGTgGA-CGG	5	-	-	-	-	-	-
19	-	43869846	43869868	TGCTGCCCAGAAGTAGTTGA	TGgcGCCCAGcAGaAGTgGA-CGG	5	-	-	-	-	-	-
6	+	43740724	43740746	TGCTGCCCAGAAGTAGTTGA	TGggGCCCAGgAGgAGTgGA-GGG	5	ENSG00000112715_ENST00000372067_VEGFA_vascular	endothelial	growth	factor	A~ENSG00000112715_ENST00000324450_VEGFA_vascular	endothelial	A~ENSG00000112715_ENST00000518824_VEGFA_vascular	endothelial	growth	factor	A~	-	-	-	-	-
2	-	153526781	153526803	TGCTGCCCAGAAGTAGTTGA	TGaaGCCCAGcAGTAtcTGA-TGG	5	ENSG00000196504_ENST00000410080_PRPF40A_PRP40	pre-mRNA	processing	factor	40	homolog
14	+	90293894	90293916	TGCTGCCCAGAAGTAGTTGA	TGgaGCCCAGAgacAGTTGA-AGG	5	ENSG00000140025_ENST00000316738_EFCAB11_EF-hand	calcium	binding	domain	11~ENSG00000140025_ENST00000555872_EFCAB11_EF-hand	calcium
7	-	120722754	120722776	TGCTGCCCAGAAGTAGTTGA	TGtaGCCCAGAgGTtcTTGA-AGG	5	ENSG00000106034_ENST00000310396_CPED1_cadherin-like	and	PC-esterase	domain	containing	1~ENSG00000106034_ENST00000428526_CPED1_cadherin-like
19	-	48254338	48254360	TGCTGCCCAGAAGTAGTTGA	TGagGCCCAGAgGTcGTaGA-AGG	5	ENSG00000105373_ENST00000246802_GLTSCR2_glioma	tumor	suppressor	candidate	region	gene
7	-	150633296	150633318	TGCTGCCCAGAAGTAGTTGA	TGtgGCCCAGAtGTAaaTGA-TGG	5	-	-	-	-	-	-
5	-	84395816	84395838	TGCTGCCCAGAAGTAGTTGA	TGtgGCCCAGAAcTAaTaGA-GGG	5	-	-	-	-	-	-
14	-	99567441	99567463	TGCTGCCCAGAAGTAGTTGA	TGagGCCCAGAAGggGgTGA-GGG	5	-	-	-	-	-	-
12	-	56780926	56780948	TGCTGCCCAGAAGTAGTTGA	TGagGCCCAGAAGcAGaTGc-TGG	5	-	-	-	-	-	-
1	-	221564615	221564637	TGCTGCCCAGAAGTAGTTGA	TGagGCCCAGAAGgAGTcaA-AGG	5	-	-	-	-	-	-
8	-	36989446	36989468	TGCTGCCCAGAAGTAGTTGA	TGagGCCCAGAAGcAGTaGc-AGG	5	-	-	-	-	-	-
11	+	131538520	131538542	TGCTGCCCAGAAGTAGTTGA	TGggGCCCAGAAGTgagTGA-GGG	5	ENSG00000182667_ENST00000374791_NTM_neurotrimin~ENSG00000182667_ENST00000539799_NTM_neurotrimin~ENSG00000182667_ENST00000427481_NTM_neurotrimin~	-	-	-	-	-
5	+	179840352	179840374	TGCTGCCCAGAAGTAGTTGA	TGaaGCCCAGAAGTAagTGc-TGG	5	-	-	-	-	-	-
11	+	127099008	127099030	TGCTGCCCAGAAGTAGTTGA	TGagGCCCAGAAGTAGgTcc-AGG	5	-	-	-	-	-	-
2	+	41801182	41801204	TGCTGCCCAGAAGTAGTTGA	TGgTcttCAGAAGTAaTTGA-TGG	5	-	-	-	-	-	-
8	-	63543366	63543388	TGCTGCCCAGAAGTAGTTGA	TGaTttCtAGAAGgAGTTGA-AGG	5	ENSG00000185942_ENST00000523211_NKAIN3_Na+/K+	transporting	ATPase	interacting	3~ENSG00000185942_ENST00000328472_NKAIN3_Na+/K+	transporting
11	-	10044667	10044689	TGCTGCCCAGAAGTAGTTGA	TGaTaaCCAatAGTAGTTGA-GGG	5	ENSG00000133812_ENST00000256190_SBF2_SET	binding	factor	2~	-	-
8	-	28410816	28410838	TGCTGCCCAGAAGTAGTTGA	TGgTatCCAaAAGTAGTTGg-TGG	5	ENSG00000104290_ENST00000537916_FZD3_frizzled	family	receptor	3~ENSG00000104290_ENST00000240093_FZD3_frizzled	family	receptor
16	+	28562548	28562570	TGCTGCCCAGAAGTAGTTGA	TGgTagCCAGtAGTAGTTGg-AGG	5	-	-	-	-	-	-
8	+	16791504	16791526	TGCTGCCCAGAAGTAGTTGA	TGaTatCCAGAtGTAaTTGA-TGG	5	-	-	-	-	-	-
8	+	58514015	58514037	TGCTGCCCAGAAGTAGTTGA	TGtTttCCAGAAaTAaTTGA-AGG	5	-	-	-	-	ENSG00000253322_ENST00000520426_RP11-388G22.1_~	-
1	-	244446051	244446073	TGCTGCCCAGAAGTAGTTGA	TGgTctCCAGAAtTAGTTGt-GGG	5	-	-	-	-	-	-
7	+	48061850	48061872	TGCTGCCCAGAAGTAGTTGA	TGaTtaCCAGAAGcAGgTGA-GGG	5	ENSG00000164744_ENST00000297325_SUN3_Sad1	and	UNC84	domain	containing	3~ENSG00000164744_ENST00000412142_SUN3_Sad1
2	-	70758611	70758633	TGCTGCCCAGAAGTAGTTGA	TGtTtCtaAGAAtTAGTTGA-AGG	5	ENSG00000163235_ENST00000295400_TGFA_transforming	growth	factor,	alpha~ENSG00000163235_ENST00000445399_TGFA_transforming	growth	factor,
17	-	61937756	61937778	TGCTGCCCAGAAGTAGTTGA	TGtTtCtaAGAAGTAGTTcA-GGG	5	-	-	-	-	-	-
X	-	26540409	26540431	TGCTGCCCAGAAGTAGTTGA	TGaTtCaCAaAAGTAaTTGA-AGG	5	-	-	-	-	-	-
6	-	49504301	49504323	TGCTGCCCAGAAGTAGTTGA	TGtTtCtCAGgAGTAGTTGt-AGG	5	-	-	-	-	-	-
4	+	29637493	29637515	TGCTGCCCAGAAGTAGTTGA	TGgTaCaCAGAAtTAtTTGA-TGG	5	-	-	-	-	-	-
9	-	21454671	21454693	TGCTGCCCAGAAGTAGTTGA	TGaTtCaCAGAAGacGTTGA-TGG	5	-	-	-	-	-	-
21	+	27437063	27437085	TGCTGCCCAGAAGTAGTTGA	TGtTcCaCAGAAGgAGaTGA-GGG	5	ENSG00000142192_ENST00000346798_APP_amyloid	beta	(A4)	precursor	protein~ENSG00000142192_ENST00000354192_APP_amyloid	beta
7	-	69583900	69583922	TGCTGCCCAGAAGTAGTTGA	TGgTtCtCAGAAGTAaTaGA-GGG	5	ENSG00000158321_ENST00000406775_AUTS2_autism	susceptibility	candidate	2~ENSG00000158321_ENST00000342771_AUTS2_autism	susceptibility	candidate
1	+	14070457	14070479	TGCTGCCCAGAAGTAGTTGA	TGtTtCtCAGAAGTAtTTaA-AGG	5	ENSG00000116731_ENST00000376048_PRDM2_PR	domain	containing	2	with	ZNF
3	+	20695120	20695142	TGCTGCCCAGAAGTAGTTGA	TGtTcCtCAGAAGTAtTTaA-TGG	5	-	-	-	-	-	-
7	+	48180990	48181012	TGCTGCCCAGAAGTAGTTGA	TGaTcCCacGAAtTAGTTGA-GGG	5	-	-	-	-	-	-
3	+	116285863	116285885	TGCTGCCCAGAAGTAGTTGA	TGtTtCCtAGtAGaAGTTGA-TGG	5	-	-	-	-	-	-
8	+	110717924	110717946	TGCTGCCCAGAAGTAGTTGA	TGaTcCCCtGAAcTAGTTaA-TGG	5	-	-	-	-	-	-
10	-	105929165	105929187	TGCTGCCCAGAAGTAGTTGA	TGaTcCCCAagAGTAGTaGA-GGG	5	ENSG00000197748_ENST00000357060_WDR96_WD	repeat	domain	96~ENSG00000197748_ENST00000428666_WDR96_WD	repeat	domain
16	-	80064550	80064572	TGCTGCCCAGAAGTAGTTGA	TGaTcCCCAcAAGagGTTGA-AGG	5	-	-	-	-	-	-
3	+	140064022	140064044	TGCTGCCCAGAAGTAGTTGA	TGtTcCCCAaAAGTAGTTtt-GGG	5	ENSG00000158258_ENST00000458420_CLSTN2_calsyntenin	2~	-	-	-	-
X	-	52585060	52585082	TGCTGCCCAGAAGTAGTTGA	TGtTcCCCAGgAGgAGTTGc-AGG	5	-	-	-	-	-	-
16	+	6508861	6508883	TGCTGCCCAGAAGTAGTTGA	TGtTtCCCAGAAtTAcTgGA-GGG	5	ENSG00000078328_ENST00000550418_RBFOX1_RNA	binding	protein,	fox-1	homolog	(C.
12	+	108872703	108872725	TGCTGCCCAGAAGTAGTTGA	TGtTtCCCAGAAaTAGTTcc-TGG	5	-	-	-	-	-	-
5	+	137759871	137759893	TGCTGCCCAGAAGTAGTTGA	TGaTaCCCAGAAGgAagTGA-AGG	5	ENSG00000120733_ENST00000314358_KDM3B_lysine	(K)-specific	demethylase	3B~ENSG00000120733_ENST00000394866_KDM3B_lysine	(K)-specific	demethylase
5	-	176282382	176282404	TGCTGCCCAGAAGTAGTTGA	TGgTtCCCAGAAGgAcTTGc-AGG	5	ENSG00000113763_ENST00000329542_UNC5A_unc-5	homolog	A	(C.	elegans)~	-
X	+	97862269	97862291	TGCTGCCCAGAAGTAGTTGA	TGtTtCCCAGAAGaAaTTGc-AGG	5	-	-	-	-	-	-
14	+	94313539	94313561	TGCTGCCCAGAAGTAGTTGA	TGtTtCCCAGAAGaAGgTGc-TGG	5	-	-	-	-	-	-
1	-	58270002	58270024	TGCTGCCCAGAAGTAGTTGA	TGgTtCCCAGAAGTgaTTGg-TGG	5	ENSG00000173406_ENST00000371234_DAB1_Dab,	reelin	signal	transducer,	homolog	1
6	+	20458987	20459009	TGCTGCCCAGAAGTAGTTGA	TGtTcCCCAGAAGTgGTTcc-AGG	5	ENSG00000112242_ENST00000346618_E2F3_E2F	transcription	factor	3~ENSG00000112242_ENST00000535432_E2F3_E2F	transcription	factor
5	+	122057502	122057524	TGCTGCCCAGAAGTAGTTGA	TGgTGagaAGAAGTAGcTGA-CGG	5	-	-	-	-	ENSG00000251538_ENST00000508992_RP11-166A12.1_~ENSG00000251538_ENST00000511194_RP11-166A12.1_~ENSG00000251538_ENST00000514657_RP11-166A12.1_~	-
8	+	85875743	85875765	TGCTGCCCAGAAGTAGTTGA	TGtTGgtgAGAAGTAGTgGA-AGG	5	-	-	-	-	-	-
2	+	29177265	29177287	TGCTGCCCAGAAGTAGTTGA	TGtTGtgCtGAAGcAGTTGA-AGG	5	-	-	-	-	-	-
18	-	70238859	70238881	TGCTGCCCAGAAGTAGTTGA	TGgTGgaCAcAAGTAGTTaA-GGG	5	-	-	-	-	-	-
18	-	36143970	36143992	TGCTGCCCAGAAGTAGTTGA	TGaTGatCAaAAGTAGTTtA-TGG	5	-	-	-	-	-	-
10	+	121908741	121908763	TGCTGCCCAGAAGTAGTTGA	TGaTGttCAcAAGTAGTTGc-AGG	5	-	-	-	-	-	-
14	+	63160471	63160493	TGCTGCCCAGAAGTAGTTGA	TGtTGagCAGtAtTAGTTGA-TGG	5	-	-	-	-	-	-
2	+	64341555	64341577	TGCTGCCCAGAAGTAGTTGA	TGgTGtgCAGtAGTAGTTGg-AGG	5	ENSG00000197329_ENST00000358912_PELI1_pellino	E3	ubiquitin	protein	ligase	1~
3	-	129364132	129364154	TGCTGCCCAGAAGTAGTTGA	TGaTGagCAGAAaTAGgTGA-GGG	5	-	-	-	-	-	-
4	-	65796751	65796773	TGCTGCCCAGAAGTAGTTGA	TGaTGaCggGAAGaAGTTGA-TGG	5	-	-	-	-	ENSG00000250125_ENST00000509932_RP11-707A18.1_~	-
3	+	115731783	115731805	TGCTGCCCAGAAGTAGTTGA	TGgTGgCaAaAAGTAtTTGA-AGG	5	ENSG00000185565_ENST00000490035_LSAMP_limbic	system-associated	membrane	protein~	-	-
2	-	84800414	84800436	TGCTGCCCAGAAGTAGTTGA	TGaTGtCgAGgAGTAaTTGA-TGG	5	ENSG00000115423_ENST00000398278_DNAH6_dynein,	axonemal,	heavy	chain	6~ENSG00000115423_ENST00000389394_DNAH6_dynein,	axonemal,
7	+	25134765	25134787	TGCTGCCCAGAAGTAGTTGA	TGtTGgCaAGAAGgAGTTGc-AGG	5	-	-	-	-	-	-
1	+	32216980	32217002	TGCTGCCCAGAAGTAGTTGA	TGtTGtCCtGAtGTAaTTGA-TGG	5	ENSG00000121753_ENST00000373655_BAI2_brain-specific	angiogenesis	inhibitor	2~ENSG00000121753_ENST00000373658_BAI2_brain-specific	angiogenesis	inhibitor
7	-	8155318	8155340	TGCTGCCCAGAAGTAGTTGA	TGtTGgCCAcAgGaAGTTGA-AGG	5	ENSG00000003147_ENST00000402384_ICA1_islet	cell	autoantigen	1	69kDa~ENSG00000003147_ENST00000406470_ICA1_islet	cell
18	+	41410210	41410232	TGCTGCCCAGAAGTAGTTGA	TGtTGgCCAtAAaTAGcTGA-TGG	5	-	-	-	-	-	-
1	+	50557126	50557148	TGCTGCCCAGAAGTAGTTGA	TGgTGgCCAaAAtTAGTTcA-AGG	5	ENSG00000162374_ENST00000448907_ELAVL4_ELAV	like	neuron-specific	RNA	binding	protein
20	+	29653043	29653065	TGCTGCCCAGAAGTAGTTGA	TGgTGgCCAtAAGTAGTccA-TGG	5	-	-	-	-	-	-
18	+	22021687	22021709	TGCTGCCCAGAAGTAGTTGA	TGgTGtCCAGgAcTAGTaGA-AGG	5	ENSG00000154059_ENST00000284202_IMPACT_impact	RWD	domain	protein~	-	-
8	-	110647710	110647732	TGCTGCCCAGAAGTAGTTGA	TGgTGaCCAGcAGaAGTgGA-GGG	5	ENSG00000147642_ENST00000533895_SYBU_syntabulin	(syntaxin-interacting)~ENSG00000147642_ENST00000424158_SYBU_syntabulin	(syntaxin-interacting)~ENSG00000147642_ENST00000532779_SYBU_syntabulin	(syntaxin-interacting)~ENSG00000147642_ENST00000399066_SYBU_syntabulin	(syntaxin-interacting)~ENSG00000147642_ENST00000446070_SYBU_syntabulin	(syntaxin-interacting)~ENSG00000147642_ENST00000528331_SYBU_syntabulin
2	+	233386369	233386391	TGCTGCCCAGAAGTAGTTGA	TGgTGaCCAGgAGaAGTTcA-TGG	5	-	-	-	-	-	-
2	+	26535291	26535313	TGCTGCCCAGAAGTAGTTGA	TGgTGaCCAGcAGTgGTaGA-GGG	5	ENSG00000173567_ENST00000333478_GPR113_G	protein-coupled	receptor	113~ENSG00000173567_ENST00000447444_GPR113_G	protein-coupled	receptor
22	-	34775166	34775188	TGCTGCCCAGAAGTAGTTGA	TGtTGgCCAGcAGTAagTGA-TGG	5	-	-	-	-	-	-
3	+	185700659	185700681	TGCTGCCCAGAAGTAGTTGA	TGtTGtCCAGgAGTAGaTtA-GGG	5	-	-	-	-	-	-
20	-	38877408	38877430	TGCTGCCCAGAAGTAGTTGA	TGtTGtCCAGAcaTAGcTGA-GGG	5	-	-	-	-	-	-
16	+	9501595	9501617	TGCTGCCCAGAAGTAGTTGA	TGgTGgCCAGAgGTgGTgGA-GGG	5	-	-	-	-	ENSG00000261617_ENST00000564305_RP11-243A14.1_~	ENSG00000261617_ENST00000564305_RP11-243A14.1_~
2	+	199741924	199741946	TGCTGCCCAGAAGTAGTTGA	TGtTGaCCAGAgGTAacTGA-AGG	5	-	-	-	-	-	-
8	+	7733152	7733174	TGCTGCCCAGAAGTAGTTGA	TGgTGgCCAGAgGTAGTatA-GGG	5	-	-	-	-	-	-
8	-	7293422	7293444	TGCTGCCCAGAAGTAGTTGA	TGgTGgCCAGAgGTAGTatA-GGG	5	-	-	-	-	-	-
9	+	38270840	38270862	TGCTGCCCAGAAGTAGTTGA	TGgTGgCCAGAgGTAGTgGt-TGG	5	-	-	-	-	-	-
16	+	23029384	23029406	TGCTGCCCAGAAGTAGTTGA	TGgTGtCCAGAAcaAGTTcA-GGG	5	-	-	-	-	-	-
7	+	90215639	90215661	TGCTGCCCAGAAGTAGTTGA	TGtTGgCCAGAAcTAtgTGA-AGG	5	-	-	-	-	-	-
5	-	149543206	149543228	TGCTGCCCAGAAGTAGTTGA	TGgTGgCCAGAAcTAGgTGg-TGG	5	-	-	-	-	-	-
18	+	41747125	41747147	TGCTGCCCAGAAGTAGTTGA	TGaTGtCCAGAAGgtGTgGA-GGG	5	-	-	-	-	-	-
8	-	118628696	118628718	TGCTGCCCAGAAGTAGTTGA	TGaTGaCCAGAAGaAaTTGc-TGG	5	-	-	-	-	-	-
10	-	106122398	106122420	TGCTGCCCAGAAGTAGTTGA	TGgTGaCCAGAAGgAGTgaA-AGG	5	ENSG00000120051_ENST00000369704_CCDC147_coiled-coil	domain	containing	147~	-	-
3	+	101424313	101424335	TGCTGCCCAGAAGTAGTTGA	TGgTGgCCAGAAGTgGgTaA-TGG	5	-	-	-	-	-	-
5	-	141587363	141587385	TGCTGCCCAGAAGTAGTTGA	TGgTGgCCAGAAGTAaggGA-TGG	5	-	-	-	-	-	-
5	-	22115571	22115593	TGCTGCCCAGAAGTAGTTGA	TGgTGCtgtGAAGcAGTTGA-TGG	5	ENSG00000154162_ENST00000504376_CDH12_cadherin	12	type	2	(N-cadherin	2)~ENSG00000154162_ENST00000382254_CDH12_cadherin
8	-	9847519	9847541	TGCTGCCCAGAAGTAGTTGA	TGgTGCtgAGgAGTAaTTGA-AGG	5	-	-	-	-	-	-
X	-	56115424	56115446	TGCTGCCCAGAAGTAGTTGA	TGaTGCttAGAAaTAGaTGA-AGG	5	-	-	-	-	-	-
20	+	41487345	41487367	TGCTGCCCAGAAGTAGTTGA	TGtTGCtaAGAAtTAGTTtA-TGG	5	ENSG00000196090_ENST00000373187_PTPRT_protein	tyrosine	phosphatase,	receptor	type,	T~ENSG00000196090_ENST00000373198_PTPRT_protein
7	+	131523215	131523237	TGCTGCCCAGAAGTAGTTGA	TGaTGCaaAGAAtTAGTTGc-AGG	5	-	-	-	-	-	-
11	+	23899799	23899821	TGCTGCCCAGAAGTAGTTGA	TGgTGCaCActAGTgGTTGA-TGG	5	-	-	-	-	-	-
13	+	27570415	27570437	TGCTGCCCAGAAGTAGTTGA	TGaTGCaCAaAAGTAtTTaA-TGG	5	-	-	-	-	-	-
3	-	43256473	43256495	TGCTGCCCAGAAGTAGTTGA	TGgTGCtCAGtAaTAGcTGA-TGG	5	-	-	-	-	-	-
1	-	68516141	68516163	TGCTGCCCAGAAGTAGTTGA	TGtTGCgCAGtAGaAGTTtA-TGG	5	ENSG00000162595_ENST00000370981_DIRAS3_DIRAS	family,	GTP-binding	RAS-like	3~ENSG00000162595_ENST00000395201_DIRAS3_DIRAS	family,
14	+	89586403	89586425	TGCTGCCCAGAAGTAGTTGA	TGgTGCtCAGtAGTgGTgGA-GGG	5	-	-	-	-	-	-
4	-	4634951	4634973	TGCTGCCCAGAAGTAGTTGA	TGaTGCtCAGAgGgAGgTGA-TGG	5	-	-	-	-	-	-
2	-	97533919	97533941	TGCTGCCCAGAAGTAGTTGA	TGtTGCgCAGAgGTAGTgGt-GGG	5	ENSG00000168758_ENST00000305476_SEMA4C_sema	domain,	immunoglobulin	domain	(Ig),	transmembrane
20	+	11760455	11760477	TGCTGCCCAGAAGTAGTTGA	TGgTGCaCAGAAaaAtTTGA-AGG	5	-	-	-	-	-	-
5	-	167076165	167076187	TGCTGCCCAGAAGTAGTTGA	TGtTGCtCAGAAaaAGTTcA-TGG	5	ENSG00000145934_ENST00000518659_TENM2_teneurin	transmembrane	protein	2~ENSG00000145934_ENST00000545108_TENM2_teneurin	transmembrane	protein
1	-	28480863	28480885	TGCTGCCCAGAAGTAGTTGA	TGgTGCtCAGAAaTAtTTGt-TGG	5	ENSG00000169403_ENST00000373857_PTAFR_platelet-activating	factor	receptor~ENSG00000169403_ENST00000539896_PTAFR_platelet-activating	factor	receptor~ENSG00000169403_ENST00000305392_PTAFR_platelet-activating	factor
2	+	193526228	193526250	TGCTGCCCAGAAGTAGTTGA	TGtTGCaCAGAAaTAGTacA-AGG	5	-	-	-	-	-	-
2	+	199654559	199654581	TGCTGCCCAGAAGTAGTTGA	TGtTGCtCAGAAGcAagTGA-TGG	5	-	-	-	-	-	-
8	+	73702253	73702275	TGCTGCCCAGAAGTAGTTGA	TGaTGCtCAGAAGcAaTaGA-GGG	5	ENSG00000182674_ENST00000523207_KCNB2_potassium	voltage-gated	channel,	Shab-related	subfamily,	member
1	+	208789034	208789056	TGCTGCCCAGAAGTAGTTGA	TGgTGCaCAGAAGcAGcTcA-TGG	5	-	-	-	-	-	-
5	+	131997808	131997830	TGCTGCCCAGAAGTAGTTGA	TGaTGCtCAGAAGTcccTGA-AGG	5	-	-	-	-	-	-
3	-	193605023	193605045	TGCTGCCCAGAAGTAGTTGA	TGaTGCtCAGAAGTtGaTcA-AGG	5	-	-	-	-	-	-
18	+	49282253	49282275	TGCTGCCCAGAAGTAGTTGA	TGaTGCtCAGAAGTAagTGc-AGG	5	-	-	-	-	-	-
5	-	45075647	45075669	TGCTGCCCAGAAGTAGTTGA	TGtTGCtCAGAAGTAGaTcg-AGG	5	-	-	-	-	ENSG00000248148_ENST00000506656_RP11-357F12.1_~	-
15	-	88697443	88697465	TGCTGCCCAGAAGTAGTTGA	TGgTGCaCAGAAGTAGTcac-AGG	5	ENSG00000140538_ENST00000394480_NTRK3_neurotrophic	tyrosine	kinase,	receptor,	type	3~ENSG00000140538_ENST00000557856_NTRK3_neurotrophic
2	+	135442001	135442023	TGCTGCCCAGAAGTAGTTGA	TGgTGCCttGAAGgAGcTGA-AGG	5	ENSG00000152128_ENST00000281924_TMEM163_transmembrane	protein	163~	-	-	-
1	-	8597550	8597572	TGCTGCCCAGAAGTAGTTGA	TGgTGCCaAaAtGTAtTTGA-TGG	5	ENSG00000142599_ENST00000337907_RERE_arginine-glutamic	acid	dipeptide	(RE)	repeats~ENSG00000142599_ENST00000400908_RERE_arginine-glutamic	acid
X	+	121779745	121779767	TGCTGCCCAGAAGTAGTTGA	TGgTGCCgAtAAGTtGcTGA-GGG	5	-	-	-	-	-	-
8	-	27744708	27744730	TGCTGCCCAGAAGTAGTTGA	TGaTGCCaAGgAGgAGgTGA-AGG	5	ENSG00000168079_ENST00000354914_SCARA5_scavenger	receptor	class	A,	member	5
20	+	59505438	59505460	TGCTGCCCAGAAGTAGTTGA	TGgTGCCtAGgAGTcGcTGA-TGG	5	-	-	-	-	-	-
13	+	92653611	92653633	TGCTGCCCAGAAGTAGTTGA	TGgTGCCaAGAgtTAtTTGA-AGG	5	ENSG00000179399_ENST00000377067_GPC5_glypican	5~	-	-	-	-
5	+	54915949	54915971	TGCTGCCCAGAAGTAGTTGA	TGaTGCCtAGAgGTtGgTGA-GGG	5	-	-	-	-	-	-
2	+	52977968	52977990	TGCTGCCCAGAAGTAGTTGA	TGgTGCCtAGAtGTAaTTGg-AGG	5	-	-	-	-	ENSG00000228033_ENST00000421575_AC010967.2_~ENSG00000228033_ENST00000443237_AC010967.2_~	-
3	+	28492070	28492092	TGCTGCCCAGAAGTAGTTGA	TGtTGCCaAGAAaaAGTaGA-TGG	5	ENSG00000206559_ENST00000383768_ZCWPW2_zinc	finger,	CW	type	with	PWWP
9	-	112685558	112685580	TGCTGCCCAGAAGTAGTTGA	TGtTGCCaAGAAaTAGcTGg-TGG	5	ENSG00000243444_ENST00000374531_PALM2_paralemmin	2~ENSG00000243444_ENST00000448454_PALM2_paralemmin	2~ENSG00000243444_ENST00000314527_PALM2_paralemmin	2~ENSG00000157654_ENST00000302798_PALM2-AKAP2_PALM2-AKAP2	readthrough~ENSG00000241978_ENST00000510514_AKAP2_A	kinase
15	-	79482248	79482270	TGCTGCCCAGAAGTAGTTGA	TGtTGCCaAGAAcTAGTaGg-AGG	5	-	-	-	-	-	-
X	-	10566179	10566201	TGCTGCCCAGAAGTAGTTGA	TGgTGCCaAGAAGcAcTgGA-AGG	5	ENSG00000101871_ENST00000317552_MID1_midline	1	(Opitz/BBB	syndrome)~ENSG00000101871_ENST00000453318_MID1_midline	1	(Opitz/BBB
18	-	52364419	52364441	TGCTGCCCAGAAGTAGTTGA	TGtTGCCtAGAAGTAtTgGt-AGG	5	-	-	-	-	-	-
14	+	59821917	59821939	TGCTGCCCAGAAGTAGTTGA	TGgTGCCCtcAAGcAGTTGc-TGG	5	ENSG00000100592_ENST00000360909_DAAM1_dishevelled	associated	activator	of	morphogenesis	1~ENSG00000100592_ENST00000351081_DAAM1_dishevelled
20	+	23546764	23546786	TGCTGCCCAGAAGTAGTTGA	TGtTGCCCctAAGTAGcTGc-TGG	5	ENSG00000101435_ENST00000376979_CST9L_cystatin	9-like~	-	-	-	-
11	-	75380266	75380288	TGCTGCCCAGAAGTAGTTGA	TGtTGCCCgGgAGTAGagGA-GGG	5	-	-	-	-	-	-
13	-	36270074	36270096	TGCTGCCCAGAAGTAGTTGA	TGtTGCCCtGAgccAGTTGA-TGG	5	-	-	-	-	-	-
17	-	8043440	8043462	TGCTGCCCAGAAGTAGTTGA	TGgTGCCCtGAgGTAtTcGA-GGG	5	-	-	-	-	-	-
4	-	170035038	170035060	TGCTGCCCAGAAGTAGTTGA	TGgTGCCCtGAgGTAtTTGc-AGG	5	ENSG00000154447_ENST00000284637_SH3RF1_SH3	domain	containing	ring	finger	1~
17	-	70400395	70400417	TGCTGCCCAGAAGTAGTTGA	TGtTGCCCtGAAGgAGcaGA-GGG	5	-	-	-	-	ENSG00000227036_ENST00000453722_LINC00511_long	intergenic	511~ENSG00000227036_ENST00000581549_LINC00511_long	intergenic	non-protein	coding	RNA	511~ENSG00000227036_ENST00000581801_LINC00511_long	intergenic	non-protein	coding	RNA	511~ENSG00000227036_ENST00000582712_LINC00511_long	intergenic	non-protein	coding	RNA	511~ENSG00000227036_ENST00000583460_LINC00511_long	intergenic	non-protein	coding	RNA	511~ENSG00000227036_ENST00000584749_LINC00511_long	intergenic	non-protein	coding	RNA	511~	ENSG00000227036_ENST00000457958_LINC00511_long	intergenic	non-protein	coding	RNA	511~ENSG00000227036_ENST00000578206_LINC00511_long	intergenic	non-protein	coding	RNA	511~
2	+	16025424	16025446	TGCTGCCCAGAAGTAGTTGA	TGaTGCCCAtgtGTAGaTGA-AGG	5	-	-	-	-	-	-
16	-	1486077	1486099	TGCTGCCCAGAAGTAGTTGA	TGgTGCCCAtAgGgAGTTcA-AGG	5	ENSG00000197599_ENST00000389176_CCDC154_coiled-coil	domain	containing	154~	-	ENSG00000197599_ENST00000389176_CCDC154_coiled-coil
2	+	67456249	67456271	TGCTGCCCAGAAGTAGTTGA	TGaTGCCCAaAgGTAGgaGA-TGG	5	-	-	-	-	ENSG00000235885_ENST00000450294_AC023115.2_~ENSG00000235885_ENST00000452716_AC023115.2_~ENSG00000235885_ENST00000593336_AC023115.2_~ENSG00000235885_ENST00000598583_AC023115.2_~ENSG00000230906_ENST00000445514_AC023115.1_~ENSG00000230906_ENST00000594329_AC023115.1_~	-
13	+	38171382	38171404	TGCTGCCCAGAAGTAGTTGA	TGgTGCCCAaAAtctGTTGA-AGG	5	ENSG00000133110_ENST00000541179_POSTN_periostin,	osteoblast	specific	factor~ENSG00000133110_ENST00000379747_POSTN_periostin,	osteoblast	specific
6	+	132118976	132118998	TGCTGCCCAGAAGTAGTTGA	TGaTGCCCAcAAtaAGTaGA-AGG	5	-	-	-	-	-	-
10	-	134050407	134050429	TGCTGCCCAGAAGTAGTTGA	TGgTGCCCAcAAGcAcTTGg-AGG	5	ENSG00000165752_ENST00000368622_STK32C_serine/threonine	kinase	32C~ENSG00000165752_ENST00000298630_STK32C_serine/threonine	kinase	32C~ENSG00000165752_ENST00000368625_STK32C_serine/threonine	kinase
7	+	154743585	154743607	TGCTGCCCAGAAGTAGTTGA	TGtTGCCCAaAAGcAGccGA-TGG	5	ENSG00000157212_ENST00000404141_PAXIP1_PAX	interacting	(with	transcription-activation	domain)	protein
2	+	208284525	208284547	TGCTGCCCAGAAGTAGTTGA	TGgTGCCCAaAAGTgagTGA-AGG	5	-	-	-	-	-	-
2	+	218158001	218158023	TGCTGCCCAGAAGTAGTTGA	TGtTGCCCAcAAGTctTTcA-AGG	5	-	-	-	-	ENSG00000233143_ENST00000452813_AC009492.1_~	-
4	+	7461838	7461860	TGCTGCCCAGAAGTAGTTGA	TGgTGCCCAGtgcTAtTTGA-GGG	5	ENSG00000184985_ENST00000507866_SORCS2_sortilin-related	VPS10	domain	containing	receptor	2~
6	-	110603795	110603817	TGCTGCCCAGAAGTAGTTGA	TGgTGCCCAGtgGgAGTTGc-TGG	5	ENSG00000053328_ENST00000338882_METTL24_methyltransferase	like	24~	-	-	-
17	+	61610649	61610671	TGCTGCCCAGAAGTAGTTGA	TGgTGCCCAGgAcccGTTGA-GGG	5	ENSG00000173826_ENST00000456941_KCNH6_potassium	voltage-gated	channel,	subfamily	H	(eag-related),
3	+	142652255	142652277	TGCTGCCCAGAAGTAGTTGA	TGtTGCCCAGgAaatGTTGA-GGG	5	-	-	-	-	-	-
1	+	56351870	56351892	TGCTGCCCAGAAGTAGTTGA	TGgTGCCCAGtAcTccTTGA-AGG	5	-	-	-	-	-	-
10	-	4894604	4894626	TGCTGCCCAGAAGTAGTTGA	TGtTGCCCAGcAtTtGTTcA-GGG	5	-	-	-	-	-	-
4	+	35780455	35780477	TGCTGCCCAGAAGTAGTTGA	TGtTGCCCAGtAGcAtTTtA-TGG	5	-	-	-	-	-	-
18	-	46523368	46523390	TGCTGCCCAGAAGTAGTTGA	TGgTGCCCAGgAGgAGgaGA-AGG	5	-	-	-	-	-	-
20	+	57971163	57971185	TGCTGCCCAGAAGTAGTTGA	TGgTGCCCAGcAGcAGcTGc-AGG	5	-	-	-	-	-	-
11	+	17770428	17770450	TGCTGCCCAGAAGTAGTTGA	TGgTGCCCAGcAGgAGaTGg-TGG	5	ENSG00000129159_ENST00000265969_KCNC1_potassium	voltage-gated	channel,	Shaw-related	subfamily,	member
15	-	95399272	95399294	TGCTGCCCAGAAGTAGTTGA	TGaTGCCCAGAgtTcGTaGA-AGG	5	-	-	-	-	ENSG00000270017_ENST00000602330_CTD-2576F9.2_~	-
11	+	20663442	20663464	TGCTGCCCAGAAGTAGTTGA	TGtTGCCCAGAgaTAaTgGA-GGG	5	ENSG00000165970_ENST00000525748_SLC6A5_solute	carrier	family	6	(neurotransmitter	transporter),
19	+	19558278	19558300	TGCTGCCCAGAAGTAGTTGA	TGtTGCCCAGAgGTtGgTGt-GGG	5	ENSG00000167491_ENST00000252577_GATAD2A_GATA	zinc	finger	domain	containing	2A~ENSG00000167491_ENST00000360315_GATAD2A_GATA
12	+	107842230	107842252	TGCTGCCCAGAAGTAGTTGA	TGaTGCCCAGAAagAaTgGA-AGG	5	ENSG00000151136_ENST00000280758_BTBD11_BTB	(POZ)	domain	containing	11~ENSG00000151136_ENST00000420571_BTBD11_BTB	(POZ)
9	+	35831735	35831757	TGCTGCCCAGAAGTAGTTGA	TGtTGCCCAGAAGcAGgTtc-AGG	5	ENSG00000137103_ENST00000377996_TMEM8B_transmembrane	protein	8B~ENSG00000137103_ENST00000439587_TMEM8B_transmembrane	protein	8B~ENSG00000137103_ENST00000377991_TMEM8B_transmembrane	protein
13	+	63249081	63249103	TGCTGCCCAGAAGTAGTTGA	TGgTGCCCAGAAGTgGcaGc-AGG	5	-	-	-	-	ENSG00000228669_ENST00000438352_LINC00448_long	intergenic
13	-	19651201	19651223	TGCTGCCCAGAAGTAGTTGA	TGCatttCAGAAGTAGTTGg-AGG	5	-	-	-	-	-	-
7	-	32717416	32717438	TGCTGCCCAGAAGTAGTTGA	TGCatgCagGAAGTAGTTGA-GGG	5	ENSG00000105778_ENST00000404479_AVL9_AVL9	homolog	(S.	cerevisiase)~	-	-
8	-	129446812	129446834	TGCTGCCCAGAAGTAGTTGA	TGCatgCtAGAAGaAGTTGA-CGG	5	-	-	-	-	-	-
4	+	57850642	57850664	TGCTGCCCAGAAGTAGTTGA	TGCctaCtAGAAGTAtTTGA-AGG	5	ENSG00000047315_ENST00000381227_POLR2B_polymerase	(RNA)	II	(DNA	directed)	polypeptide
3	+	36293267	36293289	TGCTGCCCAGAAGTAGTTGA	TGCaagCCAGAAGaAaTTGA-AGG	5	-	-	-	-	-	-
8	+	41849753	41849775	TGCTGCCCAGAAGTAGTTGA	TGCaaCtgAGAAaTAGTTGA-AGG	5	ENSG00000083168_ENST00000265713_KAT6A_K(lysine)	acetyltransferase	6A~ENSG00000083168_ENST00000396930_KAT6A_K(lysine)	acetyltransferase	6A~ENSG00000083168_ENST00000406337_KAT6A_K(lysine)	acetyltransferase
10	-	121225333	121225355	TGCTGCCCAGAAGTAGTTGA	TGCcaCaCAGAAGTgcTTGA-AGG	5	-	-	-	-	-	-
1	-	60807956	60807978	TGCTGCCCAGAAGTAGTTGA	TGCatCCaAcgAGTAGTTGA-TGG	5	-	-	-	-	-	-
15	+	81074311	81074333	TGCTGCCCAGAAGTAGTTGA	TGCatCCgAGAAcTtGTTGA-TGG	5	ENSG00000103888_ENST00000220244_KIAA1199_KIAA1199~ENSG00000103888_ENST00000356249_KIAA1199_KIAA1199~ENSG00000103888_ENST00000394685_KIAA1199_KIAA1199~	-	-	-	-	-
3	-	193608875	193608897	TGCTGCCCAGAAGTAGTTGA	TGCatCCtAGAAGTAtTTcA-TGG	5	-	-	-	-	-	-
14	+	99157459	99157481	TGCTGCCCAGAAGTAGTTGA	TGCcaCCCAtgAGTgGTTGA-TGG	5	-	-	-	-	-	-
16	+	5888357	5888379	TGCTGCCCAGAAGTAGTTGA	TGCcaCCCAGtAGTtGcTGA-TGG	5	-	-	-	-	-	-
11	+	113302668	113302690	TGCTGCCCAGAAGTAGTTGA	TGCccCCCAGgAGTAGagGA-GGG	5	ENSG00000149295_ENST00000355319_DRD2_dopamine	receptor	D2~ENSG00000149295_ENST00000346454_DRD2_dopamine	receptor	D2~ENSG00000149295_ENST00000362072_DRD2_dopamine	receptor
15	+	91605696	91605718	TGCTGCCCAGAAGTAGTTGA	TGCatCCCAGAcGTAtTTtA-AGG	5	-	-	-	-	-	-
18	+	7910767	7910789	TGCTGCCCAGAAGTAGTTGA	TGCcaCCCAGAAaaAGTTGg-GGG	5	ENSG00000173482_ENST00000580170_PTPRM_protein	tyrosine	phosphatase,	receptor	type,	M~ENSG00000173482_ENST00000332175_PTPRM_protein
3	+	49752701	49752723	TGCTGCCCAGAAGTAGTTGA	TGCgaCCCAGAAcTtGcTGA-GGG	5	ENSG00000164068_ENST00000327697_RNF123_ring	finger	protein	123~	-	-
12	+	70792862	70792884	TGCTGCCCAGAAGTAGTTGA	TGCatCCCAGAAtTAaaTGA-GGG	5	ENSG00000135643_ENST00000258111_KCNMB4_potassium	large	conductance	calcium-activated	channel,	subfamily
4	+	147738079	147738101	TGCTGCCCAGAAGTAGTTGA	TGCcaCCCAGAAtTAtcTGA-GGG	5	ENSG00000137473_ENST00000513335_TTC29_tetratricopeptide	repeat	domain	29~ENSG00000137473_ENST00000398886_TTC29_tetratricopeptide	repeat	domain
10	-	126291434	126291456	TGCTGCCCAGAAGTAGTTGA	TGCaaCCCAGAAaTAGgaGA-GGG	5	ENSG00000107902_ENST00000368842_LHPP_phospholysine	phosphohistidine	inorganic	pyrophosphate	phosphatase~ENSG00000107902_ENST00000368839_LHPP_phospholysine	phosphohistidine
8	-	127562502	127562524	TGCTGCCCAGAAGTAGTTGA	TGCacCCCAGAAGTgGagGA-GGG	5	-	-	-	-	-	-
2	-	241292644	241292666	TGCTGCCCAGAAGTAGTTGA	TGCcaCCCAGAAGTgGaTGc-TGG	5	-	-	-	-	-	-
11	-	131218663	131218685	TGCTGCCCAGAAGTAGTTGA	TGCatCCCAGAAGTAccTGt-TGG	5	-	-	-	-	ENSG00000231698_ENST00000416553_AP002856.5_~ENSG00000231698_ENST00000606885_AP002856.5_~	-
14	+	44128868	44128890	TGCTGCCCAGAAGTAGTTGA	TGCaGatCAGgAGTAGgTGA-AGG	5	-	-	-	-	-	-
3	-	100880909	100880931	TGCTGCCCAGAAGTAGTTGA	TGCaGatCAGAAGTgGTTGg-CGG	5	-	-	-	-	-	-
1	-	171710831	171710853	TGCTGCCCAGAAGTAGTTGA	TGCgGaCgAGgAGcAGTTGA-GGG	5	ENSG00000117533_ENST00000236192_VAMP4_vesicle-associated	membrane	protein	4~ENSG00000117533_ENST00000415773_VAMP4_vesicle-associated	membrane	protein
6	+	80496772	80496794	TGCTGCCCAGAAGTAGTTGA	TGCaGtCaAGAAGTtGgTGA-GGG	5	-	-	-	-	-	-
16	+	22890088	22890110	TGCTGCCCAGAAGTAGTTGA	TGCaGgCCtGAAGaAGgTGA-GGG	5	ENSG00000122254_ENST00000261374_HS3ST2_heparan	sulfate	(glucosamine)	3-O-sulfotransferase	2~	-
2	-	19073068	19073090	TGCTGCCCAGAAGTAGTTGA	TGCaGgCCAaAAtcAGTTGA-TGG	5	-	-	-	-	-	-
12	+	125289791	125289813	TGCTGCCCAGAAGTAGTTGA	TGCaGgCCAaAAGaAGgTGA-GGG	5	ENSG00000073060_ENST00000415380_SCARB1_scavenger	receptor	class	B,	member	1~ENSG00000073060_ENST00000261693_SCARB1_scavenger
X	-	70240711	70240733	TGCTGCCCAGAAGTAGTTGA	TGCaGtCCAaAAGTAcaTGA-TGG	5	-	-	-	-	-	-
7	+	102202834	102202856	TGCTGCCCAGAAGTAGTTGA	TGCaGtCCAGgAGgAtTTGA-AGG	5	ENSG00000168255_ENST00000379340_POLR2J3_polymerase	(RNA)	II	(DNA	directed)	polypeptide
7	+	102301924	102301946	TGCTGCCCAGAAGTAGTTGA	TGCaGtCCAGgAGgAtTTGA-AGG	5	-	-	-	-	-	-
7	-	101987308	101987330	TGCTGCCCAGAAGTAGTTGA	TGCaGtCCAGgAGgAtTTGA-AGG	5	-	-	-	-	-	-
X	+	33948101	33948123	TGCTGCCCAGAAGTAGTTGA	TGCgGaCCAGtAGcAGTTcA-TGG	5	-	-	-	-	ENSG00000233928_ENST00000439992_RP11-305F18.1_~ENSG00000233928_ENST00000445233_RP11-305F18.1_~	-
15	-	100596883	100596905	TGCTGCCCAGAAGTAGTTGA	TGCgGaCCAGcAGTAGTccA-TGG	5	ENSG00000140470_ENST00000268070_ADAMTS17_ADAM	metallopeptidase	with	thrombospondin	type	1
7	+	4052754	4052776	TGCTGCCCAGAAGTAGTTGA	TGCaGgCCAGAtGTgGcTGA-AGG	5	ENSG00000146555_ENST00000404826_SDK1_sidekick	cell	adhesion	molecule	1~	-
X	-	118534819	118534841	TGCTGCCCAGAAGTAGTTGA	TGCaGgCCAGAtGTtGaTGA-GGG	5	ENSG00000077713_ENST00000217909_SLC25A43_solute	carrier	family	25	member	43~ENSG00000077713_ENST00000336249_SLC25A43_solute
X	+	55896457	55896479	TGCTGCCCAGAAGTAGTTGA	TGCaGgCCAGAAGgAGTaGg-TGG	5	-	-	-	-	-	-
1	+	119138855	119138877	TGCTGCCCAGAAGTAGTTGA	TGCaGgCCAGAAGTtGTaGg-AGG	5	-	-	-	-	-	-
13	+	107535422	107535444	TGCTGCCCAGAAGTAGTTGA	TGCaGCaaAGcAGTAtTTGA-AGG	5	-	-	-	-	-	-
17	+	53847186	53847208	TGCTGCCCAGAAGTAGTTGA	TGCaGCtgAGAAGTAGggGA-AGG	5	ENSG00000141179_ENST00000268896_PCTP_phosphatidylcholine	transfer	protein~ENSG00000141179_ENST00000576183_PCTP_phosphatidylcholine	transfer	protein~ENSG00000141179_ENST00000573500_PCTP_phosphatidylcholine	transfer
5	-	156938437	156938459	TGCTGCCCAGAAGTAGTTGA	TGCaGCaCtGAAGTAGTaaA-GGG	5	ENSG00000135074_ENST00000257527_ADAM19_ADAM	metallopeptidase	domain	19~ENSG00000135074_ENST00000517905_ADAM19_ADAM	metallopeptidase	domain
17	-	15154664	15154686	TGCTGCCCAGAAGTAGTTGA	TGCaGCtCAcAAGgAGTTGg-AGG	5	ENSG00000109099_ENST00000395938_PMP22_peripheral	myelin	protein	22~ENSG00000109099_ENST00000312280_PMP22_peripheral	myelin	protein
7	+	144121470	144121492	TGCTGCCCAGAAGTAGTTGA	TGCcGCtCAGcAaTAGgTGA-TGG	5	-	-	-	-	-	-
12	-	45812158	45812180	TGCTGCCCAGAAGTAGTTGA	TGCaGCaCAGtAGatGTTGA-AGG	5	ENSG00000177119_ENST00000425752_ANO6_anoctamin	6~ENSG00000177119_ENST00000423947_ANO6_anoctamin	6~ENSG00000177119_ENST00000435642_ANO6_anoctamin	6~ENSG00000177119_ENST00000320560_ANO6_anoctamin	6~ENSG00000177119_ENST00000441606_ANO6_anoctamin	6~
17	+	1941771	1941793	TGCTGCCCAGAAGTAGTTGA	TGCcGCaCAGtAGaAGgTGA-GGG	5	ENSG00000108963_ENST00000263083_DPH1_diphthamide	biosynthesis	1~ENSG00000108963_ENST00000571418_DPH1_diphthamide	biosynthesis	1~ENSG00000108963_ENST00000570477_DPH1_diphthamide	biosynthesis
2	-	229132333	229132355	TGCTGCCCAGAAGTAGTTGA	TGCaGCaCAGAAagAGaTGA-GGG	5	-	-	-	-	-	-
6	+	17476089	17476111	TGCTGCCCAGAAGTAGTTGA	TGCaGCgCAGAAGaAcTTcA-GGG	5	ENSG00000112186_ENST00000229922_CAP2_CAP,	adenylate	cyclase-associated	protein,	2	(yeast)~ENSG00000112186_ENST00000489374_CAP2_CAP,
4	-	144349743	144349765	TGCTGCCCAGAAGTAGTTGA	TGCaGCtCAGAAGaAGcTaA-GGG	5	ENSG00000109458_ENST00000262995_GAB1_GRB2-associated	binding	protein	1~ENSG00000109458_ENST00000262994_GAB1_GRB2-associated	binding	protein
1	-	209059297	209059319	TGCTGCCCAGAAGTAGTTGA	TGCaGCaCAGAAGcAGTgGc-TGG	5	-	-	-	-	-	-
6	+	17792761	17792783	TGCTGCCCAGAAGTAGTTGA	TGCaGCCacGtAGaAGTTGA-TGG	5	ENSG00000137177_ENST00000378814_KIF13A_kinesin	family	member	13A~ENSG00000137177_ENST00000259711_KIF13A_kinesin	family	member
8	+	3153746	3153768	TGCTGCCCAGAAGTAGTTGA	TGCaGCCttGAAGgAGTTaA-GGG	5	-	-	-	-	-	-
6	-	46904594	46904616	TGCTGCCCAGAAGTAGTTGA	TGCaGCCtgGAAGgAGTTGg-CGG	5	ENSG00000069122_ENST00000265417_GPR116_G	protein-coupled	receptor	116~	-	-
2	+	153177463	153177485	TGCTGCCCAGAAGTAGTTGA	TGCaGCCtgGAAGTAGggGA-GGG	5	-	-	-	-	-	-
12	+	21907599	21907621	TGCTGCCCAGAAGTAGTTGA	TGCaGCCaAaAAGaAGTTtA-AGG	5	-	-	-	-	-	-
X	+	70799140	70799162	TGCTGCCCAGAAGTAGTTGA	TGCgGCCtAGgAGTAcTTGg-TGG	5	ENSG00000147174_ENST00000373696_ACRC_acidic	repeat	containing~	-	-	-
2	-	169077356	169077378	TGCTGCCCAGAAGTAGTTGA	TGCaGCCtAGAttTAaTTGA-AGG	5	ENSG00000198648_ENST00000355999_STK39_serine	threonine	kinase	39~	-	-
7	+	75974355	75974377	TGCTGCCCAGAAGTAGTTGA	TGCaGCCaAGAttTAGgTGA-GGG	5	ENSG00000170027_ENST00000307630_YWHAG_tyrosine	3-monooxygenase/tryptophan	5-monooxygenase	activation	protein,	gamma~
18	-	62827139	62827161	TGCTGCCCAGAAGTAGTTGA	TGCaGCCaAGAtGTttTTGA-TGG	5	-	-	-	-	-	-
5	-	155791510	155791532	TGCTGCCCAGAAGTAGTTGA	TGCaGCCtAGAAaTgGaTGA-AGG	5	ENSG00000170624_ENST00000517913_SGCD_sarcoglycan,	delta	(35kDa	dystrophin-associated	glycoprotein)~ENSG00000170624_ENST00000435422_SGCD_sarcoglycan,	delta
11	-	130318579	130318601	TGCTGCCCAGAAGTAGTTGA	TGCaGCCgAGAAcTAGcgGA-AGG	5	-	-	-	-	-	-
1	-	149885296	149885318	TGCTGCCCAGAAGTAGTTGA	TGCgGCCaAGAAGgtGgTGA-AGG	5	ENSG00000159164_ENST00000369146_SV2A_synaptic	vesicle	glycoprotein	2A~ENSG00000159164_ENST00000369145_SV2A_synaptic	vesicle	glycoprotein
10	+	132732697	132732719	TGCTGCCCAGAAGTAGTTGA	TGCgGCCaAGAAGcAGTgGg-TGG	5	-	-	-	-	-	-
16	+	24966676	24966698	TGCTGCCCAGAAGTAGTTGA	TGCaGCCCtaAAGcAGcTGA-AGG	5	ENSG00000140750_ENST00000289968_ARHGAP17_Rho	GTPase	activating	protein	17~ENSG00000140750_ENST00000441763_ARHGAP17_Rho	GTPase
10	+	99337637	99337659	TGCTGCCCAGAAGTAGTTGA	TGCaGCCCtGcAGaAGgTGA-AGG	5	ENSG00000165887_ENST00000298808_ANKRD2_ankyrin	repeat	domain	2	(stretch	responsive
19	-	17438369	17438391	TGCTGCCCAGAAGTAGTTGA	TGCcGCCCtGcAGaAGgTGA-TGG	5	ENSG00000074855_ENST00000597643_ANO8_anoctamin	8~ENSG00000074855_ENST00000159087_ANO8_anoctamin	8~	-	ENSG00000074855_ENST00000159087_ANO8_anoctamin	8~
2	+	242794354	242794376	TGCTGCCCAGAAGTAGTTGA	TGCgGCCCgGgAGcAGaTGA-CGG	5	ENSG00000188389_ENST00000334409_PDCD1_programmed	cell	death	1~ENSG00000188389_ENST00000343705_PDCD1_programmed	cell	death
15	-	96629550	96629572	TGCTGCCCAGAAGTAGTTGA	TGCcGCCCtGAAGgAGcTGg-AGG	5	-	-	-	-	-	-
3	+	52559630	52559652	TGCTGCCCAGAAGTAGTTGA	TGCaGCCCtGAAGTccTTGc-TGG	5	ENSG00000168268_ENST00000307092_NT5DC2_5'-nucleotidase	domain	containing	2~ENSG00000168268_ENST00000307076_NT5DC2_5'-nucleotidase	domain	containing
2	+	237704587	237704609	TGCTGCCCAGAAGTAGTTGA	TGCaGCCCAGggGaAGaTGA-AGG	5	-	-	-	-	-	-
2	+	105377960	105377982	TGCTGCCCAGAAGTAGTTGA	TGCaGCCCAGggGgAGcTGA-TGG	5	-	-	-	-	-	-
8	+	131518980	131519002	TGCTGCCCAGAAGTAGTTGA	TGCgGCCCAGccGTAcTTaA-AGG	5	-	-	-	-	-	-
13	+	80015300	80015322	TGCTGCCCAGAAGTAGTTGA	TGCaGCCCAGtAtTgGTTcA-TGG	5	-	-	-	-	-	-
6	+	41548884	41548906	TGCTGCCCAGAAGTAGTTGA	TGCaGCCCAGgAtTAGTTtg-AGG	5	ENSG00000137166_ENST00000373060_FOXP4_forkhead	box	P4~ENSG00000137166_ENST00000373063_FOXP4_forkhead	box	P4~ENSG00000137166_ENST00000409208_FOXP4_forkhead	box
7	-	158933868	158933890	TGCTGCCCAGAAGTAGTTGA	TGCgGCCCAGgAGatGTgGA-TGG	5	ENSG00000106018_ENST00000262178_VIPR2_vasoactive	intestinal	peptide	receptor	2~ENSG00000106018_ENST00000421760_VIPR2_vasoactive	intestinal
13	+	53577985	53578007	TGCTGCCCAGAAGTAGTTGA	TGCaGCCCAGgAGTAtaTaA-TGG	5	-	-	-	-	-	-
12	+	125342467	125342489	TGCTGCCCAGAAGTAGTTGA	TGCaGCCCAGcAGTAGTgag-GGG	5	ENSG00000073060_ENST00000415380_SCARB1_scavenger	receptor	class	B,	member	1~ENSG00000073060_ENST00000261693_SCARB1_scavenger
18	-	34853030	34853052	TGCTGCCCAGAAGTAGTTGA	TGCcGCCCAGAtGcAGcaGA-TGG	5	ENSG00000101489_ENST00000334919_CELF4_CUGBP,	Elav-like	family	member	4~ENSG00000101489_ENST00000591287_CELF4_CUGBP,	Elav-like	family	member	4~ENSG00000101489_ENST00000603232_CELF4_CUGBP,	Elav-like	family	member	4~ENSG00000101489_ENST00000601392_CELF4_CUGBP,	Elav-like	family	member	4~	-	-	-
12	+	69004460	69004482	TGCTGCCCAGAAGTAGTTGA	TGCcGCCCAGAgGcAGcTaA-GGG	5	-	-	-	-	-	-
11	+	67326020	67326042	TGCTGCCCAGAAGTAGTTGA	TGCcGCCCAGAAacAcTcGA-CGG	5	-	-	-	-	-	-
2	+	40283322	40283344	TGCTGCCCAGAAGTAGTTGA	TGCaGCCCAGAAtgAcTTGc-CGG	5	-	-	-	-	-	-
15	-	70036944	70036966	TGCTGCCCAGAAGTAGTTGA	TGCcGCCCAGAAcTgagTGA-TGG	5	-	-	-	-	-	-
2	-	88367451	88367473	TGCTGCCCAGAAGTAGTTGA	TGCaGCCCAGAAcTccTTGg-TGG	5	ENSG00000115593_ENST00000419482_SMYD1_SET	and	MYND	domain	containing	1~ENSG00000115593_ENST00000444564_SMYD1_SET
1	-	110801570	110801592	TGCTGCCCAGAAGTAGTTGA	TGCaGCCCAGAAGccccTGA-GGG	5	-	-	-	-	-	-
1	-	2528645	2528667	TGCTGCCCAGAAGTAGTTGA	TGCaGCCCAGAAGgtGTgGc-AGG	5	ENSG00000142606_ENST00000288709_MMEL1_membrane	metallo-endopeptidase-like	1~ENSG00000142606_ENST00000378412_MMEL1_membrane	metallo-endopeptidase-like	1~ENSG00000142606_ENST00000502556_MMEL1_membrane	metallo-endopeptidase-like
4	-	100936053	100936075	TGCTGCCCAGAAGTAGTTGA	TGCaGCCCAGAAGcAtTaGt-AGG	5	-	-	-	-	-	-
13	-	27038634	27038656	TGCTGCCCAGAAGTAGTTGA	TGCaGCCCAGAAGcAGaaGc-AGG	5	-	-	-	-	-	-
10	-	96639831	96639853	TGCTGCCCAGAAGTAGTTGA	TGCTattaAGAAaTAGTTGA-GGG	5	-	-	-	-	-	-
13	+	107477235	107477257	TGCTGCCCAGAAGTAGTTGA	TGCTaagaAGAAGcAGTTGA-GGG	5	-	-	-	-	-	-
8	+	28261758	28261780	TGCTGCCCAGAAGTAGTTGA	TGCTctgCAGgAGcAGTTGA-GGG	5	-	-	-	-	-	-
2	+	190508854	190508876	TGCTGCCCAGAAGTAGTTGA	TGCTaggCAGcAGTAaTTGA-AGG	5	-	-	-	-	-	-
15	+	59116197	59116219	TGCTGCCCAGAAGTAGTTGA	TGCTattCAGtAGTAcTTGA-AGG	5	ENSG00000128923_ENST00000316848_FAM63B_family	with	sequence	similarity	63	member
1	+	7779897	7779919	TGCTGCCCAGAAGTAGTTGA	TGCTctaCAGAAaTAGTTGc-AGG	5	ENSG00000171735_ENST00000303635_CAMTA1_calmodulin	binding	transcription	activator	1~ENSG00000171735_ENST00000439411_CAMTA1_calmodulin	binding
8	+	24942416	24942438	TGCTGCCCAGAAGTAGTTGA	TGCTctgCAGAAGaAGaTGA-AGG	5	-	-	-	-	-	-
5	-	100057686	100057708	TGCTGCCCAGAAGTAGTTGA	TGCTttCtAtAAaTAGTTGA-AGG	5	-	-	-	-	-	-
6	-	101609941	101609963	TGCTGCCCAGAAGTAGTTGA	TGCTctCaAGAAaTAGcTGA-GGG	5	-	-	-	-	-	-
9	+	85096233	85096255	TGCTGCCCAGAAGTAGTTGA	TGCTaaCgAGAAaTAGTTGg-GGG	5	-	-	-	-	ENSG00000228430_ENST00000457558_RP11-15B24.5_~ENSG00000228430_ENST00000585454_RP11-15B24.5_~ENSG00000228430_ENST00000585511_RP11-15B24.5_~ENSG00000228430_ENST00000585998_RP11-15B24.5_~ENSG00000228430_ENST00000586214_RP11-15B24.5_~ENSG00000228430_ENST00000586399_RP11-15B24.5_~ENSG00000228430_ENST00000588368_RP11-15B24.5_~ENSG00000228430_ENST00000588492_RP11-15B24.5_~ENSG00000228430_ENST00000589973…	-
15	+	54529514	54529536	TGCTGCCCAGAAGTAGTTGA	TGCTagCCtGAgGTgGTTGA-GGG	5	ENSG00000137766_ENST00000260323_UNC13C_unc-13	homolog	C	(C.	elegans)~	-
20	-	24060431	24060453	TGCTGCCCAGAAGTAGTTGA	TGCTtgCCAaAtGTAGTTGt-AGG	5	-	-	-	-	-	-
7	+	109937875	109937897	TGCTGCCCAGAAGTAGTTGA	TGCTttCCAaAAaTAtTTGA-AGG	5	-	-	-	-	-	-
2	-	158700621	158700643	TGCTGCCCAGAAGTAGTTGA	TGCTttCCAtAAGgAGaTGA-TGG	5	ENSG00000115170_ENST00000263640_ACVR1_activin	A	receptor,	type	I~ENSG00000115170_ENST00000434821_ACVR1_activin	A
6	+	43863807	43863829	TGCTGCCCAGAAGTAGTTGA	TGCTttCCAaAAGTAaaTGA-AGG	5	-	-	-	-	-	-
7	-	64367651	64367673	TGCTGCCCAGAAGTAGTTGA	TGCTctCCAGgAacAGTTGA-TGG	5	ENSG00000198039_ENST00000476120_ZNF273_zinc	finger	protein	273~ENSG00000198039_ENST00000319636_ZNF273_zinc	finger	protein
5	-	175024943	175024965	TGCTGCCCAGAAGTAGTTGA	TGCTtaCCAGcAGTcaTTGA-GGG	5	-	-	-	-	-	-
18	+	39585553	39585575	TGCTGCCCAGAAGTAGTTGA	TGCTagCCAGcAGTAcTTtA-TGG	5	ENSG00000078142_ENST00000262039_PIK3C3_phosphatidylinositol	3-kinase,	catalytic	subunit	type	3~
12	-	97135325	97135347	TGCTGCCCAGAAGTAGTTGA	TGCTagCCAGgAGTAGcTaA-TGG	5	-	-	-	-	-	-
4	-	99941150	99941172	TGCTGCCCAGAAGTAGTTGA	TGCTcaCCAGAAGaAtaTGA-GGG	5	ENSG00000164024_ENST00000296411_METAP1_methionyl	aminopeptidase	1~	-	-	-
9	-	138901364	138901386	TGCTGCCCAGAAGTAGTTGA	TGCTttCCAGAAGgAGgTGg-GGG	5	ENSG00000148411_ENST00000371753_NACC2_NACC	family	member	2	BEN	and
X	+	17958272	17958294	TGCTGCCCAGAAGTAGTTGA	TGCTcaCCAGAAGcAGaTGc-TGG	5	-	-	-	-	-	-
6	-	4145794	4145816	TGCTGCCCAGAAGTAGTTGA	TGCTcaCCAGAAGcAGaTGc-TGG	5	-	-	-	-	ENSG00000234817_ENST00000427049_RP3-400B16.1_~	-
15	-	76287620	76287642	TGCTGCCCAGAAGTAGTTGA	TGCTcaCCAGAAGcAGaTGc-TGG	5	ENSG00000169752_ENST00000566417_NRG4_neuregulin	4~ENSG00000169752_ENST00000461391_NRG4_neuregulin	4~ENSG00000169752_ENST00000472094_NRG4_neuregulin	4~ENSG00000169752_ENST00000394907_NRG4_neuregulin	4~ENSG00000169752_ENST00000568073_NRG4_neuregulin	4~ENSG00000169752_ENST00000565661_NRG4_neuregulin
10	-	84730739	84730761	TGCTGCCCAGAAGTAGTTGA	TGCTcaCCAGAAGcAGaTGt-TGG	5	ENSG00000185737_ENST00000372141_NRG3_neuregulin	3~ENSG00000185737_ENST00000404547_NRG3_neuregulin	3~ENSG00000185737_ENST00000372142_NRG3_neuregulin	3~ENSG00000185737_ENST00000404576_NRG3_neuregulin	3~ENSG00000185737_ENST00000555784_NRG3_neuregulin	3~ENSG00000185737_ENST00000556918_NRG3_neuregulin
7	-	109595133	109595155	TGCTGCCCAGAAGTAGTTGA	TGCTaaCCAGAAGcAGTTac-TGG	5	-	-	-	-	-	-
6	+	99542161	99542183	TGCTGCCCAGAAGTAGTTGA	TGCTttCCAGAAGTcccTGA-AGG	5	-	-	-	-	-	-
8	+	124596978	124597000	TGCTGCCCAGAAGTAGTTGA	TGCTtgCCAGAAGTAcTatA-AGG	5	-	-	-	-	-	-
X	-	96894539	96894561	TGCTGCCCAGAAGTAGTTGA	TGCTaCttAcAAGaAGTTGA-TGG	5	-	-	-	-	-	-
11	+	120758508	120758530	TGCTGCCCAGAAGTAGTTGA	TGCTaCaaAGcAGTAGTTcA-GGG	5	ENSG00000149403_ENST00000527524_GRIK4_glutamate	receptor,	ionotropic,	kainate	4~ENSG00000149403_ENST00000438375_GRIK4_glutamate	receptor,
5	-	20117465	20117487	TGCTGCCCAGAAGTAGTTGA	TGCTtCttAGAAtTAaTTGA-AGG	5	ENSG00000145526_ENST00000507958_CDH18_cadherin	18	type	2~	-	-
13	-	92774637	92774659	TGCTGCCCAGAAGTAGTTGA	TGCTaCtgAGAAGcAGcTGA-AGG	5	ENSG00000179399_ENST00000377067_GPC5_glypican	5~	-	-	-	-
19	+	40762834	40762856	TGCTGCCCAGAAGTAGTTGA	TGCTaCggAGAAGTtGTTtA-AGG	5	ENSG00000105221_ENST00000392038_AKT2_v-akt	murine	thymoma	viral	oncogene	homolog	thymoma	viral	oncogene	homolog	2~ENSG00000105221_ENST00000424901_AKT2_v-akt	murine	thymoma	viral	oncogene	homolog	2~ENSG00000105221_ENST00000427375_AKT2_v-akt	murine	thymoma	viral	oncogene	homolog	2~ENSG00000105221_ENST00000441941_AKT2_v-akt	murine	thymoma	viral	oncogene	homolog	2~ENSG00000105221_ENST00000452077_AKT2_v-akt	murine	thymoma	viral	oncogene	homolog	2~ENSG00000105221_ENST00000456441_AKT2_v-akt	murine	thymoma	viral	oncogene	homolog	2~ENSG00000105221_ENST00000486368_AKT2_v-akt	murine	thymoma
2	+	103153758	103153780	TGCTGCCCAGAAGTAGTTGA	TGCTtCtCtGAAaaAGTTGA-AGG	5	-	-	-	-	-	-
2	+	108029959	108029981	TGCTGCCCAGAAGTAGTTGA	TGCTcCaCtGAAaTAGTaGA-AGG	5	-	-	-	-	ENSG00000237880_ENST00000414300_AC096669.2_~	-
12	+	76601066	76601088	TGCTGCCCAGAAGTAGTTGA	TGCTtCaCtGAAGcAtTTGA-TGG	5	-	-	-	-	-	-
8	+	85635229	85635251	TGCTGCCCAGAAGTAGTTGA	TGCTtCaCtGAAGTAtaTGA-AGG	5	ENSG00000184672_ENST00000522455_RALYL_RALY	RNA	binding	protein-like~ENSG00000184672_ENST00000521695_RALYL_RALY	RNA	binding
2	-	80205820	80205842	TGCTGCCCAGAAGTAGTTGA	TGCTcCtCAtcAGTAGTTGg-TGG	5	ENSG00000066032_ENST00000466387_CTNNA2_catenin	(cadherin-associated	protein),	alpha	2~ENSG00000066032_ENST00000496558_CTNNA2_catenin	(cadherin-associated
2	-	158594528	158594550	TGCTGCCCAGAAGTAGTTGA	TGCTaCtCAtAAGTAGTaGc-AGG	5	ENSG00000115170_ENST00000263640_ACVR1_activin	A	receptor,	type	I~ENSG00000115170_ENST00000409283_ACVR1_activin	A
7	+	85995076	85995098	TGCTGCCCAGAAGTAGTTGA	TGCTtCaCAGgtGTgGTTGA-AGG	5	-	-	-	-	-	-
9	-	140069135	140069157	TGCTGCCCAGAAGTAGTTGA	TGCTcCtCAGcAGcAGgTGA-GGG	5	-	-	-	-	-	-
1	-	67513349	67513371	TGCTGCCCAGAAGTAGTTGA	TGCTtCaCAGAtGTAcTTaA-TGG	5	ENSG00000116704_ENST00000235345_SLC35D1_solute	carrier	family	35	(UDP-GlcA/UDP-GalNAc	transporter),
5	-	7080258	7080280	TGCTGCCCAGAAGTAGTTGA	TGCTtCtCAGAtGTAGTctA-GGG	5	-	-	-	-	ENSG00000250974_ENST00000512838_RP11-122F24.1_~	-
12	-	44413799	44413821	TGCTGCCCAGAAGTAGTTGA	TGCTaCaCAGAgGTAGTaGg-AGG	5	ENSG00000139173_ENST00000266534_TMEM117_transmembrane	protein	117~	-	-	-
13	+	96999481	96999503	TGCTGCCCAGAAGTAGTTGA	TGCTaCaCAGAAaTAGaTaA-TGG	5	ENSG00000185352_ENST00000376705_HS6ST3_heparan	sulfate	6-O-sulfotransferase	3~	-	-
9	-	34072411	34072433	TGCTGCCCAGAAGTAGTTGA	TGCTcCaCAGAAGgAGgaGA-GGG	5	-	-	-	-	-	-
13	+	29051971	29051993	TGCTGCCCAGAAGTAGTTGA	TGCTaCtCAGAAGTtGTTtc-AGG	5	ENSG00000102755_ENST00000282397_FLT1_fms-related	tyrosine	kinase	1~ENSG00000102755_ENST00000541932_FLT1_fms-related	tyrosine	kinase
3	+	167612345	167612367	TGCTGCCCAGAAGTAGTTGA	TGCTtCaCAGAAGTAGgTac-AGG	5	-	-	-	-	-	-
2	+	240215225	240215247	TGCTGCCCAGAAGTAGTTGA	TGCTaCCatGAgGTAGTTaA-GGG	5	ENSG00000068024_ENST00000345617_HDAC4_histone	deacetylase	4~	-	-	-
10	+	128936439	128936461	TGCTGCCCAGAAGTAGTTGA	TGCTcCCgtGAAaTAGTTcA-AGG	5	ENSG00000150760_ENST00000280333_DOCK1_dedicator	of	cytokinesis	1~ENSG00000188916_ENST00000522781_FAM196A_family	with	sequence
5	-	179332003	179332025	TGCTGCCCAGAAGTAGTTGA	TGCTtCCagGAAGaAGTaGA-AGG	5	ENSG00000197226_ENST00000355235_TBC1D9B_TBC1	domain	family,	member	9B	(with
12	-	109022354	109022376	TGCTGCCCAGAAGTAGTTGA	TGCTtCCagGAAGTgGcTGA-GGG	5	ENSG00000110876_ENST00000388962_SELPLG_selectin	P	ligand~ENSG00000110876_ENST00000550948_SELPLG_selectin	P	ligand~ENSG00000110876_ENST00000228463_SELPLG_selectin	P
5	-	100827476	100827498	TGCTGCCCAGAAGTAGTTGA	TGCTaCCaAacAGTAGaTGA-GGG	5	-	-	-	-	-	-
8	-	131068722	131068744	TGCTGCCCAGAAGTAGTTGA	TGCTaCCaAcAAcTAGTaGA-TGG	5	ENSG00000153317_ENST00000357668_ASAP1_ArfGAP	with	SH3	domain,	ankyrin	repeat
11	+	95602030	95602052	TGCTGCCCAGAAGTAGTTGA	TGCTcCCaAaAAGTAtTTaA-TGG	5	ENSG00000087053_ENST00000393223_MTMR2_myotubularin	related	protein	2~ENSG00000087053_ENST00000346299_MTMR2_myotubularin	related	protein
17	-	13295298	13295320	TGCTGCCCAGAAGTAGTTGA	TGCTtCCaAcAAGTAGTacA-TGG	5	-	-	-	-	-	-
15	+	38186038	38186060	TGCTGCCCAGAAGTAGTTGA	TGCTtCCaAGtAGgAGTTGt-GGG	5	-	-	-	-	-	-
12	+	22168503	22168525	TGCTGCCCAGAAGTAGTTGA	TGCTcCCaAGtAGTAtgTGA-CGG	5	-	-	-	-	-	-
22	+	33249556	33249578	TGCTGCCCAGAAGTAGTTGA	TGCTaCCaAGAAGaAGaaGA-GGG	5	ENSG00000185666_ENST00000358763_SYN3_synapsin	III~ENSG00000185666_ENST00000332840_SYN3_synapsin	III~ENSG00000100234_ENST00000266085_TIMP3_TIMP	metallopeptidase	inhibitor	3~
9	+	120770925	120770947	TGCTGCCCAGAAGTAGTTGA	TGCTcCCCttAAtTAGTTaA-TGG	5	-	-	-	-	-	-
10	+	9372875	9372897	TGCTGCCCAGAAGTAGTTGA	TGCTtCCCtGtgGTAtTTGA-AGG	5	-	-	-	-	-	-
2	+	210673403	210673425	TGCTGCCCAGAAGTAGTTGA	TGCTcCCCtGgAGTAcTTaA-GGG	5	ENSG00000144406_ENST00000439458_UNC80_unc-80	homolog	(C.	elegans)~	-	-
16	-	82074614	82074636	TGCTGCCCAGAAGTAGTTGA	TGCTtCCCtGtAGTAGgTaA-AGG	5	ENSG00000086696_ENST00000199936_HSD17B2_hydroxysteroid	(17-beta)	dehydrogenase	2~	-	-
X	+	50518997	50519019	TGCTGCCCAGAAGTAGTTGA	TGCTtCCCtGAAaTtGcTGA-GGG	5	ENSG00000158352_ENST00000376020_SHROOM4_shroom	family	member	4~ENSG00000158352_ENST00000289292_SHROOM4_shroom	family	member
2	+	11623790	11623812	TGCTGCCCAGAAGTAGTTGA	TGCTtCCCcGAAGTAcaaGA-AGG	5	-	-	-	-	-	-
1	-	54051319	54051341	TGCTGCCCAGAAGTAGTTGA	TGCTcCCCAaAtGTAGTTcc-TGG	5	ENSG00000174332_ENST00000312233_GLIS1_GLIS	family	zinc	finger	1~	-
5	-	171104240	171104262	TGCTGCCCAGAAGTAGTTGA	TGCTcCCCAaAAtatGTTGA-AGG	5	-	-	-	-	-	-
9	+	95346534	95346556	TGCTGCCCAGAAGTAGTTGA	TGCTtCCCAaAAtcAGaTGA-GGG	5	ENSG00000188312_ENST00000375587_CENPP_centromere	protein	P~	-	-	-
16	-	68670647	68670669	TGCTGCCCAGAAGTAGTTGA	TGCTaCCCAtAAaTAtTTGc-TGG	5	-	-	-	-	-	-
15	+	79125484	79125506	TGCTGCCCAGAAGTAGTTGA	TGCTcCCCAaAAGcAccTGA-AGG	5	ENSG00000185787_ENST00000379535_MORF4L1_mortality	factor	4	like	1~	-
4	-	105597659	105597681	TGCTGCCCAGAAGTAGTTGA	TGCTaCCCAaAAGaAaTTGc-TGG	5	-	-	-	-	ENSG00000248242_ENST00000515127_RP11-556I14.2_~	-
2	+	975294	975316	TGCTGCCCAGAAGTAGTTGA	TGCTcCCCAaAAGTgGTTtt-AGG	5	ENSG00000172554_ENST00000308624_SNTG2_syntrophin,	gamma	2~ENSG00000172554_ENST00000407292_SNTG2_syntrophin,	gamma	2~	-
20	+	4689442	4689464	TGCTGCCCAGAAGTAGTTGA	TGCTcCCCAaAAGTAtaTtA-TGG	5	-	-	-	-	-	-
6	+	159101279	159101301	TGCTGCCCAGAAGTAGTTGA	TGCTtCCCAcAAGTAcTccA-GGG	5	ENSG00000164674_ENST00000360448_SYTL3_synaptotagmin-like	3~ENSG00000164674_ENST00000297239_SYTL3_synaptotagmin-like	3~	-	-	-
4	-	2103491	2103513	TGCTGCCCAGAAGTAGTTGA	TGCTtCCCAGttcTAGTTGt-GGG	5	ENSG00000130997_ENST00000382865_POLN_polymerase	(DNA	directed)	nu~ENSG00000130997_ENST00000511885_POLN_polymerase	(DNA	directed)
8	-	20038433	20038455	TGCTGCCCAGAAGTAGTTGA	TGCTcCCCAGcgGTtGcTGA-AGG	5	ENSG00000036565_ENST00000265808_SLC18A1_solute	carrier	family	18	(vesicular	monoamine	transporter),	member	1~ENSG00000036565_ENST00000276373_SLC18A1_solute	carrier	family	18	(vesicular	monoamine	transporter),	member	1~ENSG00000036565_ENST00000381608_SLC18A1_solute	carrier	family	18	(vesicular	monoamine	transporter),	member	1~ENSG00000036565_ENST00000437980_SLC18A1_solute	carrier	family	18	(vesicular	monoamine	transporter),	member	1~ENSG00000036565_ENST00000440926_SLC18A1_solute	carrier	family	18	(vesicular	monoamine	transporter),	member	1~ENSG00000036565_ENST00000517776_SLC18A1_solute	carrier	family
10	-	45014308	45014330	TGCTGCCCAGAAGTAGTTGA	TGCTaCCCAGcAaTAGaTaA-TGG	5	-	-	-	-	-	-
12	-	16466948	16466970	TGCTGCCCAGAAGTAGTTGA	TGCTaCCCAGgAGcAcTTGg-AGG	5	-	-	-	-	-	-
6	+	164130317	164130339	TGCTGCCCAGAAGTAGTTGA	TGCTaCCCAGcAGcAGcaGA-AGG	5	-	-	-	-	ENSG00000235538_ENST00000452944_RP1-230L10.1_~	-
Y	+	8126836	8126858	TGCTGCCCAGAAGTAGTTGA	TGCTtCCCAGcAGcAGTgGc-AGG	5	-	-	-	-	-	-
9	+	108764997	108765019	TGCTGCCCAGAAGTAGTTGA	TGCTtCCCAGgAGTAaagGA-AGG	5	-	-	-	-	-	-
4	+	139750191	139750213	TGCTGCCCAGAAGTAGTTGA	TGCTaCCCAGtAGTAtcTGc-TGG	5	-	-	-	-	-	-
14	+	104699367	104699389	TGCTGCCCAGAAGTAGTTGA	TGCTcCCCAGgAGTAGgaGg-AGG	5	-	-	-	-	ENSG00000258913_ENST00000553757_RP11-260M19.2_~ENSG00000258913_ENST00000555282_RP11-260M19.2_~ENSG00000258913_ENST00000556528_RP11-260M19.2_~	-
20	+	9513667	9513689	TGCTGCCCAGAAGTAGTTGA	TGCTcCCCAGAtaatGTTGA-TGG	5	-	-	-	-	-	-
13	+	91366289	91366311	TGCTGCCCAGAAGTAGTTGA	TGCTcCCCAGAttcAGTaGA-TGG	5	-	-	-	-	-	-
8	+	135394438	135394460	TGCTGCCCAGAAGTAGTTGA	TGCTtCCCAGAgcTcGTTcA-TGG	5	-	-	-	-	-	-
8	-	62659355	62659377	TGCTGCCCAGAAGTAGTTGA	TGCTtCCCAGAtGcAGaTGc-TGG	5	-	-	-	-	-	-
2	-	5426068	5426090	TGCTGCCCAGAAGTAGTTGA	TGCTaCCCAGAgGcAGgTGc-AGG	5	-	-	-	-	-	-
3	+	53622537	53622559	TGCTGCCCAGAAGTAGTTGA	TGCTtCCCAGAgGTtaTgGA-AGG	5	ENSG00000157388_ENST00000350061_CACNA1D_calcium	channel,	voltage-dependent,	L	type,	alpha
17	-	6925115	6925137	TGCTGCCCAGAAGTAGTTGA	TGCTaCCCAGAtGTctTTGg-AGG	5	-	-	-	-	-	-
14	-	69138289	69138311	TGCTGCCCAGAAGTAGTTGA	TGCTcCCCAGAgGTtGTcGg-AGG	5	ENSG00000182185_ENST00000488612_RAD51B_RAD51	paralog	B~	-	-	-
12	+	67090745	67090767	TGCTGCCCAGAAGTAGTTGA	TGCTtCCCAGAgGTgGTTct-GGG	5	-	-	-	-	-	-
5	-	2874989	2875011	TGCTGCCCAGAAGTAGTTGA	TGCTtCCCAGAAcctGTTGc-AGG	5	-	-	-	-	-	-
12	-	43832332	43832354	TGCTGCCCAGAAGTAGTTGA	TGCTtCCCAGAAtgAtTTcA-TGG	5	ENSG00000173157_ENST00000389420_ADAMTS20_ADAM	metallopeptidase	with	thrombospondin	type	1
19	-	5206461	5206483	TGCTGCCCAGAAGTAGTTGA	TGCTcCCCAGAAccAGagGA-GGG	5	ENSG00000105426_ENST00000348075_PTPRS_protein	tyrosine	phosphatase,	receptor	type,	S~ENSG00000105426_ENST00000353284_PTPRS_protein
10	-	32466337	32466359	TGCTGCCCAGAAGTAGTTGA	TGCTcCCCAGAAcaAGTccA-TGG	5	-	-	-	-	-	-
2	+	103501916	103501938	TGCTGCCCAGAAGTAGTTGA	TGCTcCCCAGAAtgAGTTct-AGG	5	-	-	-	-	ENSG00000236757_ENST00000447987_AC007251.2_~	-
1	-	119078778	119078800	TGCTGCCCAGAAGTAGTTGA	TGCTaCCCAGAAGctGggGA-AGG	5	-	-	-	-	-	-
5	-	138425689	138425711	TGCTGCCCAGAAGTAGTTGA	TGCTaCCCAGAAGagGTctA-GGG	5	ENSG00000120725_ENST00000394817_SIL1_SIL1	nucleotide	exchange	factor~ENSG00000120725_ENST00000265195_SIL1_SIL1	nucleotide	exchange
5	+	104373818	104373840	TGCTGCCCAGAAGTAGTTGA	TGCTtCCCAGAAGcAtTTtg-GGG	5	-	-	-	-	ENSG00000251574_ENST00000503650_RP11-6N13.1_~ENSG00000251574_ENST00000505824_RP11-6N13.1_~ENSG00000251574_ENST00000506976_RP11-6N13.1_~ENSG00000251574_ENST00000518276_RP11-6N13.1_~ENSG00000251574_ENST00000522838_RP11-6N13.1_~ENSG00000251574_ENST00000523434_RP11-6N13.1_~ENSG00000251574_ENST00000524083_RP11-6N13.1_~ENSG00000251574_ENST00000524159_RP11-6N13.1_~ENSG00000251574_ENST00000524336_RP11-6N…	-
X	+	49764042	49764064	TGCTGCCCAGAAGTAGTTGA	TGCTGagttGAAGTAtTTGA-AGG	5	ENSG00000171365_ENST00000376088_CLCN5_chloride	channel,	voltage-sensitive	5~ENSG00000171365_ENST00000376091_CLCN5_chloride	channel,	voltage-sensitive
15	-	48163892	48163914	TGCTGCCCAGAAGTAGTTGA	TGCTGgtggGAAGTAGTTcA-TGG	5	-	-	-	-	-	-
10	+	124361939	124361961	TGCTGCCCAGAAGTAGTTGA	TGCTGagtAGcAGTgGTTGA-GGG	5	ENSG00000187908_ENST00000330163_DMBT1_deleted	in	malignant	brain	tumors	1~ENSG00000187908_ENST00000338354_DMBT1_deleted
10	+	124365998	124366020	TGCTGCCCAGAAGTAGTTGA	TGCTGagtAGcAGTgGTTGA-GGG	5	ENSG00000187908_ENST00000330163_DMBT1_deleted	in	malignant	brain	tumors	1~ENSG00000187908_ENST00000338354_DMBT1_deleted
10	+	124370057	124370079	TGCTGCCCAGAAGTAGTTGA	TGCTGagtAGcAGTgGTTGA-GGG	5	ENSG00000187908_ENST00000330163_DMBT1_deleted	in	malignant	brain	tumors	1~ENSG00000187908_ENST00000338354_DMBT1_deleted
10	+	124374116	124374138	TGCTGCCCAGAAGTAGTTGA	TGCTGagtAGcAGTgGTTGA-GGG	5	ENSG00000187908_ENST00000330163_DMBT1_deleted	in	malignant	brain	tumors	1~ENSG00000187908_ENST00000338354_DMBT1_deleted
18	+	42681181	42681203	TGCTGCCCAGAAGTAGTTGA	TGCTGgtgAGcAGTAGTTcA-AGG	5	-	-	-	-	-	-
8	+	36590697	36590719	TGCTGCCCAGAAGTAGTTGA	TGCTGgaaAGAAGgAGTTaA-TGG	5	-	-	-	-	ENSG00000253363_ENST00000519451_RP11-962G15.1_~ENSG00000253363_ENST00000524132_RP11-962G15.1_~	-
7	+	75044614	75044636	TGCTGCCCAGAAGTAGTTGA	TGCTGtaCcaAAGTAGTTcA-CGG	5	-	-	-	-	-	-
2	+	34273032	34273054	TGCTGCCCAGAAGTAGTTGA	TGCTGagCcGAgGTAGTTGg-TGG	5	-	-	-	-	ENSG00000203386_ENST00000366209_AC009499.1_~ENSG00000203386_ENST00000442026_AC009499.1_~	-
2	-	144383147	144383169	TGCTGCCCAGAAGTAGTTGA	TGCTGttCtGAAGaAGTaGA-GGG	5	ENSG00000075884_ENST00000295095_ARHGAP15_Rho	GTPase	activating	protein	15~	-
10	-	49419996	49420018	TGCTGCCCAGAAGTAGTTGA	TGCTGagCtGAAGTtcTTGA-GGG	5	ENSG00000170324_ENST00000374201_FRMPD2_FERM	and	PDZ	domain	containing	2~ENSG00000170324_ENST00000305531_FRMPD2_FERM
3	-	913559	913581	TGCTGCCCAGAAGTAGTTGA	TGCTGagCtGAAGTAGcTGt-TGG	5	-	-	-	-	-	-
22	-	27334582	27334604	TGCTGCCCAGAAGTAGTTGA	TGCTGaaCAcAtGaAGTTGA-TGG	5	-	-	-	-	-	-
7	-	17219806	17219828	TGCTGCCCAGAAGTAGTTGA	TGCTGgaCAcAtGTgGTTGA-GGG	5	-	-	-	-	-	-
7	+	147003479	147003501	TGCTGCCCAGAAGTAGTTGA	TGCTGgtCAtAAGaAtTTGA-TGG	5	ENSG00000174469_ENST00000361727_CNTNAP2_contactin	associated	protein-like	2~	-	-
10	+	74878290	74878312	TGCTGCCCAGAAGTAGTTGA	TGCTGatCAcAAGgAtTTGA-AGG	5	ENSG00000166321_ENST00000349051_NUDT13_nudix	(nucleoside	diphosphate	linked	moiety	X)-type
8	-	104447708	104447730	TGCTGCCCAGAAGTAGTTGA	TGCTGtaCAcAAGcAGgTGA-GGG	5	ENSG00000164934_ENST00000297579_DCAF13_DDB1	and	CUL4	associated	factor	13~
10	-	34208171	34208193	TGCTGCCCAGAAGTAGTTGA	TGCTGaaCAcAAGgAGgTGA-TGG	5	-	-	-	-	-	-
9	-	77337321	77337343	TGCTGCCCAGAAGTAGTTGA	TGCTGagCAaAAGTcGTTGt-GGG	5	-	-	-	-	-	-
14	-	107180832	107180854	TGCTGCCCAGAAGTAGTTGA	TGCTGgtCAGctGTAaTTGA-GGG	5	-	-	-	-	-	-
3	-	52910304	52910326	TGCTGCCCAGAAGTAGTTGA	TGCTGttCAGtgGTAGgTGA-GGG	5	ENSG00000213533_ENST00000355083_TMEM110_transmembrane	protein	110~	-	-	-
19	-	19575846	19575868	TGCTGCCCAGAAGTAGTTGA	TGCTGaaCAGgAGcAGTgGA-AGG	5	ENSG00000167491_ENST00000252577_GATAD2A_GATA	zinc	finger	domain	containing	2A~ENSG00000167491_ENST00000360315_GATAD2A_GATA
7	+	52589602	52589624	TGCTGCCCAGAAGTAGTTGA	TGCTGaaCAGcAGaAGTTaA-TGG	5	-	-	-	-	-	-
X	-	81214654	81214676	TGCTGCCCAGAAGTAGTTGA	TGCTGtaCAGgAGcAGTTGt-CGG	5	-	-	-	-	-	-
11	+	116423393	116423415	TGCTGCCCAGAAGTAGTTGA	TGCTGagCAGcAGTgtTTGA-GGG	5	-	-	-	-	-	-
7	+	155830053	155830075	TGCTGCCCAGAAGTAGTTGA	TGCTGgtCAGcAGTAacTGA-GGG	5	-	-	-	-	-	-
10	-	113935351	113935373	TGCTGCCCAGAAGTAGTTGA	TGCTGaaCAGcAGTAGgTaA-GGG	5	ENSG00000119927_ENST00000348367_GPAM_glycerol-3-phosphate	acyltransferase,	mitochondrial~ENSG00000119927_ENST00000423155_GPAM_glycerol-3-phosphate	acyltransferase,	mitochondrial~ENSG00000119927_ENST00000369425_GPAM_glycerol-3-phosphate	acyltransferase,
7	-	31003913	31003935	TGCTGCCCAGAAGTAGTTGA	TGCTGggCAGAgGgAGaTGA-GGG	5	ENSG00000106128_ENST00000326139_GHRHR_growth	hormone	releasing	hormone	receptor~	-
1	-	71272121	71272143	TGCTGCCCAGAAGTAGTTGA	TGCTGaaCAGAgGgAGTTaA-AGG	5	-	-	-	-	-	-
15	+	85627644	85627666	TGCTGCCCAGAAGTAGTTGA	TGCTGagCAGAgGTgtTTGA-AGG	5	ENSG00000073417_ENST00000310298_PDE8A_phosphodiesterase	8A~ENSG00000073417_ENST00000557957_PDE8A_phosphodiesterase	8A~ENSG00000073417_ENST00000394553_PDE8A_phosphodiesterase	8A~ENSG00000073417_ENST00000339708_PDE8A_phosphodiesterase	8A~ENSG00000073417_ENST00000478717_PDE8A_phosphodiesterase	8A~
2	-	12883379	12883401	TGCTGCCCAGAAGTAGTTGA	TGCTGggCAGAtGTtGTTGc-TGG	5	-	-	-	-	-	-
18	-	49206402	49206424	TGCTGCCCAGAAGTAGTTGA	TGCTGggCAGAtGTAGggGA-GGG	5	-	-	-	-	-	-
12	-	129847257	129847279	TGCTGCCCAGAAGTAGTTGA	TGCTGagCAGAAagAGTTtA-AGG	5	ENSG00000151952_ENST00000422113_TMEM132D_transmembrane	protein	132D~	-	-	-
2	-	224381418	224381440	TGCTGCCCAGAAGTAGTTGA	TGCTGaaCAGAAtTAtTTGt-TGG	5	-	-	-	-	-	-
22	+	39146548	39146570	TGCTGCCCAGAAGTAGTTGA	TGCTGttCAGAAcTAGgTGc-TGG	5	ENSG00000100242_ENST00000405510_SUN2_Sad1	and	UNC84	domain	containing	2~ENSG00000100242_ENST00000216064_SUN2_Sad1
12	-	96627064	96627086	TGCTGCCCAGAAGTAGTTGA	TGCTGgaCAGAAGagGaTGA-GGG	5	ENSG00000111145_ENST00000228741_ELK3_ELK3,	ETS-domain	protein	(SRF	accessory	protein
X	+	132857958	132857980	TGCTGCCCAGAAGTAGTTGA	TGCTGtgCAGAAGgAacTGA-GGG	5	ENSG00000147257_ENST00000370818_GPC3_glypican	3~ENSG00000147257_ENST00000394299_GPC3_glypican	3~ENSG00000147257_ENST00000543339_GPC3_glypican	3~	-	-
22	-	48584382	48584404	TGCTGCCCAGAAGTAGTTGA	TGCTGaaCAGAAGcAGcTGg-CGG	5	-	-	-	-	-	-
1	-	9752877	9752899	TGCTGCCCAGAAGTAGTTGA	TGCTGagCAGAAGgAGTTct-GGG	5	ENSG00000171608_ENST00000377346_PIK3CD_phosphatidylinositol-4,5-bisphosphate	3-kinase,	catalytic	subunit	delta~	-
X	+	65380463	65380485	TGCTGCCCAGAAGTAGTTGA	TGCTGgtCAGAAGTgGTgGt-GGG	5	-	-	-	-	-	-
5	-	41175851	41175873	TGCTGCCCAGAAGTAGTTGA	TGCTGagCAGAAGTAaTTag-GGG	5	ENSG00000039537_ENST00000337836_C6_complement	component	6~ENSG00000039537_ENST00000263413_C6_complement	component	6~	-
12	+	42051131	42051153	TGCTGCCCAGAAGTAGTTGA	TGCTGgtCAGAAGTAGaTtc-TGG	5	-	-	-	-	-	-
1	+	179903364	179903386	TGCTGCCCAGAAGTAGTTGA	TGCTGtgCAGAAGTAGTctt-GGG	5	-	-	-	-	ENSG00000261831_ENST00000567486_RP11-533E19.2_~	-
7	-	52279662	52279684	TGCTGCCCAGAAGTAGTTGA	TGCTGaCatcAgGTAGTTGA-GGG	5	-	-	-	-	-	-
22	+	44659420	44659442	TGCTGCCCAGAAGTAGTTGA	TGCTGaCgcGAtGgAGTTGA-GGG	5	ENSG00000138944_ENST00000381176_KIAA1644_KIAA1644~	-	-	-	-	-
3	+	6122701	6122723	TGCTGCCCAGAAGTAGTTGA	TGCTGaCagGAAGTAtcTGA-TGG	5	-	-	-	-	ENSG00000229642_ENST00000425894_AC027119.1_~	-
8	+	64986069	64986091	TGCTGCCCAGAAGTAGTTGA	TGCTGtCtAccAGTAGTTcA-TGG	5	-	-	-	-	-	-
14	+	65525213	65525235	TGCTGCCCAGAAGTAGTTGA	TGCTGaCtAaAgGTAGTaGA-GGG	5	ENSG00000257365_ENST00000542227_FNTB_farnesyltransferase,	CAAX	box,	beta~ENSG00000125954_ENST00000549987_CHURC1-FNTB_CHURC1-FNTB	readthrough~ENSG00000257365_ENST00000447296_FNTB_farnesyltransferase,	CAAX
12	-	47956227	47956249	TGCTGCCCAGAAGTAGTTGA	TGCTGaCaAcAAGgAGTaGA-AGG	5	-	-	-	-	-	-
6	-	31918694	31918716	TGCTGCCCAGAAGTAGTTGA	TGCTGgCaAGtgGTAGTTGg-AGG	5	ENSG00000243649_ENST00000556679_CFB_complement	factor	B~ENSG00000244255_ENST00000456570_CFB_Complement	factor	B;	Uncharacterized
X	+	100163993	100164015	TGCTGCCCAGAAGTAGTTGA	TGCTGgCaAGAtGaAGTgGA-AGG	5	-	-	-	-	-	-
12	+	74108538	74108560	TGCTGCCCAGAAGTAGTTGA	TGCTGtCtAGAAtTgcTTGA-AGG	5	-	-	-	-	-	-
5	-	53573919	53573941	TGCTGCCCAGAAGTAGTTGA	TGCTGaCaAGAAGcAGgTtA-AGG	5	ENSG00000185305_ENST00000504924_ARL15_ADP-ribosylation	factor-like	15~	-	-	-
7	-	150748823	150748845	TGCTGCCCAGAAGTAGTTGA	TGCTGgCaAGAAGcAGcTGt-GGG	5	ENSG00000213199_ENST00000357922_ASIC3_acid-sensing	(proton-gated)	ion	channel	3~ENSG00000213199_ENST00000377904_ASIC3_acid-sensing	(proton-gated)
4	-	183207542	183207564	TGCTGCCCAGAAGTAGTTGA	TGCTGgCaAGAAGTAGagaA-CGG	5	ENSG00000218336_ENST00000511685_TENM3_teneurin	transmembrane	protein	3~	-	-
11	+	131172105	131172127	TGCTGCCCAGAAGTAGTTGA	TGCTGaCCcatAGTAGgTGA-GGG	5	-	-	-	-	ENSG00000231698_ENST00000416553_AP002856.5_~ENSG00000231698_ENST00000606885_AP002856.5_~	-
11	-	78611912	78611934	TGCTGCCCAGAAGTAGTTGA	TGCTGaCCttAAcTgGTTGA-AGG	5	ENSG00000149256_ENST00000278550_TENM4_teneurin	transmembrane	protein	4~	-	-
2	-	135443388	135443410	TGCTGCCCAGAAGTAGTTGA	TGCTGtCCctAAGTAGgTaA-TGG	5	ENSG00000152128_ENST00000281924_TMEM163_transmembrane	protein	163~	-	-	-
15	-	47811712	47811734	TGCTGCCCAGAAGTAGTTGA	TGCTGtCCtGAtGTtGTTtA-CGG	5	ENSG00000137872_ENST00000558014_SEMA6D_sema	domain,	transmembrane	domain	(TM),	and
8	-	77614198	77614220	TGCTGCCCAGAAGTAGTTGA	TGCTGgCCtGAAGgAaaTGA-GGG	5	ENSG00000091656_ENST00000521891_ZFHX4_zinc	finger	homeobox	4~ENSG00000091656_ENST00000050961_ZFHX4_zinc	finger	homeobox
8	-	55310775	55310797	TGCTGCCCAGAAGTAGTTGA	TGCTGgCCgGAAGTtGagGA-AGG	5	-	-	-	-	-	-
13	-	100993856	100993878	TGCTGCCCAGAAGTAGTTGA	TGCTGtCCAacAGaAcTTGA-TGG	5	ENSG00000175198_ENST00000376279_PCCA_propionyl	CoA	carboxylase,	alpha	polypeptide~ENSG00000175198_ENST00000376286_PCCA_propionyl	CoA
17	-	49983328	49983350	TGCTGCCCAGAAGTAGTTGA	TGCTGgCCAccAGcAGgTGA-AGG	5	ENSG00000154975_ENST00000570565_CA10_carbonic	anhydrase	X~ENSG00000154975_ENST00000442502_CA10_carbonic	anhydrase	X~ENSG00000154975_ENST00000340813_CA10_carbonic	anhydrase
1	-	14904088	14904110	TGCTGCCCAGAAGTAGTTGA	TGCTGaCCActAGcAGcTGA-AGG	5	-	-	-	-	-	-
12	+	13984994	13985016	TGCTGCCCAGAAGTAGTTGA	TGCTGgCCAacAGaAGTaGA-AGG	5	ENSG00000273079_ENST00000609686_GRIN2B_glutamate	receptor,	ionotropic,	N-methyl	D-aspartate	2B~
17	+	65289152	65289174	TGCTGCCCAGAAGTAGTTGA	TGCTGtCCAtgAGaAGTTcA-AGG	5	-	-	-	-	-	-
10	+	85437703	85437725	TGCTGCCCAGAAGTAGTTGA	TGCTGgCCAccAGgAGTTGc-TGG	5	-	-	-	-	-	-
6	-	45935942	45935964	TGCTGCCCAGAAGTAGTTGA	TGCTGgCCAagAGTgGcTGA-GGG	5	ENSG00000112782_ENST00000339561_CLIC5_chloride	intracellular	channel	5~ENSG00000112782_ENST00000185206_CLIC5_chloride	intracellular	channel
9	-	94853075	94853097	TGCTGCCCAGAAGTAGTTGA	TGCTGgCCAcAccTAGTTGc-AGG	5	ENSG00000090054_ENST00000262554_SPTLC1_serine	palmitoyltransferase,	long	chain	base	subunit
4	-	145820300	145820322	TGCTGCCCAGAAGTAGTTGA	TGCTGtCCAcAAaaAtTTGA-AGG	5	-	-	-	-	-	-
8	+	31869934	31869956	TGCTGCCCAGAAGTAGTTGA	TGCTGgCCAtAAaTAGTTtt-AGG	5	ENSG00000157168_ENST00000518104_NRG1_neuregulin	1~ENSG00000157168_ENST00000519301_NRG1_neuregulin	1~ENSG00000157168_ENST00000520407_NRG1_neuregulin	1~	-	-
2	+	10733879	10733901	TGCTGCCCAGAAGTAGTTGA	TGCTGgCCAcAAGgAGggGA-GGG	5	ENSG00000115761_ENST00000345985_NOL10_nucleolar	protein	10~ENSG00000115761_ENST00000381685_NOL10_nucleolar	protein	10~ENSG00000115761_ENST00000538384_NOL10_nucleolar	protein
11	-	61655514	61655536	TGCTGCCCAGAAGTAGTTGA	TGCTGgCCAtAAGTAtaTaA-GGG	5	ENSG00000221968_ENST00000278829_FADS3_fatty	acid	desaturase	3~	-	-
10	+	52598954	52598976	TGCTGCCCAGAAGTAGTTGA	TGCTGtCCAaAAGTAtTTac-AGG	5	ENSG00000148584_ENST00000374001_A1CF_APOBEC1	complementation	factor~ENSG00000148584_ENST00000373993_A1CF_APOBEC1	complementation	factor~ENSG00000148584_ENST00000373995_A1CF_APOBEC1	complementation
Y	-	21760499	21760521	TGCTGCCCAGAAGTAGTTGA	TGCTGaCCAcAAGTAGTcac-AGG	5	-	-	-	-	-	-
6	+	134329952	134329974	TGCTGCCCAGAAGTAGTTGA	TGCTGgCCAGgtGaAGcTGA-GGG	5	ENSG00000146411_ENST00000275230_SLC2A12_solute	carrier	family	2	(facilitated	glucose
17	+	78287048	78287070	TGCTGCCCAGAAGTAGTTGA	TGCTGgCCAGggGcAGTTGt-TGG	5	ENSG00000173821_ENST00000508628_RNF213_ring	finger	protein	213~ENSG00000173821_ENST00000582970_RNF213_ring	finger	protein
2	-	26875656	26875678	TGCTGCCCAGAAGTAGTTGA	TGCTGgCCAGggGTgGcTGA-TGG	5	-	-	-	-	-	-
6	+	20949454	20949476	TGCTGCCCAGAAGTAGTTGA	TGCTGgCCAGctGTtGTTGt-AGG	5	ENSG00000145996_ENST00000274695_CDKAL1_CDK5	regulatory	subunit	associated	protein	1-like
2	-	162960322	162960344	TGCTGCCCAGAAGTAGTTGA	TGCTGtCCAGtgGTAccTGA-GGG	5	-	-	-	-	-	-
6	-	14918952	14918974	TGCTGCCCAGAAGTAGTTGA	TGCTGgCCAGcAGgAGcTGg-GGG	5	-	-	-	-	-	-
2	-	140643828	140643850	TGCTGCCCAGAAGTAGTTGA	TGCTGgCCAGcAGgAGgTGg-AGG	5	-	-	-	-	-	-
2	-	54913484	54913506	TGCTGCCCAGAAGTAGTTGA	TGCTGgCCAGcAGcAGTctA-AGG	5	-	-	-	-	-	-
1	+	99437923	99437945	TGCTGCCCAGAAGTAGTTGA	TGCTGgCCAGcAGTttTaGA-TGG	5	ENSG00000117598_ENST00000370188_LPPR5_Lipid	phosphate	phosphatase-related	protein	type	5
10	-	60086080	60086102	TGCTGCCCAGAAGTAGTTGA	TGCTGtCCAGgAGTgGTTtc-TGG	5	-	-	-	-	ENSG00000261076_ENST00000562575_RP11-179B15.6_~	ENSG00000261076_ENST00000562575_RP11-179B15.6_~
4	+	1688190	1688212	TGCTGCCCAGAAGTAGTTGA	TGCTGgCCAGAgaTgGTTGc-TGG	5	-	-	-	-	-	-
2	-	104369403	104369425	TGCTGCCCAGAAGTAGTTGA	TGCTGaCCAGAgGagGTTGg-TGG	5	-	-	-	-	-	-
19	-	56013018	56013040	TGCTGCCCAGAAGTAGTTGA	TGCTGgCCAGAgGgAGggGA-TGG	5	ENSG00000179954_ENST00000389623_SSC5D_scavenger	receptor	cysteine	rich	domain	containing
8	-	26847405	26847427	TGCTGCCCAGAAGTAGTTGA	TGCTGtCCAGAtGcAGcTGt-GGG	5	-	-	-	-	-	-
13	+	26312303	26312325	TGCTGCCCAGAAGTAGTTGA	TGCTGtCCAGAgGaAGTaGg-GGG	5	ENSG00000132932_ENST00000381655_ATP8A2_ATPase,	aminophospholipid	transporter,	class	I,	type
5	-	2802223	2802245	TGCTGCCCAGAAGTAGTTGA	TGCTGtCCAGAcGcAGTTcc-AGG	5	-	-	-	-	-	-
18	-	6408396	6408418	TGCTGCCCAGAAGTAGTTGA	TGCTGaCCAGAtGcAGTTtt-TGG	5	ENSG00000154655_ENST00000284898_L3MBTL4_l(3)mbt-like	4	(Drosophila)~ENSG00000154655_ENST00000400104_L3MBTL4_l(3)mbt-like	4	(Drosophila)~	-
X	+	119871637	119871659	TGCTGCCCAGAAGTAGTTGA	TGCTGgCCAGAgGTAcTTat-AGG	5	-	-	-	-	-	-
12	-	14824108	14824130	TGCTGCCCAGAAGTAGTTGA	TGCTGtCCAGAAcattTTGA-GGG	5	ENSG00000070019_ENST00000261170_GUCY2C_guanylate	cyclase	2C	(heat	stable	enterotoxin
12	+	26417577	26417599	TGCTGCCCAGAAGTAGTTGA	TGCTGtCCAGAAtgAcTTcA-GGG	5	-	-	-	-	-	-
20	-	59773370	59773392	TGCTGCCCAGAAGTAGTTGA	TGCTGaCCAGAAagAcTTGg-GGG	5	-	-	-	-	-	-
3	-	196966776	196966798	TGCTGCCCAGAAGTAGTTGA	TGCTGgCCAGAAtgAGggGA-GGG	5	ENSG00000075711_ENST00000314062_DLG1_discs,	large	homolog	1	(Drosophila)~ENSG00000075711_ENST00000346964_DLG1_discs,	large
6	+	92000323	92000345	TGCTGCCCAGAAGTAGTTGA	TGCTGgCCAGAAaTgGcaGA-TGG	5	-	-	-	-	-	-
14	-	95023061	95023083	TGCTGCCCAGAAGTAGTTGA	TGCTGgCCAGAAcTtGggGA-AGG	5	-	-	-	-	-	-
22	-	31386076	31386098	TGCTGCCCAGAAGTAGTTGA	TGCTGtCCAGAAtTgGgaGA-CGG	5	-	-	-	-	-	-
9	+	13272741	13272763	TGCTGCCCAGAAGTAGTTGA	TGCTGtCCAGAAGTgGaTtc-AGG	5	ENSG00000107186_ENST00000319217_MPDZ_multiple	PDZ	domain	protein~ENSG00000107186_ENST00000541718_MPDZ_multiple	PDZ	domain
17	+	62242337	62242359	TGCTGCCCAGAAGTAGTTGA	TGCTGCttgGgAGTAGTTaA-GGG	5	ENSG00000136478_ENST00000258991_TEX2_testis	expressed	2~ENSG00000136478_ENST00000583097_TEX2_testis	expressed	2~ENSG00000136478_ENST00000584379_TEX2_testis	expressed
7	-	42307659	42307681	TGCTGCCCAGAAGTAGTTGA	TGCTGCagtGAcaTAGTTGA-GGG	5	-	-	-	-	-	-
20	+	62893806	62893828	TGCTGCCCAGAAGTAGTTGA	TGCTGCtttGAtGcAGTTGA-AGG	5	ENSG00000203880_ENST00000369758_PCMTD2_protein-L-isoaspartate	(D-aspartate)	O-methyltransferase	domain	containing	2~ENSG00000203880_ENST00000308824_PCMTD2_protein-L-isoaspartate
14	+	62813434	62813456	TGCTGCCCAGAAGTAGTTGA	TGCTGCggtGAAaTAGTTcA-TGG	5	-	-	-	-	-	-
4	-	181040897	181040919	TGCTGCCCAGAAGTAGTTGA	TGCTGCtagGAAGgAGaTGA-AGG	5	-	-	-	-	-	-
12	-	38627575	38627597	TGCTGCCCAGAAGTAGTTGA	TGCTGCtttGAAGaAGTgGA-GGG	5	-	-	-	-	-	-
7	-	99565238	99565260	TGCTGCCCAGAAGTAGTTGA	TGCTGCaggGAAGTgGTTGc-TGG	5	ENSG00000160862_ENST00000292401_AZGP1_alpha-2-glycoprotein	1	zinc-binding~	-	-	-
21	+	36320190	36320212	TGCTGCCCAGAAGTAGTTGA	TGCTGCgagGAAGTAtTTGc-AGG	5	ENSG00000159216_ENST00000437180_RUNX1_runt-related	transcription	factor	1~ENSG00000159216_ENST00000300305_RUNX1_runt-related	transcription	factor
15	+	61237654	61237676	TGCTGCCCAGAAGTAGTTGA	TGCTGCagAcAAGaAGaTGA-TGG	5	ENSG00000069667_ENST00000335670_RORA_RAR-related	orphan	receptor	A~	-	-
6	+	108462744	108462766	TGCTGCCCAGAAGTAGTTGA	TGCTGCttAcAAGTgtTTGA-GGG	5	-	-	-	-	ENSG00000225174_ENST00000426008_OSTM1-AS1_OSTM1	antisense
2	-	7732488	7732510	TGCTGCCCAGAAGTAGTTGA	TGCTGCgtAGcAGgAGaTGA-AGG	5	-	-	-	-	-	-
10	-	43546663	43546685	TGCTGCCCAGAAGTAGTTGA	TGCTGCtgAGcAGTAtTTcA-TGG	5	-	-	-	-	-	-
1	-	54749628	54749650	TGCTGCCCAGAAGTAGTTGA	TGCTGCtgAGgAGTAaTTGt-TGG	5	ENSG00000157216_ENST00000417664_SSBP3_single	stranded	DNA	binding	protein	3~ENSG00000157216_ENST00000371320_SSBP3_single
6	-	40457824	40457846	TGCTGCCCAGAAGTAGTTGA	TGCTGCagAGcAGTAGgTGc-TGG	5	ENSG00000156564_ENST00000338305_LRFN2_leucine	rich	repeat	and	fibronectin	type
1	+	167287011	167287033	TGCTGCCCAGAAGTAGTTGA	TGCTGCagAGAttTtGTTGA-TGG	5	ENSG00000143190_ENST00000367866_POU2F1_POU	class	2	homeobox	1~ENSG00000143190_ENST00000452019_POU2F1_POU	class
11	-	89952617	89952639	TGCTGCCCAGAAGTAGTTGA	TGCTGCagAGAttTtGTTGA-TGG	5	ENSG00000110172_ENST00000320585_CHORDC1_cysteine	and	histidine-rich	domain	(CHORD)	containing
1	+	71781458	71781480	TGCTGCCCAGAAGTAGTTGA	TGCTGCagAGAttTAGTTtA-TGG	5	-	-	-	-	-	-
3	+	79261370	79261392	TGCTGCCCAGAAGTAGTTGA	TGCTGCagAGAttTAGTTtA-TGG	5	ENSG00000169855_ENST00000464233_ROBO1_roundabout,	axon	guidance	receptor,	homolog	1
17	+	20983798	20983820	TGCTGCCCAGAAGTAGTTGA	TGCTGCagAGAttTAGTTtA-TGG	5	-	-	-	-	ENSG00000236819_ENST00000456235_AC087393.1_~	-
19	+	21595255	21595277	TGCTGCCCAGAAGTAGTTGA	TGCTGCagAGAttTAGTTtA-TGG	5	ENSG00000196268_ENST00000596302_ZNF493_zinc	finger	protein	493~ENSG00000196268_ENST00000392288_ZNF493_zinc	finger	protein
3	-	13005634	13005656	TGCTGCCCAGAAGTAGTTGA	TGCTGCagAGAgGaAaTTGA-TGG	5	ENSG00000144711_ENST00000273221_IQSEC1_IQ	motif	and	Sec7	domain	1~
7	-	139901371	139901393	TGCTGCCCAGAAGTAGTTGA	TGCTGCagAGAgGaAGcTGA-AGG	5	-	-	-	-	-	-
1	+	48985855	48985877	TGCTGCCCAGAAGTAGTTGA	TGCTGCagAGAtGTtGTTtA-TGG	5	-	-	-	-	-	-
18	-	69240293	69240315	TGCTGCCCAGAAGTAGTTGA	TGCTGCagAGAtGTtGTTtA-TGG	5	-	-	-	-	ENSG00000260676_ENST00000566582_RP11-510D19.1_~ENSG00000260676_ENST00000568095_RP11-510D19.1_~	-
7	-	127841950	127841972	TGCTGCCCAGAAGTAGTTGA	TGCTGCtgAGAgGTAaTgGA-TGG	5	-	-	-	-	-	-
5	-	113875171	113875193	TGCTGCCCAGAAGTAGTTGA	TGCTGCagAGAAtTtGTTtA-TGG	5	-	-	-	-	-	-
14	-	106666009	106666031	TGCTGCCCAGAAGTAGTTGA	TGCTGCttAGAAcTAaTTGc-AGG	5	-	-	-	-	-	-
20	+	23950860	23950882	TGCTGCCCAGAAGTAGTTGA	TGCTGCtgAGAAGcAGgTGc-TGG	5	-	-	-	-	-	-
9	+	131066701	131066723	TGCTGCCCAGAAGTAGTTGA	TGCTGCtgAGAAGgAGcTGc-TGG	5	-	-	-	-	-	-
3	-	65028827	65028849	TGCTGCCCAGAAGTAGTTGA	TGCTGCaaAGAAGaAGTacA-AGG	5	-	-	-	-	-	-
16	+	75033505	75033527	TGCTGCCCAGAAGTAGTTGA	TGCTGCtgAGAAGTgGggGA-GGG	5	ENSG00000186187_ENST00000335325_ZNRF1_zinc	and	ring	finger	1	E3
1	+	244861490	244861512	TGCTGCCCAGAAGTAGTTGA	TGCTGCaaAGAAGTtGTTag-TGG	5	ENSG00000121644_ENST00000302550_DESI2_desumoylating	isopeptidase	2~ENSG00000121644_ENST00000263831_DESI2_desumoylating	isopeptidase	2~	-
1	-	102555330	102555352	TGCTGCCCAGAAGTAGTTGA	TGCTGCtCccAgGTAaTTGA-GGG	5	-	-	-	-	-	-
3	+	98377252	98377274	TGCTGCCCAGAAGTAGTTGA	TGCTGCtCgtAtGTAGTTaA-TGG	5	-	-	-	-	-	-
8	+	87414315	87414337	TGCTGCCCAGAAGTAGTTGA	TGCTGCtCgtAtGTAGTTaA-TGG	5	ENSG00000123124_ENST00000517970_WWP1_WW	domain	containing	E3	ubiquitin	protein
7	-	72718623	72718645	TGCTGCCCAGAAGTAGTTGA	TGCTGCaCcaAAGcAGTTcA-CGG	5	ENSG00000130305_ENST00000428206_NSUN5_NOP2/Sun	domain	family,	member	5~ENSG00000130305_ENST00000252594_NSUN5_NOP2/Sun	domain
12	+	120961282	120961304	TGCTGCCCAGAAGTAGTTGA	TGCTGCtCctAAGTcGTgGA-TGG	5	ENSG00000110871_ENST00000288532_COQ5_coenzyme	Q5	homolog,	methyltransferase	(S.	cerevisiae)~ENSG00000110871_ENST00000445328_COQ5_coenzyme
10	-	554206	554228	TGCTGCCCAGAAGTAGTTGA	TGCTGCtCtGgAGTgGgTGA-GGG	5	ENSG00000151240_ENST00000280886_DIP2C_DIP2	disco-interacting	protein	2	homolog	C
5	+	101437253	101437275	TGCTGCCCAGAAGTAGTTGA	TGCTGCtCtGAtGcAGTaGA-TGG	5	-	-	-	-	-	-
1	-	121132303	121132325	TGCTGCCCAGAAGTAGTTGA	TGCTGCtCtGAtGTttTTGA-AGG	5	-	-	-	-	ENSG00000230806_ENST00000429055_RP11-343N15.1_~ENSG00000230806_ENST00000437515_RP11-343N15.1_~	-
1	-	206582543	206582565	TGCTGCCCAGAAGTAGTTGA	TGCTGCtCtGAtGTttTTGA-AGG	5	ENSG00000163486_ENST00000295713_SRGAP2_SLIT-ROBO	Rho	GTPase	activating	protein	2~ENSG00000163486_ENST00000414007_SRGAP2_SLIT-ROBO
19	-	46459224	46459246	TGCTGCCCAGAAGTAGTTGA	TGCTGCaCtGAAGTgcTTGc-TGG	5	ENSG00000104967_ENST00000263257_NOVA2_neuro-oncological	ventral	antigen	2~	-	-
11	-	11377295	11377317	TGCTGCCCAGAAGTAGTTGA	TGCTGCaCAtcAGgAGgTGA-GGG	5	ENSG00000110328_ENST00000227756_GALNT18_UDP-N-acetyl-alpha-D-galactosamine:polypeptide	N-acetylgalactosaminyltransferase	18~	-	-	-
17	+	16157122	16157144	TGCTGCCCAGAAGTAGTTGA	TGCTGCaCAccAGTAGTTct-AGG	5	ENSG00000108474_ENST00000498772_PIGL_phosphatidylinositol	glycan	anchor	biosynthesis,	class	L~ENSG00000108474_ENST00000225609_PIGL_phosphatidylinositol
13	-	54965332	54965354	TGCTGCCCAGAAGTAGTTGA	TGCTGCaCAaAAcaAtTTGA-GGG	5	-	-	-	-	-	-
14	-	61620031	61620053	TGCTGCCCAGAAGTAGTTGA	TGCTGCtCAaAAcTctTTGA-TGG	5	-	-	-	-	-	-
17	+	71481930	71481952	TGCTGCCCAGAAGTAGTTGA	TGCTGCaCAGgcagAGTTGA-AGG	5	ENSG00000069188_ENST00000392650_SDK2_sidekick	cell	adhesion	molecule	2~ENSG00000069188_ENST00000388726_SDK2_sidekick	cell
20	+	18723725	18723747	TGCTGCCCAGAAGTAGTTGA	TGCTGCtCAGtgtTAGaTGA-TGG	5	ENSG00000125821_ENST00000377452_DTD1_D-tyrosyl-tRNA	deacylase	1~	-	-	-
1	+	111912020	111912042	TGCTGCCCAGAAGTAGTTGA	TGCTGCaCAGctGTAGagGA-AGG	5	-	-	-	-	-	-
3	+	40753953	40753975	TGCTGCCCAGAAGTAGTTGA	TGCTGCtCAGgAcctGTTGA-GGG	5	-	-	-	-	-	-
2	-	235044661	235044683	TGCTGCCCAGAAGTAGTTGA	TGCTGCaCAGgAaggGTTGA-AGG	5	-	-	-	-	-	-
15	+	96603687	96603709	TGCTGCCCAGAAGTAGTTGA	TGCTGCaCAGtAtTAcTTGc-AGG	5	-	-	-	-	ENSG00000259702_ENST00000558860_RP11-236L14.1_~	-
4	+	117411499	117411521	TGCTGCCCAGAAGTAGTTGA	TGCTGCtCAGgAaTAGTTtt-TGG	5	-	-	-	-	ENSG00000250791_ENST00000491608_RP11-55L3.1_~ENSG00000250791_ENST00000503597_RP11-55L3.1_~	-
15	+	25698556	25698578	TGCTGCCCAGAAGTAGTTGA	TGCTGCaCAGcAGgAGgcGA-GGG	5	-	-	-	-	-	-
18	-	72206845	72206867	TGCTGCCCAGAAGTAGTTGA	TGCTGCtCAGgAGcAGgTGg-TGG	5	ENSG00000150656_ENST00000358821_CNDP1_carnosine	dipeptidase	1	(metallopeptidase	M20	family)~
10	-	134004010	134004032	TGCTGCCCAGAAGTAGTTGA	TGCTGCtCAGAccTcGcTGA-GGG	5	ENSG00000151640_ENST00000338492_DPYSL4_dihydropyrimidinase-like	4~	-	-	-	-
3	+	51123812	51123834	TGCTGCCCAGAAGTAGTTGA	TGCTGCaCAGAttTtGTTtA-TGG	5	ENSG00000088538_ENST00000266037_DOCK3_dedicator	of	cytokinesis	3~	-	-
4	+	64029969	64029991	TGCTGCCCAGAAGTAGTTGA	TGCTGCaCAGAttTtGTTtA-TGG	5	-	-	-	-	-	-
7	+	52101628	52101650	TGCTGCCCAGAAGTAGTTGA	TGCTGCaCAGAttTtGTTtA-CGG	5	-	-	-	-	-	-
10	+	43001957	43001979	TGCTGCCCAGAAGTAGTTGA	TGCTGCaCAGAttTtGTTtA-TGG	5	-	-	-	-	-	-
16	+	10366403	10366425	TGCTGCCCAGAAGTAGTTGA	TGCTGCaCAGAttTtGTTtA-TGG	5	-	-	-	-	-	-
2	-	201016780	201016802	TGCTGCCCAGAAGTAGTTGA	TGCTGCaCAGAttTtGTTtA-TGG	5	-	-	-	-	-	-
4	-	69787951	69787973	TGCTGCCCAGAAGTAGTTGA	TGCTGCaCAGAttTtGTTtA-TGG	5	-	-	-	-	-	-
6	+	88185851	88185873	TGCTGCCCAGAAGTAGTTGA	TGCTGCtCAGAtaTAcTTGc-AGG	5	ENSG00000213204_ENST00000507897_C6orf165_chromosome	6	open	reading	frame	165~ENSG00000164414_ENST00000369556_SLC35A1_solute
X	-	25405936	25405958	TGCTGCCCAGAAGTAGTTGA	TGCTGCaCAGAgGatGTTtA-GGG	5	-	-	-	-	-	-
7	+	103597518	103597540	TGCTGCCCAGAAGTAGTTGA	TGCTGCaCAGAtGaAaTTGg-AGG	5	ENSG00000189056_ENST00000343529_RELN_reelin~ENSG00000189056_ENST00000424685_RELN_reelin~ENSG00000189056_ENST00000428762_RELN_reelin~	-	-	-	-	-
10	-	49807999	49808021	TGCTGCCCAGAAGTAGTTGA	TGCTGCaCAGAgGcAGaTGg-AGG	5	ENSG00000128805_ENST00000249601_ARHGAP22_Rho	GTPase	activating	protein	22~ENSG00000128805_ENST00000435790_ARHGAP22_Rho	GTPase
19	-	30594043	30594065	TGCTGCCCAGAAGTAGTTGA	TGCTGCaCAGAAtgAGaTGg-GGG	5	-	-	-	-	-	-
6	-	22648740	22648762	TGCTGCCCAGAAGTAGTTGA	TGCTGCtCAGAAcaAGTgcA-TGG	5	-	-	-	-	-	-
12	-	46223614	46223636	TGCTGCCCAGAAGTAGTTGA	TGCTGCtCAGAAtTAagaGA-AGG	5	ENSG00000189079_ENST00000334344_ARID2_AT	rich	interactive	domain	2	(ARID,
15	+	73933676	73933698	TGCTGCCCAGAAGTAGTTGA	TGCTGCaCAGAAtTAaggGA-AGG	5	-	-	-	-	-	-
5	-	147363730	147363752	TGCTGCCCAGAAGTAGTTGA	TGCTGCtCAGAAtTAtTcaA-TGG	5	-	-	-	-	-	-
12	+	25014145	25014167	TGCTGCCCAGAAGTAGTTGA	TGCTGCtCAGAAGaAacaGA-AGG	5	ENSG00000060982_ENST00000261192_BCAT1_branched	chain	amino-acid	transaminase	1	cytosolic~ENSG00000060982_ENST00000538118_BCAT1_branched
3	-	50870591	50870613	TGCTGCCCAGAAGTAGTTGA	TGCTGCtCAGAAGaAacaGA-GGG	5	ENSG00000088538_ENST00000266037_DOCK3_dedicator	of	cytokinesis	3~	-	-
6	-	49685777	49685799	TGCTGCCCAGAAGTAGTTGA	TGCTGCtCAGAAGaAaaTaA-AGG	5	-	-	-	-	-	-
5	-	66503888	66503910	TGCTGCCCAGAAGTAGTTGA	TGCTGCtCAGAAGgAtgTGc-AGG	5	-	-	-	-	-	-
18	-	60532017	60532039	TGCTGCCCAGAAGTAGTTGA	TGCTGCtCAGAAGaAaTaaA-AGG	5	ENSG00000081913_ENST00000400316_PHLPP1_PH	domain	and	leucine	rich	repeat
X	+	111399856	111399878	TGCTGCCCAGAAGTAGTTGA	TGCTGCtCAGAAGcAGagGc-TGG	5	-	-	-	-	-	-
13	-	80020156	80020178	TGCTGCCCAGAAGTAGTTGA	TGCTGCtCAGAAGTgGcTtc-TGG	5	-	-	-	-	-	-
18	+	61945620	61945642	TGCTGCCCAGAAGTAGTTGA	TGCTGCCagtgAGTAGgTGA-GGG	5	-	-	-	-	ENSG00000267134_ENST00000589376_RP11-146N18.1_~	-
15	-	54857036	54857058	TGCTGCCCAGAAGTAGTTGA	TGCTGCCtctAgGTAGTaGA-GGG	5	ENSG00000137766_ENST00000260323_UNC13C_unc-13	homolog	C	(C.	elegans)~	-
9	-	37000869	37000891	TGCTGCCCAGAAGTAGTTGA	TGCTGCCttcAAGTAtTTGg-AGG	5	ENSG00000196092_ENST00000358127_PAX5_paired	box	5~ENSG00000196092_ENST00000377840_PAX5_paired	box	5~ENSG00000196092_ENST00000377852_PAX5_paired	box
6	-	87703345	87703367	TGCTGCCCAGAAGTAGTTGA	TGCTGCCatGcAGTgGTaGA-AGG	5	ENSG00000168830_ENST00000305344_HTR1E_5-hydroxytryptamine	(serotonin)	receptor	1E,	G	protein-coupled~
20	-	13477913	13477935	TGCTGCCCAGAAGTAGTTGA	TGCTGCCttGcAGTAagTGA-TGG	5	ENSG00000089123_ENST00000539805_TASP1_taspase,	threonine	aspartase,	1~ENSG00000089123_ENST00000337743_TASP1_taspase,	threonine	aspartase,
7	-	80770350	80770372	TGCTGCCCAGAAGTAGTTGA	TGCTGCCagGgAGTAGggGA-GGG	5	-	-	-	-	-	-
11	-	119245705	119245727	TGCTGCCCAGAAGTAGTTGA	TGCTGCCtcGcAGTAGcTGg-GGG	5	ENSG00000036672_ENST00000455332_USP2_ubiquitin	specific	peptidase	2~ENSG00000036672_ENST00000260187_USP2_ubiquitin	specific	peptidase
16	+	3319348	3319370	TGCTGCCCAGAAGTAGTTGA	TGCTGCCttGAAagAGTTGg-TGG	5	ENSG00000006194_ENST00000538765_ZNF263_zinc	finger	protein	263~	-	-
8	+	14374426	14374448	TGCTGCCCAGAAGTAGTTGA	TGCTGCCttGAAaTAcTTGg-AGG	5	ENSG00000185053_ENST00000382080_SGCZ_sarcoglycan,	zeta~ENSG00000185053_ENST00000421524_SGCZ_sarcoglycan,	zeta~	-	-	-
10	+	86028148	86028170	TGCTGCCCAGAAGTAGTTGA	TGCTGCCttGAAcTAGgTGg-TGG	5	-	-	-	-	-	-
1	-	108375114	108375136	TGCTGCCCAGAAGTAGTTGA	TGCTGCCatGAAGaAaTaGA-AGG	5	ENSG00000134215_ENST00000370056_VAV3_vav	3	guanine	nucleotide	exchange	factor~ENSG00000134215_ENST00000527011_VAV3_vav
7	+	124875684	124875706	TGCTGCCCAGAAGTAGTTGA	TGCTGCCttGAAGgAGaTGg-AGG	5	-	-	-	-	ENSG00000237764_ENST00000424515_RP11-3B12.2_~ENSG00000219445_ENST00000420224_RP11-3B12.3_~	-
12	-	25743123	25743145	TGCTGCCCAGAAGTAGTTGA	TGCTGCCagGAAGTgGggGA-CGG	5	ENSG00000152936_ENST00000445693_IFLTD1_intermediate	filament	tail	domain	containing	1~
17	+	52246855	52246877	TGCTGCCCAGAAGTAGTTGA	TGCTGCCagGAAGTAGcaaA-GGG	5	-	-	-	-	-	-
1	-	227644937	227644959	TGCTGCCCAGAAGTAGTTGA	TGCTGCCatGAAGTAGggcA-TGG	5	-	-	-	-	-	-
7	-	148416848	148416870	TGCTGCCCAGAAGTAGTTGA	TGCTGCCaAcgAaTAGTTcA-GGG	5	ENSG00000055130_ENST00000409469_CUL1_cullin	1~ENSG00000055130_ENST00000602748_CUL1_cullin	1~ENSG00000055130_ENST00000325222_CUL1_cullin	1~	-	-
4	-	165060601	165060623	TGCTGCCCAGAAGTAGTTGA	TGCTGCCaAtcAGcAtTTGA-TGG	5	ENSG00000145416_ENST00000503008_MARCH1_membrane-associated	ring	finger	(C3HC4)	1	E3
5	+	10578427	10578449	TGCTGCCCAGAAGTAGTTGA	TGCTGCCtAagAGaAGcTGA-AGG	5	-	-	-	-	-	-
6	-	102974751	102974773	TGCTGCCCAGAAGTAGTTGA	TGCTGCCaAcAttTtGTTGA-TGG	5	-	-	-	-	-	-
1	+	40051764	40051786	TGCTGCCCAGAAGTAGTTGA	TGCTGCCtAcAAtcAcTTGA-GGG	5	-	-	-	-	-	-
4	-	67435800	67435822	TGCTGCCCAGAAGTAGTTGA	TGCTGCCaAcAAtgAGTTcA-TGG	5	-	-	-	-	-	-
4	-	134024850	134024872	TGCTGCCCAGAAGTAGTTGA	TGCTGCCaAtAAtTccTTGA-TGG	5	-	-	-	-	ENSG00000250241_ENST00000505289_RP11-9G1.3_~ENSG00000250241_ENST00000506897_RP11-9G1.3_~ENSG00000250241_ENST00000509715_RP11-9G1.3_~	-
7	+	125871902	125871924	TGCTGCCCAGAAGTAGTTGA	TGCTGCCtAaAAtTAcaTGA-AGG	5	-	-	-	-	-	-
12	-	51754984	51755006	TGCTGCCCAGAAGTAGTTGA	TGCTGCCaAaAAGTAacTaA-TGG	5	ENSG00000139629_ENST00000543196_GALNT6_UDP-N-acetyl-alpha-D-galactosamine:polypeptide	N-acetylgalactosaminyltransferase	6	(GalNAc-T6)~ENSG00000139629_ENST00000356317_GALNT6_UDP-N-acetyl-alpha-D-galactosamine:polypeptide	N-acetylgalactosaminyltransferase	6
2	+	202411826	202411848	TGCTGCCCAGAAGTAGTTGA	TGCTGCCtAGggcTAGTgGA-GGG	5	ENSG00000155754_ENST00000286195_ALS2CR11_amyotrophic	lateral	sclerosis	2	(juvenile)	chromosome
3	+	196105185	196105207	TGCTGCCCAGAAGTAGTTGA	TGCTGCCaAGttaTAGTaGA-TGG	5	ENSG00000163960_ENST00000296328_UBXN7_UBX	domain	protein	7~	-	-
4	+	127838210	127838232	TGCTGCCCAGAAGTAGTTGA	TGCTGCCaAGctGcAGTTcA-GGG	5	-	-	-	-	-	-
20	+	43570189	43570211	TGCTGCCCAGAAGTAGTTGA	TGCTGCCtAGcAcTAtgTGA-TGG	5	-	-	-	-	-	-
15	+	88244488	88244510	TGCTGCCCAGAAGTAGTTGA	TGCTGCCtAGcAtTAGcTaA-TGG	5	-	-	-	-	ENSG00000259560_ENST00000560439_RP11-648K4.2_~	-
14	-	49326747	49326769	TGCTGCCCAGAAGTAGTTGA	TGCTGCCaAGcAGcAcTTGt-GGG	5	-	-	-	-	-	-
14	+	56595550	56595572	TGCTGCCCAGAAGTAGTTGA	TGCTGCCaAGgAGaAGTacA-GGG	5	ENSG00000139946_ENST00000267460_PELI2_pellino	E3	ubiquitin	protein	ligase	family
4	-	183036845	183036867	TGCTGCCCAGAAGTAGTTGA	TGCTGCCaAGcAGTgGcTGg-GGG	5	-	-	-	-	-	-
13	-	109387040	109387062	TGCTGCCCAGAAGTAGTTGA	TGCTGCCaAGcAGTgGgTGg-CGG	5	ENSG00000041515_ENST00000356711_MYO16_myosin	XVI~ENSG00000041515_ENST00000251041_MYO16_myosin	XVI~ENSG00000041515_ENST00000357550_MYO16_myosin	XVI~	-	-
9	-	38395792	38395814	TGCTGCCCAGAAGTAGTTGA	TGCTGCCgAGgAGTAGcgGg-CGG	5	ENSG00000137124_ENST00000377698_ALDH1B1_aldehyde	dehydrogenase	1	family,	member	B1~
16	-	31751064	31751086	TGCTGCCCAGAAGTAGTTGA	TGCTGCCgAGAttTtGTTtA-TGG	5	ENSG00000197302_ENST00000316491_ZNF720_zinc	finger	protein	720~ENSG00000197302_ENST00000398696_ZNF720_zinc	finger	protein
21	+	23567567	23567589	TGCTGCCCAGAAGTAGTTGA	TGCTGCCgAGAttTtGTTcA-TGG	5	-	-	-	-	-	-
3	-	40563299	40563321	TGCTGCCCAGAAGTAGTTGA	TGCTGCCtAGAgGaAGcTaA-AGG	5	-	-	-	-	-	-
1	-	158576878	158576900	TGCTGCCCAGAAGTAGTTGA	TGCTGCCaAGAtGTAGgcGt-AGG	5	ENSG00000198967_ENST00000361284_OR10Z1_olfactory	receptor,	family	10	subfamily	Z,
10	+	1992963	1992985	TGCTGCCCAGAAGTAGTTGA	TGCTGCCtAGAAcctGTgGA-TGG	5	-	-	-	-	-	-
2	+	239680372	239680394	TGCTGCCCAGAAGTAGTTGA	TGCTGCCaAGAAaaAGcTcA-CGG	5	-	-	-	-	-	-
X	-	113510098	113510120	TGCTGCCCAGAAGTAGTTGA	TGCTGCCtAGAAGatagTGA-GGG	5	-	-	-	-	-	-
2	+	186743276	186743298	TGCTGCCCAGAAGTAGTTGA	TGCTGCCtAGAAGagaTcGA-TGG	5	-	-	-	-	-	-
18	+	12784198	12784220	TGCTGCCCAGAAGTAGTTGA	TGCTGCCaAGAAGccaTaGA-AGG	5	-	-	-	-	-	-
5	-	158263748	158263770	TGCTGCCCAGAAGTAGTTGA	TGCTGCCtAGAAGagGaTGg-AGG	5	ENSG00000164330_ENST00000313708_EBF1_early	B-cell	factor	1~ENSG00000164330_ENST00000380654_EBF1_early	B-cell	factor
20	+	20938573	20938595	TGCTGCCCAGAAGTAGTTGA	TGCTGCCaAGAAGcAGgTag-TGG	5	-	-	-	-	-	-
4	+	142971330	142971352	TGCTGCCCAGAAGTAGTTGA	TGCTGCCaAGAAGTtGgctA-GGG	5	ENSG00000109452_ENST00000513000_INPP4B_inositol	polyphosphate-4-phosphatase,	type	II,	105kDa~ENSG00000109452_ENST00000262992_INPP4B_inositol	polyphosphate-4-phosphatase,
X	-	155228497	155228519	TGCTGCCCAGAAGTAGTTGA	TGCTGCCCcactGcAGTTGA-AGG	5	ENSG00000124334_ENST00000244174_IL9R_interleukin	9	receptor~ENSG00000124334_ENST00000424344_IL9R_interleukin	9	receptor~ENSG00000124334_ENST00000369423_IL9R_interleukin	9
Y	-	59331503	59331525	TGCTGCCCAGAAGTAGTTGA	TGCTGCCCcactGcAGTTGA-AGG	5	-	-	-	-	-	-
X	+	104970317	104970339	TGCTGCCCAGAAGTAGTTGA	TGCTGCCCtttAGTgaTTGA-GGG	5	ENSG00000189108_ENST00000372582_IL1RAPL2_interleukin	1	receptor	accessory	protein-like	2~ENSG00000189108_ENST00000344799_IL1RAPL2_interleukin
2	-	101390097	101390119	TGCTGCCCAGAAGTAGTTGA	TGCTGCCCgaActTAGTTcA-GGG	5	-	-	-	-	-	-
10	-	25087131	25087153	TGCTGCCCAGAAGTAGTTGA	TGCTGCCCtaAgGaAGTTtA-TGG	5	-	-	-	-	-	-
3	+	19861380	19861402	TGCTGCCCAGAAGTAGTTGA	TGCTGCCCccAAagAGTTtA-AGG	5	-	-	-	-	-	-
3	-	81608112	81608134	TGCTGCCCAGAAGTAGTTGA	TGCTGCCCccAAcTAaaTGA-GGG	5	ENSG00000114480_ENST00000429644_GBE1_glucan	(1,4-alpha-),	branching	enzyme	1~	-
6	+	35158767	35158789	TGCTGCCCAGAAGTAGTTGA	TGCTGCCCtcAAaTAtcTGA-AGG	5	-	-	-	-	-	-
11	+	119878291	119878313	TGCTGCCCAGAAGTAGTTGA	TGCTGCCCtaAAcTAtTTtA-GGG	5	-	-	-	-	-	-
X	+	98753328	98753350	TGCTGCCCAGAAGTAGTTGA	TGCTGCCCccAAGctGTgGA-GGG	5	-	-	-	-	-	-
6	+	141374278	141374300	TGCTGCCCAGAAGTAGTTGA	TGCTGCCCttAAGgAccTGA-AGG	5	-	-	-	-	-	-
12	-	8660772	8660794	TGCTGCCCAGAAGTAGTTGA	TGCTGCCCccAAGcAGggGA-GGG	5	-	-	-	-	-	-
7	-	138666569	138666591	TGCTGCCCAGAAGTAGTTGA	TGCTGCCCgcAAGgAGTcGg-CGG	5	-	-	-	-	-	-
20	-	30157566	30157588	TGCTGCCCAGAAGTAGTTGA	TGCTGCCCccAAGTAtTTcg-AGG	5	-	-	-	-	-	-
15	+	56261369	56261391	TGCTGCCCAGAAGTAGTTGA	TGCTGCCCtGtcGcAGTgGA-AGG	5	ENSG00000069869_ENST00000435532_NEDD4_neural	precursor	cell	expressed,	developmentally	down-regulated
5	+	1202784	1202806	TGCTGCCCAGAAGTAGTTGA	TGCTGCCCtGggGcAGTTcA-CGG	5	ENSG00000174358_ENST00000304460_SLC6A19_solute	carrier	family	6	(neutral	amino
12	+	53280562	53280584	TGCTGCCCAGAAGTAGTTGA	TGCTGCCCtGggGTgGgTGA-GGG	5	-	-	-	-	-	-
9	-	77683666	77683688	TGCTGCCCAGAAGTAGTTGA	TGCTGCCCtGgAGatGgTGA-GGG	5	ENSG00000106733_ENST00000376811_NMRK1_nicotinamide	riboside	kinase	1~ENSG00000106733_ENST00000361092_NMRK1_nicotinamide	riboside	kinase
9	-	8608573	8608595	TGCTGCCCAGAAGTAGTTGA	TGCTGCCCtGgAGcAGggGA-TGG	5	ENSG00000153707_ENST00000381196_PTPRD_protein	tyrosine	phosphatase,	receptor	type,	D~ENSG00000153707_ENST00000355233_PTPRD_protein
3	-	21634418	21634440	TGCTGCCCAGAAGTAGTTGA	TGCTGCCCtGtAGcAGgTGt-AGG	5	ENSG00000151789_ENST00000281523_ZNF385D_zinc	finger	protein	385D~	-	-
17	-	56408382	56408404	TGCTGCCCAGAAGTAGTTGA	TGCTGCCCtGcAGTctTTGg-GGG	5	-	-	-	-	-	-
11	+	45364209	45364231	TGCTGCCCAGAAGTAGTTGA	TGCTGCCCtGtAGTgGTccA-GGG	5	-	-	-	-	-	-
10	-	97428536	97428558	TGCTGCCCAGAAGTAGTTGA	TGCTGCCCcGcAGTgGTcGt-GGG	5	ENSG00000119977_ENST00000371217_TCTN3_tectonic	family	member	3~ENSG00000119977_ENST00000265993_TCTN3_tectonic	family	member
22	+	37700005	37700027	TGCTGCCCAGAAGTAGTTGA	TGCTGCCCtGAccaAGTTcA-GGG	5	ENSG00000100055_ENST00000248901_CYTH4_cytohesin	4~	-	-	-	-
10	+	120031654	120031676	TGCTGCCCAGAAGTAGTTGA	TGCTGCCCgGAgagAGTTGc-AGG	5	-	-	-	-	-	-
2	+	242678187	242678209	TGCTGCCCAGAAGTAGTTGA	TGCTGCCCcGAgtTtGgTGA-GGG	5	ENSG00000180902_ENST00000321264_D2HGDH_D-2-hydroxyglutarate	dehydrogenase~ENSG00000180902_ENST00000403782_D2HGDH_D-2-hydroxyglutarate	dehydrogenase~ENSG00000180902_ENST00000342518_D2HGDH_D-2-hydroxyglutarate	dehydrogenase~ENSG00000180902_ENST00000400769_D2HGDH_D-2-hydroxyglutarate	dehydrogenase~	-
12	+	123586787	123586809	TGCTGCCCAGAAGTAGTTGA	TGCTGCCCtGAgcTAcTTaA-GGG	5	ENSG00000090975_ENST00000320201_PITPNM2_phosphatidylinositol	transfer	protein,	membrane-associated	2~ENSG00000090975_ENST00000392428_PITPNM2_phosphatidylinositol	transfer
1	-	100798142	100798164	TGCTGCCCAGAAGTAGTTGA	TGCTGCCCtGAgGagGaTGA-GGG	5	-	-	-	-	-	-
14	+	69581989	69582011	TGCTGCCCAGAAGTAGTTGA	TGCTGCCCtGAgGaAGcTtA-GGG	5	ENSG00000139990_ENST00000341516_DCAF5_DDB1	and	CUL4	associated	factor	5~ENSG00000139990_ENST00000554215_DCAF5_DDB1
21	-	33207740	33207762	TGCTGCCCAGAAGTAGTTGA	TGCTGCCCtGAgGaAGTTac-TGG	5	-	-	-	-	-	-
1	+	6143386	6143408	TGCTGCCCAGAAGTAGTTGA	TGCTGCCCtGAAGaAtgTGt-GGG	5	ENSG00000069424_ENST00000378097_KCNAB2_potassium	voltage-gated	channel,	shaker-related	subfamily,	beta
16	+	85504788	85504810	TGCTGCCCAGAAGTAGTTGA	TGCTGCCCtGAAGaAGagGc-TGG	5	-	-	-	-	-	-
3	+	127265701	127265723	TGCTGCCCAGAAGTAGTTGA	TGCTGCCCtGAAGTtcTaGg-GGG	5	-	-	-	-	-	-
10	-	112060349	112060371	TGCTGCCCAGAAGTAGTTGA	TGCTGCCCAtctGTcGaTGA-AGG	5	ENSG00000119953_ENST00000369603_SMNDC1_survival	motor	neuron	domain	containing	1~ENSG00000119953_ENST00000369592_SMNDC1_survival
17	+	31073184	31073206	TGCTGCCCAGAAGTAGTTGA	TGCTGCCCAtggGTAcTTtA-AGG	5	ENSG00000176658_ENST00000318217_MYO1D_myosin	ID~ENSG00000176658_ENST00000394649_MYO1D_myosin	ID~	-	-	-
18	+	55138446	55138468	TGCTGCCCAGAAGTAGTTGA	TGCTGCCCAtggGTAGgcGA-TGG	5	ENSG00000119547_ENST00000491143_ONECUT2_one	cut	homeobox	2~	-	-
6	-	148156906	148156928	TGCTGCCCAGAAGTAGTTGA	TGCTGCCCAagAcaAGTgGA-GGG	5	-	-	-	-	ENSG00000227681_ENST00000427015_RP11-307P5.1_~ENSG00000227681_ENST00000432506_RP11-307P5.1_~ENSG00000227681_ENST00000434985_RP11-307P5.1_~ENSG00000227681_ENST00000442094_RP11-307P5.1_~	-
11	-	57070124	57070146	TGCTGCCCAGAAGTAGTTGA	TGCTGCCCAagAGgAGgTGc-TGG	5	ENSG00000149115_ENST00000358252_TNKS1BP1_tankyrase	1	binding	protein	1	182kDa~ENSG00000149115_ENST00000532437_TNKS1BP1_tankyrase
15	+	73049286	73049308	TGCTGCCCAGAAGTAGTTGA	TGCTGCCCAtcAGTgGTTtc-TGG	5	ENSG00000159322_ENST00000567941_ADPGK_ADP-dependent	glucokinase~ENSG00000159322_ENST00000569534_ADPGK_ADP-dependent	glucokinase~ENSG00000159322_ENST00000311669_ADPGK_ADP-dependent	glucokinase~ENSG00000159322_ENST00000569517_ADPGK_ADP-dependent	glucokinase~	-
1	-	24243260	24243282	TGCTGCCCAGAAGTAGTTGA	TGCTGCCCAtAgGgAGTccA-AGG	5	ENSG00000188822_ENST00000536471_CNR2_cannabinoid	receptor	2	(macrophage)~	-	-
19	+	7292807	7292829	TGCTGCCCAGAAGTAGTTGA	TGCTGCCCAcAcGTgGgaGA-GGG	5	ENSG00000171105_ENST00000341500_INSR_insulin	receptor~ENSG00000171105_ENST00000302850_INSR_insulin	receptor~	-	-	-
4	-	85471910	85471932	TGCTGCCCAGAAGTAGTTGA	TGCTGCCCAaAcGTAccTGt-AGG	5	-	-	-	-	-	-
10	+	72741905	72741927	TGCTGCCCAGAAGTAGTTGA	TGCTGCCCAcAAacAGccGA-AGG	5	-	-	-	-	-	-
5	+	169982681	169982703	TGCTGCCCAGAAGTAGTTGA	TGCTGCCCAaAAcTtcTTtA-AGG	5	ENSG00000182132_ENST00000377360_KCNIP1_Kv	channel	interacting	protein	1~ENSG00000182132_ENST00000328939_KCNIP1_Kv	channel
X	+	112002795	112002817	TGCTGCCCAGAAGTAGTTGA	TGCTGCCCAaAAaTAtTgaA-TGG	5	-	-	-	-	-	-
22	+	37086340	37086362	TGCTGCCCAGAAGTAGTTGA	TGCTGCCCAGctcTtGcTGA-TGG	5	ENSG00000166862_ENST00000300105_CACNG2_calcium	channel,	voltage-dependent,	gamma	subunit	2~
10	+	79570150	79570172	TGCTGCCCAGAAGTAGTTGA	TGCTGCCCAGggcTtGgTGA-AGG	5	ENSG00000151208_ENST00000372391_DLG5_discs,	large	homolog	5	(Drosophila)~ENSG00000151208_ENST00000372388_DLG5_discs,	large
4	-	81859395	81859417	TGCTGCCCAGAAGTAGTTGA	TGCTGCCCAGcttTtGTTtA-CGG	5	ENSG00000197826_ENST00000358105_C4orf22_chromosome	4	open	reading	frame	22~ENSG00000197826_ENST00000508675_C4orf22_chromosome
5	+	90395302	90395324	TGCTGCCCAGAAGTAGTTGA	TGCTGCCCAGctGgAaTTGt-GGG	5	ENSG00000164199_ENST00000405460_GPR98_G	protein-coupled	receptor	98~ENSG00000164199_ENST00000425867_GPR98_G	protein-coupled	receptor
15	+	101692436	101692458	TGCTGCCCAGAAGTAGTTGA	TGCTGCCCAGgcGgAGTgaA-TGG	5	-	-	-	-	-	-
9	+	137431604	137431626	TGCTGCCCAGAAGTAGTTGA	TGCTGCCCAGctGTgGccGA-GGG	5	-	-	-	-	ENSG00000228877_ENST00000435284_RP11-473E2.4_~	-
1	+	34621081	34621103	TGCTGCCCAGAAGTAGTTGA	TGCTGCCCAGggGTgGgTGg-TGG	5	ENSG00000121904_ENST00000241312_CSMD2_CUB	and	Sushi	multiple	domains	2~
3	-	4248149	4248171	TGCTGCCCAGAAGTAGTTGA	TGCTGCCCAGtAacAGTgaA-GGG	5	-	-	-	-	-	-
3	+	10527806	10527828	TGCTGCCCAGAAGTAGTTGA	TGCTGCCCAGgAGgctTTGt-GGG	5	ENSG00000157087_ENST00000343816_ATP2B2_ATPase,	Ca++	transporting,	plasma	membrane	2~ENSG00000157087_ENST00000360273_ATP2B2_ATPase,
20	+	58414915	58414937	TGCTGCCCAGAAGTAGTTGA	TGCTGCCCAGgAGctGaaGA-AGG	5	ENSG00000087495_ENST00000359926_PHACTR3_phosphatase	and	actin	regulator	3~ENSG00000087495_ENST00000371015_PHACTR3_phosphatase	and
2	+	231275518	231275540	TGCTGCCCAGAAGTAGTTGA	TGCTGCCCAGcAGgtGcTGg-TGG	5	-	-	-	-	-	-
12	-	53818995	53819017	TGCTGCCCAGAAGTAGTTGA	TGCTGCCCAGcAGcAGcaGg-AGG	5	ENSG00000135409_ENST00000257863_AMHR2_anti-Mullerian	hormone	receptor,	type	II~ENSG00000135409_ENST00000550311_AMHR2_anti-Mullerian	hormone
17	+	42617583	42617605	TGCTGCCCAGAAGTAGTTGA	TGCTGCCCAGcAGgAGggGg-TGG	5	-	-	-	-	-	-
21	-	27383989	27384011	TGCTGCCCAGAAGTAGTTGA	TGCTGCCCAGtAGTctTgGt-GGG	5	ENSG00000142192_ENST00000346798_APP_amyloid	beta	(A4)	precursor	protein~ENSG00000142192_ENST00000354192_APP_amyloid	beta
15	-	100681092	100681114	TGCTGCCCAGAAGTAGTTGA	TGCTGCCCAGcAGTgtTTcc-AGG	5	ENSG00000140470_ENST00000268070_ADAMTS17_ADAM	metallopeptidase	with	thrombospondin	type	1
1	-	226998429	226998451	TGCTGCCCAGAAGTAGTTGA	TGCTGCCCAGAgaggGaTGA-TGG	5	-	-	-	-	-	-
19	-	39193356	39193378	TGCTGCCCAGAAGTAGTTGA	TGCTGCCCAGAgacAGggGA-GGG	5	ENSG00000130402_ENST00000252699_ACTN4_actinin,	alpha	4~ENSG00000130402_ENST00000390009_ACTN4_actinin,	alpha	4~	-
2	+	1883179	1883201	TGCTGCCCAGAAGTAGTTGA	TGCTGCCCAGAgtcAGaTGt-GGG	5	ENSG00000186487_ENST00000399161_MYT1L_myelin	transcription	factor	1-like~ENSG00000186487_ENST00000428368_MYT1L_myelin	transcription	factor
12	+	57987731	57987753	TGCTGCCCAGAAGTAGTTGA	TGCTGCCCAGAcacAGTgtA-TGG	5	ENSG00000166908_ENST00000422156_PIP4K2C_phosphatidylinositol-5-phosphate	4-kinase,	type	II,	gamma~ENSG00000166908_ENST00000540759_PIP4K2C_phosphatidylinositol-5-phosphate	4-kinase,
12	-	3486422	3486444	TGCTGCCCAGAAGTAGTTGA	TGCTGCCCAGAcaTccTTGg-AGG	5	-	-	-	-	-	-
5	+	801817	801839	TGCTGCCCAGAAGTAGTTGA	TGCTGCCCAGActTtGcaGA-GGG	5	ENSG00000188818_ENST00000424784_ZDHHC11_zinc	finger,	DHHC-type	containing	11~ENSG00000188818_ENST00000283441_ZDHHC11_zinc	finger,
1	-	188239209	188239231	TGCTGCCCAGAAGTAGTTGA	TGCTGCCCAGAgcTgGTgGg-GGG	5	-	-	-	-	-	-
10	+	68038716	68038738	TGCTGCCCAGAAGTAGTTGA	TGCTGCCCAGAcaTAGTcat-TGG	5	ENSG00000183230_ENST00000433211_CTNNA3_catenin	(cadherin-associated	protein),	alpha	3~ENSG00000183230_ENST00000373744_CTNNA3_catenin	(cadherin-associated
5	-	168510692	168510714	TGCTGCCCAGAAGTAGTTGA	TGCTGCCCAGAgGcctgTGA-TGG	5	ENSG00000184347_ENST00000519560_SLIT3_slit	homolog	3	(Drosophila)~ENSG00000184347_ENST00000404867_SLIT3_slit	homolog	3
5	-	178228226	178228248	TGCTGCCCAGAAGTAGTTGA	TGCTGCCCAGAtGggcgTGA-AGG	5	-	-	-	-	-	-
22	-	48242081	48242103	TGCTGCCCAGAAGTAGTTGA	TGCTGCCCAGAtGctcTgGA-GGG	5	-	-	-	-	ENSG00000224271_ENST00000423737_RP11-191L9.4_~ENSG00000224271_ENST00000426452_RP11-191L9.4_~ENSG00000224271_ENST00000438810_RP11-191L9.4_~	-
13	+	52601206	52601228	TGCTGCCCAGAAGTAGTTGA	TGCTGCCCAGAtGctGggGA-AGG	5	ENSG00000253710_ENST00000521508_ALG11_ALG11,	alpha-1,2-mannosyltransferase~ENSG00000253797_ENST00000521776_UTP14C_UTP14,	U3	small	nucleolar	ribonucleoprotein,
10	-	9238302	9238324	TGCTGCCCAGAAGTAGTTGA	TGCTGCCCAGAgGgtGcTcA-TGG	5	-	-	-	-	-	-
15	-	47142396	47142418	TGCTGCCCAGAAGTAGTTGA	TGCTGCCCAGAgGaAGTatg-AGG	5	-	-	-	-	-	-
3	-	11871154	11871176	TGCTGCCCAGAAGTAGTTGA	TGCTGCCCAGAtGTtcTacA-AGG	5	ENSG00000144559_ENST00000455809_TAMM41_TAM41,	mitochondrial	translocator	assembly	and	maintenance
20	+	24683022	24683044	TGCTGCCCAGAAGTAGTTGA	TGCTGCCCAGAgGTgGagGg-CGG	5	-	-	-	-	-	-
15	-	100054449	100054471	TGCTGCCCAGAAGTAGTTGA	TGCTGCCCAGAgGTgGccGg-GGG	5	ENSG00000068305_ENST00000453228_MEF2A_myocyte	enhancer	factor	2A~	-	-
1	+	102168731	102168753	TGCTGCCCAGAAGTAGTTGA	TGCTGCCCAGAgGTAGagct-AGG	5	-	-	-	-	-	-
X	+	107717902	107717924	TGCTGCCCAGAAGTAGTTGA	TGCTGCCCAGAAcaAtgTcA-TGG	5	ENSG00000188153_ENST00000328300_COL4A5_collagen,	type	IV,	alpha	5~ENSG00000188153_ENST00000361603_COL4A5_collagen,	type
1	+	46691188	46691210	TGCTGCCCAGAAGTAGTTGA	TGCTGCCCAGAAGctGggGc-AGG	5	-	-	-	-	-	-
4	+	84169942	84169964	TGCTGCCCAGAAGTAGTTGA	TGCTGCCCAGAAGcAaaccA-TGG	5	-	-	-	-	-	-
18	-	75089703	75089725	TGCTGCCCAGAAGTAGTTGA	TGCTGCCCAGAAGaAGggat-AGG	5	-	-	-	-	-	-
14	+	71908121	71908143	TGCTGCCCAGAAGTAGTTGA	TGCTGCCCAGAAGTtcccaA-AGG	5	-	-	-	-	-	-
3	+	81277726	81277748	TGCTGCCCAGAAGTAGTTGA	TGCTGCCCAGAAGTcaaaGg-AGG	5	-	-	-	-	-	-
[truncated: 73 more columns]

## Sheet: 2.gRNA 30.2-complete list
Chrom	Strand	Start	End	Given query	Actual genomic hit	Number of mismatches	Pre-mRNA (Unspliced)
1	+	94494299	94494321	CTAAAACTACCAAAAAAATT	CTAAAACTACCAAAAAAATT-AGG	0	ENSG00000198691_ENST00000370225_ABCA4_ATP-binding	-	-	-	-	-
7	+	140319829	140319851	CTAAAACTACCAAAAAAATT	CTAAAAaTACCAAAAAAATT-AGG	1	ENSG00000146966_ENST00000275884_DENND2A_DENN/MADD	-	-	-	-	-
16	+	17619500	17619522	CTAAAACTACCAAAAAAATT	CTAAAAaTACCAAAAAAATT-AGG	1	-	-	-	-	-	-
20	+	47511398	47511420	CTAAAACTACCAAAAAAATT	CTAAAAaTACCAAAAAAATT-AGG	1	-	-	-	-	-	-
3	+	49861718	49861740	CTAAAACTACCAAAAAAATT	CTAAAACTACaAAAAAAATT-AGG	1	-	-	-	-	-	-
9	+	36196110	36196132	CTAAAACTACCAAAAAAATT	CTAAAACTACaAAAAAAATT-AGG	1	ENSG00000122705_ENST00000433436_CLTA_clathrin,	-	-	-	-	-
17	+	36326901	36326923	CTAAAACTACCAAAAAAATT	tTAAAAaTACCAAAAAAATT-AGG	2	-	-	-	-	-	-
4	-	140694223	140694245	CTAAAACTACCAAAAAAATT	tTAAAACTACCAAAAAAATc-TGG	2	ENSG00000196782_ENST00000509479_MAML3_mastermind-like	-	-	-	-	-
12	-	65209717	65209739	CTAAAACTACCAAAAAAATT	CaAAcACTACCAAAAAAATT-TGG	2	ENSG00000111490_ENST00000229088_TBC1D30_TBC1	-	-	-	-	-
11	+	8925266	8925288	CTAAAACTACCAAAAAAATT	CaAAAAgTACCAAAAAAATT-AGG	2	ENSG00000166444_ENST00000534127_ST5_suppression	-	-	-	-	-
7	+	128317064	128317086	CTAAAACTACCAAAAAAATT	CaAAAAaTACCAAAAAAATT-AGG	2	ENSG00000205085_ENST00000378704_FAM71F2_family	-	-	-	-	-
7	-	57845108	57845130	CTAAAACTACCAAAAAAATT	CaAAAACaACCAAAAAAATT-GGG	2	-	-	-	-	-	-
5	-	120523868	120523890	CTAAAACTACCAAAAAAATT	CTAAAtCTACCAAAAtAATT-CGG	2	-	-	-	-	-	-
15	+	64871746	64871768	CTAAAACTACCAAAAAAATT	CTAAAAgTACaAAAAAAATT-AGG	2	ENSG00000180357_ENST00000326648_ZNF609_zinc	-	-	-	-	-
20	+	34406042	34406064	CTAAAACTACCAAAAAAATT	CTAAAAgTACaAAAAAAATT-AGG	2	ENSG00000025293_ENST00000374012_PHF20_PHD	-	-	-	-	-
1	+	65100512	65100534	CTAAAACTACCAAAAAAATT	CTAAAAaTACaAAAAAAATT-AGG	2	ENSG00000158966_ENST00000371073_CACHD1_cache	-	-	-	-	-
2	+	48548508	48548530	CTAAAACTACCAAAAAAATT	CTAAAAaTACaAAAAAAATT-AGG	2	ENSG00000170802_ENST00000340553_FOXN2_forkhead	-	-	-	-	-
2	+	238770327	238770349	CTAAAACTACCAAAAAAATT	CTAAAAaTACaAAAAAAATT-AGG	2	ENSG00000132329_ENST00000404910_RAMP1_receptor	-	-	-	-	-
3	+	48954176	48954198	CTAAAACTACCAAAAAAATT	CTAAAAaTACaAAAAAAATT-AGG	2	-	-	-	-	-	-
3	+	155565370	155565392	CTAAAACTACCAAAAAAATT	CTAAAAaTACaAAAAAAATT-AGG	2	ENSG00000169359_ENST00000392845_SLC33A1_solute	-	-	-	-	-
6	+	21481408	21481430	CTAAAACTACCAAAAAAATT	CTAAAAaTACaAAAAAAATT-AGG	2	-	-	-	-	-	-
6	+	31775197	31775219	CTAAAACTACCAAAAAAATT	CTAAAAaTACaAAAAAAATT-AGG	2	-	-	-	-	-	-
7	+	32935705	32935727	CTAAAACTACCAAAAAAATT	CTAAAAaTACaAAAAAAATT-AGG	2	ENSG00000105778_ENST00000404479_AVL9_AVL9	-	-	-	-	-
7	+	110513312	110513334	CTAAAACTACCAAAAAAATT	CTAAAAaTACaAAAAAAATT-AGG	2	ENSG00000184903_ENST00000405709_IMMP2L_IMP2	-	-	-	-	-
8	+	30563853	30563875	CTAAAACTACCAAAAAAATT	CTAAAAaTACaAAAAAAATT-AGG	2	ENSG00000104687_ENST00000221130_GSR_glutathione	-	-	-	-	-
8	+	113476300	113476322	CTAAAACTACCAAAAAAATT	CTAAAAaTACaAAAAAAATT-AGG	2	ENSG00000164796_ENST00000343508_CSMD3_CUB	-	-	-	-	-
9	+	124145677	124145699	CTAAAACTACCAAAAAAATT	CTAAAAaTACaAAAAAAATT-AGG	2	-	-	-	-	-	-
10	+	14084798	14084820	CTAAAACTACCAAAAAAATT	CTAAAAaTACaAAAAAAATT-AGG	2	ENSG00000151474_ENST00000357447_FRMD4A_FERM	-	-	-	-	-
11	+	20818945	20818967	CTAAAACTACCAAAAAAATT	CTAAAAaTACaAAAAAAATT-AGG	2	ENSG00000165973_ENST00000298925_NELL1_NEL-like	-	-	-	-	-
12	+	43697502	43697524	CTAAAACTACCAAAAAAATT	CTAAAAaTACaAAAAAAATT-AGG	2	-	-	-	-	-	-
14	+	31521767	31521789	CTAAAACTACCAAAAAAATT	CTAAAAaTACaAAAAAAATT-AGG	2	ENSG00000100478_ENST00000542754_AP4S1_adaptor-related	-	-	-	-	-
14	+	72142844	72142866	CTAAAACTACCAAAAAAATT	CTAAAAaTACaAAAAAAATT-AGG	2	ENSG00000197555_ENST00000381232_SIPA1L1_signal-induced	-	-	-	-	-
15	+	33186522	33186544	CTAAAACTACCAAAAAAATT	CTAAAAaTACaAAAAAAATT-AGG	2	ENSG00000248905_ENST00000334528_FMN1_formin	-	-	-	-	-
16	+	55590524	55590546	CTAAAACTACCAAAAAAATT	CTAAAAaTACaAAAAAAATT-AGG	2	ENSG00000087253_ENST00000262134_LPCAT2_lysophosphatidylcholine	-	-	-	-	-
16	+	69526836	69526858	CTAAAACTACCAAAAAAATT	CTAAAAaTACaAAAAAAATT-AGG	2	-	-	-	-	-	-
17	+	49165992	49166014	CTAAAACTACCAAAAAAATT	CTAAAAaTACaAAAAAAATT-AGG	2	ENSG00000008294_ENST00000262013_SPAG9_sperm	-	-	-	-	-
19	+	29367131	29367153	CTAAAACTACCAAAAAAATT	CTAAAAaTACaAAAAAAATT-AGG	2	-	-	-	-	-	-
20	+	59611448	59611470	CTAAAACTACCAAAAAAATT	CTAAAAaTACaAAAAAAATT-AGG	2	-	-	-	-	-	-
22	+	39922553	39922575	CTAAAACTACCAAAAAAATT	CTAAAAaTACaAAAAAAATT-AGG	2	-	-	-	-	-	-
1	-	92585337	92585359	CTAAAACTACCAAAAAAATT	CTAAAAaTACaAAAAAAATT-CGG	2	ENSG00000189195_ENST00000370382_BTBD8_BTB	-	-	-	-	-
1	-	113206286	113206308	CTAAAACTACCAAAAAAATT	CTAAAAaTACaAAAAAAATT-AGG	2	ENSG00000116489_ENST00000263168_CAPZA1_capping	-	-	-	-	-
1	-	204466246	204466268	CTAAAACTACCAAAAAAATT	CTAAAAaTACaAAAAAAATT-TGG	2	-	-	-	-	-	-
2	-	30479545	30479567	CTAAAACTACCAAAAAAATT	CTAAAAaTACaAAAAAAATT-AGG	2	ENSG00000213626_ENST00000395323_LBH_limb	-	-	-	-	-
2	-	37519650	37519672	CTAAAACTACCAAAAAAATT	CTAAAAaTACaAAAAAAATT-TGG	2	ENSG00000115825_ENST00000379066_PRKD3_protein	-	-	-	-	-
2	-	43859879	43859901	CTAAAACTACCAAAAAAATT	CTAAAAaTACaAAAAAAATT-AGG	2	-	-	-	-	-	-
2	-	181191129	181191151	CTAAAACTACCAAAAAAATT	CTAAAAaTACaAAAAAAATT-AGG	2	-	-	-	-	-	-
3	-	181450725	181450747	CTAAAACTACCAAAAAAATT	CTAAAAaTACaAAAAAAATT-AGG	2	-	-	-	-	-	-
5	-	116116020	116116042	CTAAAACTACCAAAAAAATT	CTAAAAaTACaAAAAAAATT-TGG	2	-	-	-	-	-	-
5	-	141316162	141316184	CTAAAACTACCAAAAAAATT	CTAAAAaTACaAAAAAAATT-AGG	2	ENSG00000081791_ENST00000432126_KIAA0141_KIAA0141~ENSG00000081791_ENST00000194118_KIAA0141_KIAA0141~	-	-	-	-	-
6	-	72152116	72152138	CTAAAACTACCAAAAAAATT	CTAAAAaTACaAAAAAAATT-AGG	2	-	-	-	-	-	-
6	-	155157981	155158003	CTAAAACTACCAAAAAAATT	CTAAAAaTACaAAAAAAATT-AGG	2	ENSG00000146426_ENST00000461783_TIAM2_T-cell	-	-	-	-	-
7	-	56331502	56331524	CTAAAACTACCAAAAAAATT	CTAAAAaTACaAAAAAAATT-AGG	2	-	-	-	-	-	-
7	-	158636110	158636132	CTAAAACTACCAAAAAAATT	CTAAAAaTACaAAAAAAATT-AGG	2	-	-	-	-	-	-
8	-	88867494	88867516	CTAAAACTACCAAAAAAATT	CTAAAAaTACaAAAAAAATT-AGG	2	-	-	-	-	-	-
9	-	3244165	3244187	CTAAAACTACCAAAAAAATT	CTAAAAaTACaAAAAAAATT-AGG	2	ENSG00000080298_ENST00000382004_RFX3_regulatory	-	-	-	-	-
X	-	150949799	150949821	CTAAAACTACCAAAAAAATT	CTAAAAaTACaAAAAAAATT-AGG	2	-	-	-	-	-	-
Y	-	9990391	9990413	CTAAAACTACCAAAAAAATT	CTAAAAaTACaAAAAAAATT-AGG	2	-	-	-	-	-	-
11	-	32482726	32482748	CTAAAACTACCAAAAAAATT	CTAAAAaTACaAAAAAAATT-AGG	2	-	-	-	-	-	-
11	-	110069699	110069721	CTAAAACTACCAAAAAAATT	CTAAAAaTACaAAAAAAATT-AGG	2	ENSG00000137710_ENST00000528498_RDX_radixin~ENSG00000137710_ENST00000530749_RDX_radixin~ENSG00000137710_ENST00000405097_RDX_radixin~ENSG00000137710_ENST00000528900_RDX_radixin~ENSG00000137710_ENST00000530301_RDX_radixin~	-	-	-	-	-
12	-	6850108	6850130	CTAAAACTACCAAAAAAATT	CTAAAAaTACaAAAAAAATT-AGG	2	-	-	-	-	-	-
12	-	115199162	115199184	CTAAAACTACCAAAAAAATT	CTAAAAaTACaAAAAAAATT-GGG	2	-	-	-	-	-	-
14	-	41444071	41444093	CTAAAACTACCAAAAAAATT	CTAAAAaTACaAAAAAAATT-AGG	2	-	-	-	-	-	-
14	-	57909714	57909736	CTAAAACTACCAAAAAAATT	CTAAAAaTACaAAAAAAATT-AGG	2	-	-	-	-	-	-
15	-	97614074	97614096	CTAAAACTACCAAAAAAATT	CTAAAAaTACaAAAAAAATT-AGG	2	-	-	-	-	-	-
16	-	25283422	25283444	CTAAAACTACCAAAAAAATT	CTAAAAaTACaAAAAAAATT-AGG	2	-	-	-	-	-	-
17	-	31313729	31313751	CTAAAACTACCAAAAAAATT	CTAAAAaTACaAAAAAAATT-AGG	2	ENSG00000141316_ENST00000580599_SPACA3_sperm	-	-	-	-	-
19	-	3018775	3018797	CTAAAACTACCAAAAAAATT	CTAAAAaTACaAAAAAAATT-AGG	2	ENSG00000065717_ENST00000262953_TLE2_transducin-like	-	-	-	-	-
19	-	19927769	19927791	CTAAAACTACCAAAAAAATT	CTAAAAaTACaAAAAAAATT-AGG	2	ENSG00000081665_ENST00000591639_ZNF506_zinc	-	-	-	-	-
19	-	55456797	55456819	CTAAAACTACCAAAAAAATT	CTAAAAaTACaAAAAAAATT-AGG	2	ENSG00000167634_ENST00000340844_NLRP7_NLR	-	-	-	-	-
19	-	57877036	57877058	CTAAAACTACCAAAAAAATT	CTAAAAaTACaAAAAAAATT-AGG	2	ENSG00000152433_ENST00000282282_ZNF547_zinc	-	-	-	-	-
20	-	33253305	33253327	CTAAAACTACCAAAAAAATT	CTAAAAaTACaAAAAAAATT-AGG	2	ENSG00000101464_ENST00000217446_PIGU_phosphatidylinositol	-	-	-	-	-
21	-	23610910	23610932	CTAAAACTACCAAAAAAATT	CTAAAAaTACaAAAAAAATT-AGG	2	-	-	-	-	-	-
X	-	23173134	23173156	CTAAAACTACCAAAAAAATT	CTAAAAaTACaAAAAAAATT-AGG	2	-	-	-	-	-	-
3	-	161691361	161691383	CTAAAACTACCAAAAAAATT	CTAAAAaTACaAAAAAAATT-AGG	2	-	-	-	-	-	-
5	-	56664310	56664332	CTAAAACTACCAAAAAAATT	CTAAAACTtCCAAAtAAATT-GGG	2	-	-	-	-	-	-
16	-	5253991	5254013	CTAAAACTACCAAAAAAATT	CTAAAACTACaAAAAAAATc-TGG	2	-	-	-	-	-	-
1	-	21572662	21572684	CTAAAACTACCAAAAAAATT	tgAAAACTACCAAAAAAATa-GGG	3	ENSG00000117298_ENST00000415912_ECE1_endothelin	-	-	-	-	-
20	+	51523606	51523628	CTAAAACTACCAAAAAAATT	tTAAAAtTACaAAAAAAATT-AGG	3	-	-	-	-	-	-
3	+	186519978	186520000	CTAAAACTACCAAAAAAATT	tTAAAAaTACaAAAAAAATT-AGG	3	ENSG00000163918_ENST00000392481_RFC4_replication	-	-	-	-	-
12	-	120614728	120614750	CTAAAACTACCAAAAAAATT	aTAAAAaTACgAAAAAAATT-AGG	3	ENSG00000089154_ENST00000300648_GCN1L1_GCN1	-	-	-	-	-
16	+	2351544	2351566	CTAAAACTACCAAAAAAATT	aTAAAAaTACaAAAAAAATT-AGG	3	ENSG00000167972_ENST00000301732_ABCA3_ATP-binding	-	-	-	-	-
14	-	101050196	101050218	CTAAAACTACCAAAAAAATT	aTAAAAaTACaAAAAAAATT-AGG	3	-	-	-	-	-	-
8	+	18841997	18842019	CTAAAACTACCAAAAAAATT	tTAAAAaTACCAAAAAAATg-GGG	3	ENSG00000156011_ENST00000327040_PSD3_pleckstrin	-	-	-	-	-
7	-	123241288	123241310	CTAAAACTACCAAAAAAATT	aTAAAACaAgCAAAAAAATT-GGG	3	ENSG00000146809_ENST00000451558_ASB15_ankyrin	-	-	-	-	-
1	+	218836095	218836117	CTAAAACTACCAAAAAAATT	tTAAAACTAgaAAAAAAATT-AGG	3	-	-	-	-	-	-
7	-	70014214	70014236	CTAAAACTACCAAAAAAATT	tTAAAACTAatAAAAAAATT-GGG	3	ENSG00000158321_ENST00000406775_AUTS2_autism	-	-	-	-	-
Y	+	59031773	59031795	CTAAAACTACCAAAAAAATT	aTAAAACTAaaAAAAAAATT-AGG	3	-	-	-	-	-	-
5	-	11970667	11970689	CTAAAACTACCAAAAAAATT	aTAAAACTAaaAAAAAAATT-GGG	3	-	-	-	-	-	-
X	+	66717331	66717353	CTAAAACTACCAAAAAAATT	aTAAAACTACtAcAAAAATT-AGG	3	-	-	-	-	-	-
6	-	35708468	35708490	CTAAAACTACCAAAAAAATT	gTAAAACTACaAAgAAAATT-TGG	3	ENSG00000157343_ENST00000373869_ARMC12_armadillo	-	-	-	-	-
8	+	34635857	34635879	CTAAAACTACCAAAAAAATT	aTAAAACTACtAAAAAAATa-GGG	3	-	-	-	-	-	-
16	+	72694728	72694750	CTAAAACTACCAAAAAAATT	aTAAAACTACCAAAtAAAaT-AGG	3	-	-	-	-	-	-
6	+	85967449	85967471	CTAAAACTACCAAAAAAATT	tTAAAACTACCAAAAAAAaa-AGG	3	-	-	-	-	-	-
9	+	139386248	139386270	CTAAAACTACCAAAAAAATT	CaAAAAaTAaCAAAAAAATT-GGG	3	-	-	-	-	-	-
2	-	73223796	73223818	CTAAAACTACCAAAAAAATT	CaAAAAaTACaAAAAAAATT-AGG	3	ENSG00000144040_ENST00000272433_SFXN5_sideroflexin	-	-	-	-	-
6	-	30409655	30409677	CTAAAACTACCAAAAAAATT	CaAAAAaTACaAAAAAAATT-AGG	3	-	-	-	-	-	-
18	-	72065819	72065841	CTAAAACTACCAAAAAAATT	CaAAAAaTACaAAAAAAATT-TGG	3	-	-	-	-	-	-
22	-	24216937	24216959	CTAAAACTACCAAAAAAATT	CaAAAAaTACaAAAAAAATT-AGG	3	ENSG00000133460_ENST00000345044_SLC2A11_solute	-	-	-	-	-
5	-	137276757	137276779	CTAAAACTACCAAAAAAATT	CgAAAAaTACaAAAAAAATT-AGG	3	ENSG00000078795_ENST00000508883_PKD2L2_polycystic	-	-	-	-	-
19	-	12997583	12997605	CTAAAACTACCAAAAAAATT	CaAAAAaTACCAAAAAcATT-AGG	3	ENSG00000105610_ENST00000264834_KLF1_Kruppel-like	-	-	-	-	-
20	+	32576045	32576067	CTAAAACTACCAAAAAAATT	CaAAAACaAaCAAAAAAATT-GGG	3	-	-	-	-	-	-
5	-	145572568	145572590	CTAAAACTACCAAAAAAATT	CaAAAACaAaCAAAAAAATT-AGG	3	-	-	-	-	-	-
22	-	41615726	41615748	CTAAAACTACCAAAAAAATT	CaAAAACaAaCAAAAAAATT-TGG	3	ENSG00000100395_ENST00000216237_L3MBTL2_l(3)mbt-like	-	-	-	-	-
9	-	103007537	103007559	CTAAAACTACCAAAAAAATT	CaAAAACaACaAAAAAAATT-AGG	3	ENSG00000119509_ENST00000262457_INVS_inversin~ENSG00000119509_ENST00000262456_INVS_inversin~	-	-	-	-	-
7	-	131226044	131226066	CTAAAACTACCAAAAAAATT	CaAAAACcACCAAAgAAATT-CGG	3	ENSG00000128567_ENST00000446198_PODXL_podocalyxin-like~ENSG00000128567_ENST00000378555_PODXL_podocalyxin-like~ENSG00000128567_ENST00000322985_PODXL_podocalyxin-like~	-	-	-	-	-
12	+	24361741	24361763	CTAAAACTACCAAAAAAATT	CaAAAACaACCAAAAAAATg-GGG	3	-	-	-	-	-	-
14	+	72788408	72788430	CTAAAACTACCAAAAAAATT	CaAAAACTACCAAAAAgATa-AGG	3	ENSG00000182732_ENST00000553525_RGS6_regulator	-	-	-	-	-
2	-	115797270	115797292	CTAAAACTACCAAAAAAATT	CcAAAACTACCAAAAAAccT-AGG	3	ENSG00000175497_ENST00000410059_DPP10_dipeptidyl-peptidase	-	-	-	-	-
5	-	26535371	26535393	CTAAAACTACCAAAAAAATT	CTgAAAtTACaAAAAAAATT-GGG	3	-	-	-	-	-	-
3	+	136159668	136159690	CTAAAACTACCAAAAAAATT	CTgAAAaTACaAAAAAAATT-AGG	3	ENSG00000118007_ENST00000383202_STAG1_stromal	-	-	-	-	-
17	+	70590049	70590071	CTAAAACTACCAAAAAAATT	CTgAAAaTACaAAAAAAATT-AGG	3	-	-	-	-	-	-
1	-	155725020	155725042	CTAAAACTACCAAAAAAATT	CTgAAAaTACaAAAAAAATT-AGG	3	ENSG00000116580_ENST00000437809_GON4L_gon-4-like	-	-	-	-	-
8	+	30595202	30595224	CTAAAACTACCAAAAAAATT	CTcAAACaAaCAAAAAAATT-AGG	3	-	-	-	-	-	-
16	-	62150711	62150733	CTAAAACTACCAAAAAAATT	CTtAAACaAaCAAAAAAATT-AGG	3	-	-	-	-	-	-
11	-	107951122	107951144	CTAAAACTACCAAAAAAATT	CTcAAACaACCAAAAAAAaT-GGG	3	ENSG00000166266_ENST00000393094_CUL5_cullin	-	-	-	-	-
11	-	65834574	65834596	CTAAAACTACCAAAAAAATT	CTgAAACaACCAAAAAAAaT-GGG	3	ENSG00000087365_ENST00000322535_SF3B2_splicing	-	-	-	-	-
9	-	31072576	31072598	CTAAAACTACCAAAAAAATT	CTgAAACTAttAAAAAAATT-AGG	3	-	-	-	-	-	-
9	+	80392292	80392314	CTAAAACTACCAAAAAAATT	CTgAAACTACCAAAActATT-GGG	3	ENSG00000156052_ENST00000286548_GNAQ_guanine	-	-	-	-	-
X	-	73230330	73230352	CTAAAACTACCAAAAAAATT	CTAgAAaTAaCAAAAAAATT-AGG	3	-	-	-	-	-	-
10	+	126540838	126540860	CTAAAACTACCAAAAAAATT	CTAcAAaTACaAAAAAAATT-AGG	3	-	-	-	-	-	-
1	+	218795189	218795211	CTAAAACTACCAAAAAAATT	CTAgAAaTACaAAAAAAATT-AGG	3	-	-	-	-	-	-
2	+	237870100	237870122	CTAAAACTACCAAAAAAATT	CTAcAAtTACCAAAcAAATT-TGG	3	-	-	-	-	-	-
4	-	57456050	57456072	CTAAAACTACCAAAAAAATT	CTAgAACTACtAAAAgAATT-TGG	3	-	-	-	-	-	-
3	+	38459519	38459541	CTAAAACTACCAAAAAAATT	CTAAtAaTACaAAAAAAATT-AGG	3	-	-	-	-	-	-
12	-	83926939	83926961	CTAAAACTACCAAAAAAATT	CTAAtAgTACCAAAAAAtTT-GGG	3	-	-	-	-	-	-
2	+	60643909	60643931	CTAAAACTACCAAAAAAATT	CTAAgACTACgAAAAAAATc-AGG	3	-	-	-	-	-	-
3	-	25664428	25664450	CTAAAACTACCAAAAAAATT	CTAAAtaTACaAAAAAAATT-AGG	3	ENSG00000077097_ENST00000435706_TOP2B_topoisomerase	-	-	-	-	-
18	-	52553845	52553867	CTAAAACTACCAAAAAAATT	CTAAAgCTACCAccAAAATT-TGG	3	ENSG00000041353_ENST00000262094_RAB27B_RAB27B,	-	-	-	-	-
6	+	158620647	158620669	CTAAAACTACCAAAAAAATT	CTAAAAaaAtCAAAAAAATT-AGG	3	-	-	-	-	-	-
16	+	23425648	23425670	CTAAAACTACCAAAAAAATT	CTAAAAaaAaCAAAAAAATT-AGG	3	ENSG00000168434_ENST00000307149_COG7_component	-	-	-	-	-
2	+	110341889	110341911	CTAAAACTACCAAAAAAATT	CTAAAAacACaAAAAAAATT-AGG	3	ENSG00000186522_ENST00000356688_SEPT10_septin	-	-	-	-	-
6	+	102691939	102691961	CTAAAACTACCAAAAAAATT	CTAAAAacACaAAAAAAATT-AGG	3	-	-	-	-	-	-
9	-	132854272	132854294	CTAAAACTACCAAAAAAATT	CTAAAAacACaAAAAAAATT-AGG	3	ENSG00000148358_ENST00000347136_GPR107_G	-	-	-	-	-
7	-	16823578	16823600	CTAAAACTACCAAAAAAATT	CTAAAAagACCAAAAAAAaT-TGG	3	ENSG00000106537_ENST00000262067_TSPAN13_tetraspanin	-	-	-	-	-
12	-	105556897	105556919	CTAAAACTACCAAAAAAATT	CTAAAAaTgCaAAAAAAATT-AGG	3	ENSG00000136051_ENST00000332180_KIAA1033_KIAA1033~	-	-	-	-	-
X	+	134352713	134352735	CTAAAACTACCAAAAAAATT	CTAAAAaTgCCAAAAAAtTT-AGG	3	-	-	-	-	-	-
X	-	134287665	134287687	CTAAAACTACCAAAAAAATT	CTAAAAaTgCCAAAAAAtTT-AGG	3	-	-	-	-	-	-
19	+	38220715	38220737	CTAAAACTACCAAAAAAATT	CTAAAAgTAtaAAAAAAATT-AGG	3	-	-	-	-	-	-
1	-	52267215	52267237	CTAAAACTACCAAAAAAATT	CTAAAAtTAaaAAAAAAATT-AGG	3	ENSG00000078618_ENST00000352171_NRD1_nardilysin	-	-	-	-	-
9	-	111629208	111629230	CTAAAACTACCAAAAAAATT	CTAAAAaTAgaAAAAAAATT-AGG	3	-	-	-	-	-	-
17	-	67263175	67263197	CTAAAACTACCAAAAAAATT	CTAAAAaTAgaAAAAAAATT-AGG	3	ENSG00000154265_ENST00000392676_ABCA5_ATP-binding	-	-	-	-	-
5	-	68573868	68573890	CTAAAACTACCAAAAAAATT	CTAAAAaTAtaAAAAAAATT-AGG	3	-	-	-	-	-	-
4	+	57447318	57447340	CTAAAACTACCAAAAAAATT	CTAAAAaTAaaAAAAAAATT-AGG	3	-	-	-	-	-	-
7	+	114822841	114822863	CTAAAACTACCAAAAAAATT	CTAAAAaTAaaAAAAAAATT-AGG	3	-	-	-	-	-	-
11	+	8943919	8943941	CTAAAACTACCAAAAAAATT	CTAAAAaTAaaAAAAAAATT-GGG	3	ENSG00000176029_ENST00000525780_C11orf16_chromosome	-	-	-	-	-
6	-	111330555	111330577	CTAAAACTACCAAAAAAATT	CTAAAAaTAaaAAAAAAATT-AGG	3	ENSG00000197498_ENST00000441448_RPF2_ribosome	-	-	-	-	-
11	-	32825515	32825537	CTAAAACTACCAAAAAAATT	CTAAAAaTAaaAAAAAAATT-AGG	3	-	-	-	-	-	-
4	-	99674973	99674995	CTAAAACTACCAAAAAAATT	CTAAAAtTAtCAAAAgAATT-TGG	3	-	-	-	-	-	-
16	-	9014425	9014447	CTAAAACTACCAAAAAAATT	CTAAAAtTAgCAAAAAAgTT-GGG	3	ENSG00000187555_ENST00000344836_USP7_ubiquitin	-	-	-	-	-
13	+	65295990	65296012	CTAAAACTACCAAAAAAATT	CTAAAAaTACtgAAAAAATT-AGG	3	-	-	-	-	-	-
14	+	56401478	56401500	CTAAAACTACCAAAAAAATT	CTAAAAaTACacAAAAAATT-AGG	3	-	-	-	-	-	-
1	-	200789351	200789373	CTAAAACTACCAAAAAAATT	CTAAAAaTACacAAAAAATT-AGG	3	ENSG00000118200_ENST00000358823_CAMSAP2_calmodulin	-	-	-	-	-
12	-	96749345	96749367	CTAAAACTACCAAAAAAATT	CTAAAAaTACagAAAAAATT-AGG	3	ENSG00000059758_ENST00000261211_CDK17_cyclin-dependent	-	-	-	-	-
10	-	12516353	12516375	CTAAAACTACCAAAAAAATT	CTAAAAaTACatAAAAAATT-AGG	3	ENSG00000183049_ENST00000378847_CAMK1D_calcium/calmodulin-dependent	-	-	-	-	-
1	+	179298689	179298711	CTAAAACTACCAAAAAAATT	CTAAAAaTACaAcAAAAATT-AGG	3	ENSG00000057252_ENST00000539888_SOAT1_sterol	-	-	-	-	-
X	+	132973792	132973814	CTAAAACTACCAAAAAAATT	CTAAAAaTACaAgAAAAATT-AGG	3	ENSG00000147257_ENST00000370818_GPC3_glypican	-	-	-	-	-
6	-	79758938	79758960	CTAAAACTACCAAAAAAATT	CTAAAAaTACaAgAAAAATT-AGG	3	ENSG00000146247_ENST00000275034_PHIP_pleckstrin	-	-	-	-	-
19	-	2979111	2979133	CTAAAACTACCAAAAAAATT	CTAAAAaTACaAgAAAAATT-TGG	3	ENSG00000104953_ENST00000246112_TLE6_transducin-like	-	-	-	-	-
16	+	2828721	2828743	CTAAAACTACCAAAAAAATT	CTAAAAaTACaAAcAAAATT-AGG	3	-	-	-	-	-	-
X	+	67482462	67482484	CTAAAACTACCAAAAAAATT	CTAAAAaTACaAAtAAAATT-AGG	3	ENSG00000079482_ENST00000355520_OPHN1_oligophrenin	-	-	-	-	-
20	+	44561221	44561243	CTAAAACTACCAAAAAAATT	CTAAAAaTACaAAtAAAATT-AGG	3	-	-	-	-	-	-
22	-	32143259	32143281	CTAAAACTACCAAAAAAATT	CTAAAAaTACaAAAcAAATT-AGG	3	ENSG00000183530_ENST00000397493_PRR14L_proline	-	-	-	-	-
4	+	169547386	169547408	CTAAAACTACCAAAAAAATT	CTAAAAaTACaAAAgAAATT-AGG	3	ENSG00000129116_ENST00000261509_PALLD_palladin,	-	-	-	-	-
X	+	69616756	69616778	CTAAAACTACCAAAAAAATT	CTAAAAaTACaAAAgAAATT-AGG	3	ENSG00000090889_ENST00000374388_KIF4A_kinesin	-	-	-	-	-
20	+	52452897	52452919	CTAAAACTACCAAAAAAATT	CTAAAAaTACaAAAgAAATT-AGG	3	-	-	-	-	-	-
3	-	119922450	119922472	CTAAAACTACCAAAAAAATT	CTAAAAaTACaAAAtAAATT-GGG	3	ENSG00000175697_ENST00000315843_GPR156_G	-	-	-	-	-
9	-	118267436	118267458	CTAAAACTACCAAAAAAATT	CTAAAAaTACaAAAtAAATT-GGG	3	-	-	-	-	-	-
15	+	56039282	56039304	CTAAAACTACCAAAAAAATT	CTAAAAaTACaAAAAcAATT-AGG	3	-	-	-	-	-	-
4	+	3016357	3016379	CTAAAACTACCAAAAAAATT	CTAAAAaTACaAAAAgAATT-AGG	3	ENSG00000125388_ENST00000398051_GRK4_G	-	-	-	-	-
15	+	90050235	90050257	CTAAAACTACCAAAAAAATT	CTAAAAaTACaAAAAtAATT-CGG	3	-	-	-	-	-	-
16	+	29772662	29772684	CTAAAACTACCAAAAAAATT	CTAAAAaTACaAAAAtAATT-AGG	3	-	-	-	-	-	-
11	-	63983832	63983854	CTAAAACTACCAAAAAAATT	CTAAAAaTACaAAAAtAATT-AGG	3	ENSG00000149781_ENST00000279227_FERMT3_fermitin	-	-	-	-	-
11	-	107682790	107682812	CTAAAACTACCAAAAAAATT	CTAAAAaTACaAAAAtAATT-AGG	3	ENSG00000110660_ENST00000525815_SLC35F2_solute	-	-	-	-	-
13	-	89302443	89302465	CTAAAACTACCAAAAAAATT	CTAAAAaTACtAAAAAtATT-GGG	3	-	-	-	-	-	-
6	+	43611588	43611610	CTAAAACTACCAAAAAAATT	CTAAAAaTACaAAAAAtATT-GGG	3	-	-	-	-	-	-
19	+	30337792	30337814	CTAAAACTACCAAAAAAATT	CTAAAAaTACaAAAAAtATT-CGG	3	-	-	-	-	-	-
17	+	66838927	66838949	CTAAAACTACCAAAAAAATT	CTAAAAtTACaAAAAAAtTT-AGG	3	-	-	-	-	-	-
17	+	62124555	62124577	CTAAAACTACCAAAAAAATT	CTAAAAaTACaAAAAAAcTT-AGG	3	ENSG00000178607_ENST00000433197_ERN1_endoplasmic	-	-	-	-	-
6	-	65467828	65467850	CTAAAACTACCAAAAAAATT	CTAAAAaTACaAAAAAAcTT-AGG	3	ENSG00000188107_ENST00000503581_EYS_eyes	-	-	-	-	-
9	+	99805178	99805200	CTAAAACTACCAAAAAAATT	CTAAAAaTACaAAAAAAgTT-AGG	3	-	-	-	-	-	-
14	+	99589241	99589263	CTAAAACTACCAAAAAAATT	CTAAAAaTACaAAAAAAgTT-AGG	3	-	-	-	-	-	-
19	+	14325203	14325225	CTAAAACTACCAAAAAAATT	CTAAAAaTACaAAAAAAgTT-GGG	3	-	-	-	-	-	-
1	-	32586008	32586030	CTAAAACTACCAAAAAAATT	CTAAAAaTACaAAAAAAgTT-AGG	3	ENSG00000025800_ENST00000373625_KPNA6_karyopherin	-	-	-	-	-
10	-	51539169	51539191	CTAAAACTACCAAAAAAATT	CTAAAAaTACaAAAAAAgTT-AGG	3	-	-	-	-	-	-
20	-	32946522	32946544	CTAAAACTACCAAAAAAATT	CTAAAAaTACaAAAAAAgTT-AGG	3	-	-	-	-	-	-
1	+	56437001	56437023	CTAAAACTACCAAAAAAATT	CTAAAAaTACaAAAAAAtTT-AGG	3	-	-	-	-	-	-
22	+	22816199	22816221	CTAAAACTACCAAAAAAATT	CTAAAAaTACaAAAAAAtTT-TGG	3	-	-	-	-	-	-
2	-	147063958	147063980	CTAAAACTACCAAAAAAATT	CTAAAAaTACaAAAAAAtTT-AGG	3	-	-	-	-	-	-
19	-	14178554	14178576	CTAAAACTACCAAAAAAATT	CTAAAAaTACaAAAAAAtTT-AGG	3	-	-	-	-	-	-
1	+	10040513	10040535	CTAAAACTACCAAAAAAATT	CTAAAAaTACaAAAAAAAaT-TGG	3	ENSG00000173614_ENST00000377205_NMNAT1_nicotinamide	-	-	-	-	-
1	+	19325598	19325620	CTAAAACTACCAAAAAAATT	CTAAAAaTACaAAAAAAAaT-TGG	3	-	-	-	-	-	-
2	+	24129043	24129065	CTAAAACTACCAAAAAAATT	CTAAAAaTACaAAAAAAAaT-TGG	3	ENSG00000119778_ENST00000238789_ATAD2B_ATPase	-	-	-	-	-
2	+	152909328	152909350	CTAAAACTACCAAAAAAATT	CTAAAAaTACaAAAAAAAaT-TGG	3	ENSG00000182389_ENST00000539935_CACNB4_calcium	-	-	-	-	-
6	+	136025771	136025793	CTAAAACTACCAAAAAAATT	CTAAAAaTACaAAAAAAAaT-TGG	3	-	-	-	-	-	-
Y	+	14609625	14609647	CTAAAACTACCAAAAAAATT	CTAAAAaTACaAAAAAAAaT-TGG	3	-	-	-	-	-	-
10	+	70779863	70779885	CTAAAACTACCAAAAAAATT	CTAAAAaTACaAAAAAAAaT-TGG	3	-	-	-	-	-	-
12	+	7807943	7807965	CTAAAACTACCAAAAAAATT	CTAAAAaTACaAAAAAAAaT-TGG	3	ENSG00000111701_ENST00000229304_APOBEC1_apolipoprotein	-	-	-	-	-
12	+	10413236	10413258	CTAAAACTACCAAAAAAATT	CTAAAAaTACaAAAAAAAaT-TGG	3	-	-	-	-	-	-
12	+	31947148	31947170	CTAAAACTACCAAAAAAATT	CTAAAAaTACaAAAAAAAaT-AGG	3	-	-	-	-	-	-
13	+	113996655	113996677	CTAAAACTACCAAAAAAATT	CTAAAAaTACaAAAAAAAaT-TGG	3	ENSG00000139835_ENST00000375431_GRTP1_growth	-	-	-	-	-
15	+	30659321	30659343	CTAAAACTACCAAAAAAATT	CTAAAAaTACaAAAAAAAaT-TGG	3	ENSG00000166664_ENST00000397827_CHRFAM7A_CHRNA7	-	-	-	-	-
16	+	66409846	66409868	CTAAAACTACCAAAAAAATT	CTAAAAaTACaAAAAAAAaT-TGG	3	ENSG00000179776_ENST00000341529_CDH5_cadherin	-	-	-	-	-
16	+	68787854	68787876	CTAAAACTACCAAAAAAATT	CTAAAAaTACaAAAAAAAaT-TGG	3	ENSG00000039068_ENST00000261769_CDH1_cadherin	-	-	-	-	-
17	+	7881697	7881719	CTAAAACTACCAAAAAAATT	CTAAAAaTACaAAAAAAAaT-TGG	3	-	-	-	-	-	-
17	+	65025582	65025604	CTAAAACTACCAAAAAAATT	CTAAAAaTACaAAAAAAAaT-TGG	3	ENSG00000075461_ENST00000262138_CACNG4_calcium	-	-	-	-	-
17	+	71081482	71081504	CTAAAACTACCAAAAAAATT	CTAAAAaTACaAAAAAAAaT-TGG	3	ENSG00000133195_ENST00000255559_SLC39A11_solute	-	-	-	-	-
20	+	3122944	3122966	CTAAAACTACCAAAAAAATT	CTAAAAaTACaAAAAAAAaT-TGG	3	ENSG00000185019_ENST00000217173_UBOX5_U-box	-	-	-	-	-
21	+	22079130	22079152	CTAAAACTACCAAAAAAATT	CTAAAAaTACaAAAAAAAaT-TGG	3	-	-	-	-	-	-
22	+	31881930	31881952	CTAAAACTACCAAAAAAATT	CTAAAAaTACaAAAAAAAaT-AGG	3	ENSG00000184708_ENST00000344710_EIF4ENIF1_eukaryotic	-	-	-	-	-
1	-	29301603	29301625	CTAAAACTACCAAAAAAATT	CTAAAAaTACaAAAAAAAaT-TGG	3	ENSG00000159023_ENST00000343067_EPB41_erythrocyte	-	-	-	-	-
1	-	107007181	107007203	CTAAAACTACCAAAAAAATT	CTAAAAaTACaAAAAAAAaT-TGG	3	-	-	-	-	-	-
1	-	114404160	114404182	CTAAAACTACCAAAAAAATT	CTAAAAaTACaAAAAAAAaT-TGG	3	ENSG00000134242_ENST00000460620_PTPN22_protein	-	-	-	-	-
1	-	159221664	159221686	CTAAAACTACCAAAAAAATT	CTAAAAaTACaAAAAAAAaT-TGG	3	-	-	-	-	-	-
2	-	32880219	32880241	CTAAAACTACCAAAAAAATT	CTAAAAaTACaAAAAAAAaT-TGG	3	ENSG00000018699_ENST00000317907_TTC27_tetratricopeptide	-	-	-	-	-
4	-	26233677	26233699	CTAAAACTACCAAAAAAATT	CTAAAAaTACaAAAAAAAaT-TGG	3	-	-	-	-	-	-
8	-	29468019	29468041	CTAAAACTACCAAAAAAATT	CTAAAAaTACaAAAAAAAaT-CGG	3	-	-	-	-	-	-
9	-	130062142	130062164	CTAAAACTACCAAAAAAATT	CTAAAAaTACaAAAAAAAaT-TGG	3	ENSG00000136895_ENST00000435213_GARNL3_GTPase	-	-	-	-	-
Y	-	4795024	4795046	CTAAAACTACCAAAAAAATT	CTAAAAaTACaAAAAAAAaT-TGG	3	-	-	-	-	-	-
12	-	110309051	110309073	CTAAAACTACCAAAAAAATT	CTAAAAaTACaAAAAAAAaT-TGG	3	ENSG00000139433_ENST00000318348_GLTP_glycolipid	-	-	-	-	-
15	-	32455814	32455836	CTAAAACTACCAAAAAAATT	CTAAAAaTACaAAAAAAAaT-TGG	3	ENSG00000175344_ENST00000454250_CHRNA7_cholinergic	-	-	-	-	-
17	-	16886138	16886160	CTAAAACTACCAAAAAAATT	CTAAAAaTACaAAAAAAAaT-TGG	3	-	-	-	-	-	-
17	-	75550411	75550433	CTAAAACTACCAAAAAAATT	CTAAAAaTACaAAAAAAAaT-TGG	3	-	-	-	-	-	-
20	-	43633573	43633595	CTAAAACTACCAAAAAAATT	CTAAAAaTACaAAAAAAAaT-TGG	3	ENSG00000101109_ENST00000372806_STK4_serine/threonine	-	-	-	-	-
22	-	28957225	28957247	CTAAAACTACCAAAAAAATT	CTAAAAaTACaAAAAAAAaT-TGG	3	ENSG00000100154_ENST00000397906_TTC28_tetratricopeptide	-	-	-	-	-
1	+	197722967	197722989	CTAAAACTACCAAAAAAATT	CTAAAAaTACaAAAAAAAcT-GGG	3	ENSG00000213047_ENST00000294737_DENND1B_DENN/MADD	-	-	-	-	-
12	+	81363099	81363121	CTAAAACTACCAAAAAAATT	CTAAAAaTACaAAAAAAAcT-AGG	3	-	-	-	-	-	-
1	+	166725078	166725100	CTAAAACTACCAAAAAAATT	CTAAAAaTACaAAAAAAAgT-TGG	3	-	-	-	-	-	-
2	-	239905929	239905951	CTAAAACTACCAAAAAAATT	CTAAAAaTACaAAAAAAAgT-AGG	3	-	-	-	-	-	-
16	-	12113653	12113675	CTAAAACTACCAAAAAAATT	CTAAAAaTACaAAAAAAAgT-CGG	3	ENSG00000048471_ENST00000566228_SNX29_sorting	-	-	-	-	-
3	+	129380479	129380501	CTAAAACTACCAAAAAAATT	CTAAAAaTACaAAAAAAATc-AGG	3	ENSG00000172765_ENST00000432054_TMCC1_transmembrane	-	-	-	-	-
12	+	107804913	107804935	CTAAAACTACCAAAAAAATT	CTAAAAaTACaAAAAAAATc-TGG	3	ENSG00000151136_ENST00000280758_BTBD11_BTB	-	-	-	-	-
20	+	54900704	54900726	CTAAAACTACCAAAAAAATT	CTAAAAaTACaAAAAAAATc-CGG	3	-	-	-	-	-	-
3	-	141486402	141486424	CTAAAACTACCAAAAAAATT	CTAAAAaTACaAAAAAAATc-TGG	3	-	-	-	-	-	-
6	-	47188616	47188638	CTAAAACTACCAAAAAAATT	CTAAAAaTACaAAAAAAATc-TGG	3	-	-	-	-	-	-
7	-	89567382	89567404	CTAAAACTACCAAAAAAATT	CTAAAAaTACaAAAAAAATc-AGG	3	-	-	-	-	-	-
14	-	79013702	79013724	CTAAAACTACCAAAAAAATT	CTAAAAaTACaAAAAAAATg-TGG	3	ENSG00000021645_ENST00000554738_NRXN3_neurexin	-	-	-	-	-
15	-	72750185	72750207	CTAAAACTACCAAAAAAATT	CTAAAAgTACCAgAAAAATa-GGG	3	-	-	-	-	-	-
2	+	7429766	7429788	CTAAAACTACCAAAAAAATT	CTAAAAaTACCAAAAttATT-TGG	3	-	-	-	-	-	-
5	+	130503660	130503682	CTAAAACTACCAAAAAAATT	CTAAAAaTACCAAAAAtAgT-TGG	3	-	-	-	-	-	-
10	-	7185853	7185875	CTAAAACTACCAAAAAAATT	CTAAAAaTACCAAAAAtAgT-TGG	3	-	-	-	-	-	-
4	+	138872952	138872974	CTAAAACTACCAAAAAAATT	CTAAAAaTACCAAAAAAAcc-TGG	3	-	-	-	-	-	-
11	-	113339429	113339451	CTAAAACTACCAAAAAAATT	CTAAAACacaCAAAAAAATT-AGG	3	ENSG00000149295_ENST00000355319_DRD2_dopamine	-	-	-	-	-
9	-	112046691	112046713	CTAAAACTACCAAAAAAATT	CTAAAACaAaCAAAAAAcTT-GGG	3	ENSG00000095203_ENST00000374566_EPB41L4B_erythrocyte	-	-	-	-	-
12	-	17447458	17447480	CTAAAACTACCAAAAAAATT	CTAAAACaAaCAAAAAAcTT-GGG	3	-	-	-	-	-	-
8	+	12804874	12804896	CTAAAACTACCAAAAAAATT	CTAAAACcACtAAAAAAATa-TGG	3	ENSG00000250305_ENST00000524591_KIAA1456_KIAA1456~	-	-	-	-	-
8	+	142262153	142262175	CTAAAACTACCAAAAAAATT	CTAAAACaACCAAAAtAAgT-AGG	3	-	-	-	-	-	-
12	+	106903442	106903464	CTAAAACTACCAAAAAAATT	CTAAAACaACCAAAAAAAaa-TGG	3	ENSG00000013503_ENST00000228347_POLR3B_polymerase	-	-	-	-	-
6	+	7253525	7253547	CTAAAACTACCAAAAAAATT	CTAAAACTgCaAAAAAAtTT-GGG	3	-	-	-	-	-	-
14	-	68407458	68407480	CTAAAACTACCAAAAAAATT	CTAAAACTgCCcAAcAAATT-GGG	3	ENSG00000182185_ENST00000471583_RAD51B_RAD51	-	-	-	-	-
14	-	98769902	98769924	CTAAAACTACCAAAAAAATT	CTAAAACTAttcAAAAAATT-CGG	3	-	-	-	-	-	-
X	-	128536872	128536894	CTAAAACTACCAAAAAAATT	CTAAAACTAtaAAgAAAATT-TGG	3	-	-	-	-	-	-
7	+	19223138	19223160	CTAAAACTACCAAAAAAATT	CTAAAACTAgCAAAAgAgTT-AGG	3	-	-	-	-	-	-
20	-	14227761	14227783	CTAAAACTACCAAAAAAATT	CTAAAACTAtCAAAAtAATc-TGG	3	ENSG00000172264_ENST00000217246_MACROD2_MACRO	-	-	-	-	-
6	+	146898700	146898722	CTAAAACTACCAAAAAAATT	CTAAAACTACtcAAAAAAaT-AGG	3	-	-	-	-	-	-
4	+	112473187	112473209	CTAAAACTACCAAAAAAATT	CTAAAACTACaAAgAAgATT-GGG	3	-	-	-	-	-	-
1	+	1150065	1150087	CTAAAACTACCAAAAAAATT	CTAAAACTACaAAAAttATT-CGG	3	-	-	-	-	-	-
2	+	15027364	15027386	CTAAAACTACCAAAAAAATT	CTAAAACTACaAAAAttATT-CGG	3	-	-	-	-	-	-
2	+	136674593	136674615	CTAAAACTACCAAAAAAATT	CTAAAACTACaAAAAttATT-TGG	3	ENSG00000115866_ENST00000264161_DARS_aspartyl-tRNA	-	-	-	-	-
19	+	51766848	51766870	CTAAAACTACCAAAAAAATT	CTAAAACTACaAAAAttATT-TGG	3	ENSG00000179213_ENST00000316401_SIGLECL1_SIGLEC	-	-	-	-	-
1	-	150101864	150101886	CTAAAACTACCAAAAAAATT	CTAAAACTACaAAAAttATT-TGG	3	ENSG00000136631_ENST00000369130_VPS45_vacuolar	-	-	-	-	-
13	+	101577364	101577386	CTAAAACTACCAAAAAAATT	CTAAAACTACaAAAAAttTT-AGG	3	-	-	-	-	-	-
12	-	66604870	66604892	CTAAAACTACCAAAAAAATT	CTAAAACTACtAAAAAAtTa-TGG	3	ENSG00000090376_ENST00000261233_IRAK3_interleukin-1	-	-	-	-	-
6	+	152914554	152914576	CTAAAACTACCAAAAAAATT	CTAAAACTACaAAAAAAtTa-GGG	3	ENSG00000131018_ENST00000367255_SYNE1_spectrin	-	-	-	-	-
8	-	31143266	31143288	CTAAAACTACCAAAAAAATT	CTAAAACTACCcAAAAgAaT-AGG	3	-	-	-	-	-	-
17	-	68936813	68936835	CTAAAACTACCAAAAAAATT	CTAAAACTACCtAAAAAcTg-GGG	3	-	-	-	-	-	-
20	-	41321264	41321286	CTAAAACTACCAAAAAAATT	CTAAAACTACCAgtAgAATT-GGG	3	ENSG00000196090_ENST00000373187_PTPRT_protein	-	-	-	-	-
5	+	179805099	179805121	CTAAAACTACCAAAAAAATT	CTAAAACTACCAAccAAAcT-GGG	3	-	-	-	-	-	-
17	+	44360321	44360343	CTAAAACTACCAAAAAAATT	CTAAAACTACCAAAAttAgT-CGG	3	ENSG00000228696_ENST00000570618_ARL17B_ADP-ribosylation	-	-	-	-	-
14	+	81368864	81368886	CTAAAACTACCAAAAAAATT	CTAAAACTACCAAAAcAAag-AGG	3	ENSG00000100629_ENST00000281129_CEP128_centrosomal	-	-	-	-	-
1	-	55123493	55123515	CTAAAACTACCAAAAAAATT	CTAAAACTACCAAAAtAAgc-CGG	3	ENSG00000184313_ENST00000421030_MROH7_maestro	-	-	-	-	-
13	+	20365872	20365894	CTAAAACTACCAAAAAAATT	CTAAAACTACCAAAAAAtgc-TGG	3	-	-	-	-	-	-
8	+	77355303	77355325	CTAAAACTACCAAAAAAATT	aggAAACTACCAAAAAAtTT-GGG	4	-	-	-	-	-	-
18	-	45671015	45671037	CTAAAACTACCAAAAAAATT	acAtAACTACtAAAAAAATT-TGG	4	ENSG00000184828_ENST00000586438_ZBTB7C_zinc	-	-	-	-	-
15	-	36811706	36811728	CTAAAACTACCAAAAAAATT	tgAAgACaACCAAAAAAATT-TGG	4	-	-	-	-	-	-
2	+	212685875	212685897	CTAAAACTACCAAAAAAATT	tgAAgACTACCAAAAAAcTT-AGG	4	ENSG00000178568_ENST00000342788_ERBB4_v-erb-b2	-	-	-	-	-
3	-	99852292	99852314	CTAAAACTACCAAAAAAATT	aaAAAAaaACCAAAAAAATT-TGG	4	ENSG00000184220_ENST00000421999_CMSS1_cms1	-	-	-	-	-
17	-	40930198	40930220	CTAAAACTACCAAAAAAATT	aaAAAAaaACCAAAAAAATT-GGG	4	ENSG00000131475_ENST00000253794_VPS25_vacuolar	-	-	-	-	-
16	-	70188840	70188862	CTAAAACTACCAAAAAAATT	acAAAAaaACCAAAAAAATT-AGG	4	ENSG00000090857_ENST00000288050_PDPR_pyruvate	-	-	-	-	-
11	+	22618093	22618115	CTAAAACTACCAAAAAAATT	taAAAAgTACaAAAAAAATT-GGG	4	-	-	-	-	-	-
18	+	68732592	68732614	CTAAAACTACCAAAAAAATT	taAAAAaTACaAAAAAAATT-AGG	4	-	-	-	-	-	-
1	-	1837298	1837320	CTAAAACTACCAAAAAAATT	taAAAAaTACaAAAAAAATT-AGG	4	-	-	-	-	-	-
3	-	44392476	44392498	CTAAAACTACCAAAAAAATT	taAAAAaTACaAAAAAAATT-TGG	4	ENSG00000179152_ENST00000383746_TCAIM_T	-	-	-	-	-
7	-	105224198	105224220	CTAAAACTACCAAAAAAATT	taAAAAaTACaAAAAAAATT-AGG	4	-	-	-	-	-	-
9	-	28565712	28565734	CTAAAACTACCAAAAAAATT	taAAAAaTACaAAAAAAATT-AGG	4	ENSG00000174482_ENST00000379992_LINGO2_leucine	-	-	-	-	-
2	-	186298084	186298106	CTAAAACTACCAAAAAAATT	tgAAAAaTACaAAAAAAATT-GGG	4	-	-	-	-	-	-
5	+	97650897	97650919	CTAAAACTACCAAAAAAATT	aaAAAAtTACaAAAAAAATT-TGG	4	-	-	-	-	-	-
7	+	65921944	65921966	CTAAAACTACCAAAAAAATT	aaAAAAaTACaAAAAAAATT-AGG	4	-	-	-	-	-	-
1	-	7404969	7404991	CTAAAACTACCAAAAAAATT	aaAAAAaTACaAAAAAAATT-AGG	4	ENSG00000171735_ENST00000303635_CAMTA1_calmodulin	-	-	-	-	-
2	-	76623825	76623847	CTAAAACTACCAAAAAAATT	aaAAAAaTACaAAAAAAATT-AGG	4	-	-	-	-	-	-
3	-	41910144	41910166	CTAAAACTACCAAAAAAATT	aaAAAAaTACaAAAAAAATT-AGG	4	ENSG00000168038_ENST00000301831_ULK4_unc-51	-	-	-	-	-
7	-	123251507	123251529	CTAAAACTACCAAAAAAATT	aaAAAAaTACaAAAAAAATT-AGG	4	ENSG00000146809_ENST00000451558_ASB15_ankyrin	-	-	-	-	-
2	+	139822840	139822862	CTAAAACTACCAAAAAAATT	aaAAAAaTACCAAAAAAtTT-GGG	4	-	-	-	-	-	-
19	+	7193525	7193547	CTAAAACTACCAAAAAAATT	aaAAAACaAaCAAAAAAATT-AGG	4	ENSG00000171105_ENST00000341500_INSR_insulin	-	-	-	-	-
11	-	43781746	43781768	CTAAAACTACCAAAAAAATT	aaAAAACaAaCAAAAAAATT-AGG	4	ENSG00000149084_ENST00000278353_HSD17B12_hydroxysteroid	-	-	-	-	-
2	-	215948864	215948886	CTAAAACTACCAAAAAAATT	acAAAACaAaCAAAAAAATT-TGG	4	ENSG00000144452_ENST00000272895_ABCA12_ATP-binding	-	-	-	-	-
5	+	9220660	9220682	CTAAAACTACCAAAAAAATT	aaAAAACaACaAAAAAAATT-TGG	4	ENSG00000112902_ENST00000382496_SEMA5A_sema	-	-	-	-	-
17	+	36440116	36440138	CTAAAACTACCAAAAAAATT	aaAAAACaACaAAAAAAATT-AGG	4	-	-	-	-	-	-
14	-	64528407	64528429	CTAAAACTACCAAAAAAATT	aaAAAACcACCAAtAAAATT-GGG	4	ENSG00000054654_ENST00000357395_SYNE2_spectrin	-	-	-	-	-
5	-	162902429	162902451	CTAAAACTACCAAAAAAATT	agAAAACcACCAAAAtAATT-TGG	4	ENSG00000072571_ENST00000353866_HMMR_hyaluronan-mediated	-	-	-	-	-
2	-	76524400	76524422	CTAAAACTACCAAAAAAATT	gaAAAACgACCAAAAAAAcT-AGG	4	-	-	-	-	-	-
15	-	75742116	75742138	CTAAAACTACCAAAAAAATT	aaAAAACaACCAAAAAAAcT-TGG	4	ENSG00000169375_ENST00000394947_SIN3A_SIN3	-	-	-	-	-
4	-	168113111	168113133	CTAAAACTACCAAAAAAATT	taAAAACTcgCAAAAAAATT-AGG	4	ENSG00000196104_ENST00000357154_SPOCK3_sparc/osteonectin,	-	-	-	-	-
13	-	42717214	42717236	CTAAAACTACCAAAAAAATT	taAAAACTctCAAAAAAATT-AGG	4	ENSG00000102780_ENST00000540693_DGKH_diacylglycerol	-	-	-	-	-
X	-	125368345	125368367	CTAAAACTACCAAAAAAATT	tgAAAACTttCAAAAAAATT-TGG	4	-	-	-	-	-	-
9	-	115397692	115397714	CTAAAACTACCAAAAAAATT	acAAAACTtaCAAAAAAATT-AGG	4	ENSG00000165185_ENST00000337530_KIAA1958_KIAA1958~ENSG00000165185_ENST00000536272_KIAA1958_KIAA1958~	-	-	-	-	-
4	-	76372648	76372670	CTAAAACTACCAAAAAAATT	tgAAAACTtCgAAAAAAATT-TGG	4	-	-	-	-	-	-
15	+	86459224	86459246	CTAAAACTACCAAAAAAATT	aaAAAACTcCCAAAtAAATT-GGG	4	-	-	-	-	-	-
6	-	139952819	139952841	CTAAAACTACCAAAAAAATT	taAAAACTcCCAAAAAAAcT-GGG	4	-	-	-	-	-	-
4	-	115332861	115332883	CTAAAACTACCAAAAAAATT	aaAAAACTAtaAAAAAAATT-AGG	4	-	-	-	-	-	-
4	-	107714559	107714581	CTAAAACTACCAAAAAAATT	agAAAACTAaCAAAgAAATT-CGG	4	-	-	-	-	-	-
4	-	171673919	171673941	CTAAAACTACCAAAAAAATT	agAAAACTAaCAAAgAAATT-AGG	4	-	-	-	-	-	-
4	-	77081158	77081180	CTAAAACTACCAAAAAAATT	aaAAAACTAaCAAAAAtATT-TGG	4	ENSG00000138760_ENST00000264896_SCARB2_scavenger	-	-	-	-	-
2	+	117173593	117173615	CTAAAACTACCAAAAAAATT	acAAAACTAaCAAAAAtATT-TGG	4	-	-	-	-	-	-
5	+	154735017	154735039	CTAAAACTACCAAAAAAATT	agAAAACTAtCAAAAAtATT-TGG	4	-	-	-	-	-	-
2	+	81538363	81538385	CTAAAACTACCAAAAAAATT	agAAAACTAaCAAAAAtATT-TGG	4	-	-	-	-	-	-
X	+	78862944	78862966	CTAAAACTACCAAAAAAATT	agAAAACTAaCAAAAAtATT-TGG	4	-	-	-	-	-	-
X	+	82730119	82730141	CTAAAACTACCAAAAAAATT	agAAAACTAaCAAAAAtATT-TGG	4	-	-	-	-	-	-
18	+	58443890	58443912	CTAAAACTACCAAAAAAATT	agAAAACTAaCAAAAAtATT-CGG	4	-	-	-	-	-	-
3	-	106075050	106075072	CTAAAACTACCAAAAAAATT	agAAAACTAaCAAAAAtATT-TGG	4	-	-	-	-	-	-
7	-	48298748	48298770	CTAAAACTACCAAAAAAATT	agAAAACTAaCAAAAAtATT-TGG	4	ENSG00000179869_ENST00000417403_ABCA13_ATP-binding	-	-	-	-	-
7	-	109398410	109398432	CTAAAACTACCAAAAAAATT	agAAAACTAaCAAAAAtATT-TGG	4	-	-	-	-	-	-
13	-	83152795	83152817	CTAAAACTACCAAAAAAATT	agAAAACTAaCAAAAAtATT-TGG	4	-	-	-	-	-	-
16	-	61608145	61608167	CTAAAACTACCAAAAAAATT	agAAAACTAaCAAAAAtATT-TGG	4	-	-	-	-	-	-
11	-	58446242	58446264	CTAAAACTACCAAAAAAATT	agAAAACTAaCAAAAAAATc-TGG	4	-	-	-	-	-	-
8	+	48376895	48376917	CTAAAACTACCAAAAAAATT	taAAAACTACaAAAcAAATT-TGG	4	ENSG00000164808_ENST00000297423_SPIDR_scaffolding	-	-	-	-	-
15	+	59216340	59216362	CTAAAACTACCAAAAAAATT	aaAAAACTACaAAAtAAATT-GGG	4	ENSG00000137776_ENST00000380516_SLTM_SAFB-like,	-	-	-	-	-
X	-	30708940	30708962	CTAAAACTACCAAAAAAATT	acAAAACTACaAAAAAtATT-TGG	4	ENSG00000198814_ENST00000378943_GK_glycerol	-	-	-	-	-
21	+	29158716	29158738	CTAAAACTACCAAAAAAATT	ggAAAACTACCtAgAAAATT-AGG	4	-	-	-	-	-	-
12	-	116377870	116377892	CTAAAACTACCAAAAAAATT	taAAAACTACCtAAAAAtTT-TGG	4	-	-	-	-	-	-
8	+	18965287	18965309	CTAAAACTACCAAAAAAATT	aaAAAACTACCtAAAAAtTT-GGG	4	-	-	-	-	-	-
12	+	48037787	48037809	CTAAAACTACCAAAAAAATT	gcAAAACTACCcAAAAAAaT-GGG	4	-	-	-	-	-	-
3	+	20933233	20933255	CTAAAACTACCAAAAAAATT	aaAAAACTACCAgAAAgATT-TGG	4	-	-	-	-	-	-
7	+	75760301	75760323	CTAAAACTACCAAAAAAATT	aaAAAACTACCAAgAAgATT-TGG	4	-	-	-	-	-	-
21	+	41744892	41744914	CTAAAACTACCAAAAAAATT	acAAAACTACCAAAgAAAaT-GGG	4	ENSG00000171587_ENST00000400454_DSCAM_Down	-	-	-	-	-
11	-	108788051	108788073	CTAAAACTACCAAAAAAATT	tcAAAACTACCAAAAAtAcT-AGG	4	ENSG00000178105_ENST00000322536_DDX10_DEAD	-	-	-	-	-
16	+	60621012	60621034	CTAAAACTACCAAAAAAATT	tTgAccCTACCAAAAAAATT-AGG	4	-	-	-	-	-	-
X	+	128779519	128779541	CTAAAACTACCAAAAAAATT	aTgAcACTgCCAAAAAAATT-AGG	4	ENSG00000171388_ENST00000307484_APLN_apelin~	-	-	-	-	-
12	+	20436498	20436520	CTAAAACTACCAAAAAAATT	aTgAAAaTgCCAAAAAAATT-AGG	4	-	-	-	-	-	-
X	-	26018951	26018973	CTAAAACTACCAAAAAAATT	tTgAAAgTAaCAAAAAAATT-GGG	4	-	-	-	-	-	-
Y	+	16646430	16646452	CTAAAACTACCAAAAAAATT	tTtAAAtTACCAAAAtAATT-TGG	4	ENSG00000165246_ENST00000382872_NLGN4Y_neuroligin	-	-	-	-	-
13	+	71409524	71409546	CTAAAACTACCAAAAAAATT	aTgAAACaACCAAAAAAATg-AGG	4	-	-	-	-	-	-
6	-	153851461	153851483	CTAAAACTACCAAAAAAATT	tTgAAACTAaaAAAAAAATT-AGG	4	-	-	-	-	-	-
5	+	156291948	156291970	CTAAAACTACCAAAAAAATT	tTtAAACTAtCAAcAAAATT-TGG	4	-	-	-	-	-	-
18	+	67378018	67378040	CTAAAACTACCAAAAAAATT	aTtAAACTACaAAtAAAATT-GGG	4	ENSG00000206052_ENST00000382713_DOK6_docking	-	-	-	-	-
4	+	22155158	22155180	CTAAAACTACCAAAAAAATT	tTgAAACTACtAAAAgAATT-GGG	4	-	-	-	-	-	-
20	-	12117992	12118014	CTAAAACTACCAAAAAAATT	aTgAAACTACtAAAAAcATT-TGG	4	-	-	-	-	-	-
1	-	189956469	189956491	CTAAAACTACCAAAAAAATT	tTgAAACTACtAAAAAAAaT-GGG	4	-	-	-	-	-	-
15	+	76336828	76336850	CTAAAACTACCAAAAAAATT	aTgAAACTACtAAAAAAAaT-TGG	4	ENSG00000169752_ENST00000566417_NRG4_neuregulin	-	-	-	-	-
15	-	52294155	52294177	CTAAAACTACCAAAAAAATT	aTtAAACTACCAAccAAATT-AGG	4	-	-	-	-	-	-
7	-	7568423	7568445	CTAAAACTACCAAAAAAATT	aTgAAACTACCAAcAcAATT-AGG	4	ENSG00000215018_ENST00000399429_COL28A1_collagen,	-	-	-	-	-
10	+	74151496	74151518	CTAAAACTACCAAAAAAATT	aTAgAcgTACCAAAAAAATT-AGG	4	ENSG00000107745_ENST00000361114_MICU1_mitochondrial	-	-	-	-	-
6	+	161147305	161147327	CTAAAACTACCAAAAAAATT	aTAtAAaTAaCAAAAAAATT-GGG	4	ENSG00000122194_ENST00000308192_PLG_plasminogen~	-	-	-	-	-
1	-	8432412	8432434	CTAAAACTACCAAAAAAATT	aTAtAAtTACCAAAAAAAgT-GGG	4	ENSG00000142599_ENST00000337907_RERE_arginine-glutamic	-	-	-	-	-
2	-	98817548	98817570	CTAAAACTACCAAAAAAATT	aTAtAACagCCAAAAAAATT-TGG	4	ENSG00000168658_ENST00000435344_VWA3B_von	-	-	-	-	-
3	-	93755771	93755793	CTAAAACTACCAAAAAAATT	aTAcAACcACCAgAAAAATT-AGG	4	ENSG00000169379_ENST00000535334_ARL13B_ADP-ribosylation	-	-	-	-	-
12	+	99724588	99724610	CTAAAACTACCAAAAAAATT	tTAtAACTAaCAgAAAAATT-GGG	4	ENSG00000185046_ENST00000547776_ANKS1B_ankyrin	-	-	-	-	-
17	+	47502716	47502738	CTAAAACTACCAAAAAAATT	tTAgAACTAaCAAAcAAATT-CGG	4	-	-	-	-	-	-
5	-	174311851	174311873	CTAAAACTACCAAAAAAATT	tTAtAACTAaCAAAcAAATT-TGG	4	-	-	-	-	-	-
4	-	156059580	156059602	CTAAAACTACCAAAAAAATT	aTAgAACTACacAAAAAATT-AGG	4	-	-	-	-	-	-
X	-	33870837	33870859	CTAAAACTACCAAAAAAATT	aTAcAACTACCAAcAAAATg-AGG	4	-	-	-	-	-	-
2	+	233259548	233259570	CTAAAACTACCAAAAAAATT	aTAgAACTACCAAAtAtATT-GGG	4	-	-	-	-	-	-
5	-	38917376	38917398	CTAAAACTACCAAAAAAATT	aTAcAACTACCAAAgAAgTT-TGG	4	ENSG00000145623_ENST00000274276_OSMR_oncostatin	-	-	-	-	-
6	+	110379593	110379615	CTAAAACTACCAAAAAAATT	tTAAtACTtCaAAAAAAATT-GGG	4	-	-	-	-	-	-
11	-	88352757	88352779	CTAAAACTACCAAAAAAATT	aTAAcACTACCcAAgAAATT-AGG	4	ENSG00000168959_ENST00000418177_GRM5_glutamate	-	-	-	-	-
4	-	35978705	35978727	CTAAAACTACCAAAAAAATT	aTAAcACTACCAAAAActTT-TGG	4	-	-	-	-	-	-
5	+	49770148	49770170	CTAAAACTACCAAAAAAATT	gTAAAgaTACCAAAAAAATg-TGG	4	-	-	-	-	-	-
14	+	40120649	40120671	CTAAAACTACCAAAAAAATT	tTAAAgCTctCAAAAAAATT-AGG	4	-	-	-	-	-	-
4	-	180939097	180939119	CTAAAACTACCAAAAAAATT	gTAAAtCTAgCAAAAAAtTT-TGG	4	-	-	-	-	-	-
X	-	141767027	141767049	CTAAAACTACCAAAAAAATT	aTAAAtCTACtAtAAAAATT-AGG	4	-	-	-	-	-	-
5	-	80823451	80823473	CTAAAACTACCAAAAAAATT	aTAAAcCTACtAAAcAAATT-AGG	4	ENSG00000145687_ENST00000320672_SSBP2_single-stranded	-	-	-	-	-
8	-	9153640	9153662	CTAAAACTACCAAAAAAATT	tTAAAgCTACCcAAAtAATT-TGG	4	-	-	-	-	-	-
12	+	59870703	59870725	CTAAAACTACCAAAAAAATT	aTAAAtCTACCtAAAAAATg-GGG	4	-	-	-	-	-	-
9	-	87239260	87239282	CTAAAACTACCAAAAAAATT	tTAAAAgcAaCAAAAAAATT-AGG	4	-	-	-	-	-	-
1	+	154346470	154346492	CTAAAACTACCAAAAAAATT	aTAAAAgcAaCAAAAAAATT-AGG	4	-	-	-	-	-	-
19	-	3812240	3812262	CTAAAACTACCAAAAAAATT	aTAAAAaaAaCAAAAAAATT-TGG	4	ENSG00000105278_ENST00000262961_ZFR2_zinc	-	-	-	-	-
2	-	37983650	37983672	CTAAAACTACCAAAAAAATT	aTAAAAacACtAAAAAAATT-AGG	4	-	-	-	-	-	-
18	+	19804978	19805000	CTAAAACTACCAAAAAAATT	aTAAAAtaACCAgAAAAATT-AGG	4	-	-	-	-	-	-
3	-	185864786	185864808	CTAAAACTACCAAAAAAATT	tTAAAAtTgCCAAAtAAATT-AGG	4	-	-	-	-	-	-
6	+	18394379	18394401	CTAAAACTACCAAAAAAATT	gTAAAAaTtCCAAAAtAATT-AGG	4	ENSG00000137393_ENST00000429054_RNF144B_ring	-	-	-	-	-
10	-	89860605	89860627	CTAAAACTACCAAAAAAATT	gTAAAAaTtCCAAAAAgATT-TGG	4	-	-	-	-	-	-
17	+	21449928	21449950	CTAAAACTACCAAAAAAATT	tTAAAAaTAaaAAAAAAATT-AGG	4	ENSG00000212719_ENST00000391411_C17orf51_chromosome	-	-	-	-	-
3	+	38905394	38905416	CTAAAACTACCAAAAAAATT	aTAAAAgTAagAAAAAAATT-GGG	4	ENSG00000168356_ENST00000302328_SCN11A_sodium	-	-	-	-	-
1	+	183306403	183306425	CTAAAACTACCAAAAAAATT	aTAAAAaTAtgAAAAAAATT-AGG	4	ENSG00000157064_ENST00000287713_NMNAT2_nicotinamide	-	-	-	-	-
1	+	238571005	238571027	CTAAAACTACCAAAAAAATT	aTAAAAaTAaaAAAAAAATT-TGG	4	-	-	-	-	-	-
11	-	2701112	2701134	CTAAAACTACCAAAAAAATT	aTAAAAaTAaaAAAAAAATT-AGG	4	ENSG00000053918_ENST00000155840_KCNQ1_potassium	-	-	-	-	-
15	-	21165025	21165047	CTAAAACTACCAAAAAAATT	aTAAAAtTAgCAgAAAAATT-TGG	4	-	-	-	-	-	-
15	-	22176256	22176278	CTAAAACTACCAAAAAAATT	aTAAAAtTAgCAgAAAAATT-TGG	4	-	-	-	-	-	-
2	+	199188106	199188128	CTAAAACTACCAAAAAAATT	tTAAAAaTAgCAAcAAAATT-TGG	4	-	-	-	-	-	-
2	+	239361233	239361255	CTAAAACTACCAAAAAAATT	tTAAAAaTAgCAAcAAAATT-GGG	4	-	-	-	-	-	-
20	+	33963799	33963821	CTAAAACTACCAAAAAAATT	tTAAAAaTAtCAAtAAAATT-AGG	4	ENSG00000101019_ENST00000349714_UQCC1_ubiquinol-cytochrome	-	-	-	-	-
2	-	103309649	103309671	CTAAAACTACCAAAAAAATT	tTAAAAaTAaCAAgAAAATT-TGG	4	ENSG00000115616_ENST00000233969_SLC9A2_solute	-	-	-	-	-
18	-	26685530	26685552	CTAAAACTACCAAAAAAATT	tTAAAAaTAaCAAtAAAATT-AGG	4	-	-	-	-	-	-
14	-	56040976	56040998	CTAAAACTACCAAAAAAATT	tTAAAAtTAaCAAAtAAATT-TGG	4	-	-	-	-	-	-
14	+	37879878	37879900	CTAAAACTACCAAAAAAATT	tTAAAAaTAgCAAAtAAATT-AGG	4	ENSG00000151338_ENST00000536774_MIPOL1_mirror-image	-	-	-	-	-
13	+	43023086	43023108	CTAAAACTACCAAAAAAATT	aTAAAAgTAaCAAAgAAATT-TGG	4	-	-	-	-	-	-
3	+	161838410	161838432	CTAAAACTACCAAAAAAATT	aTAAAAgTAaCAAAtAAATT-AGG	4	-	-	-	-	-	-
2	-	220521999	220522021	CTAAAACTACCAAAAAAATT	gTAAAAgTAaCAAAAtAATT-GGG	4	-	-	-	-	-	-
3	-	23933772	23933794	CTAAAACTACCAAAAAAATT	aTAAAAgTAtCAAAAAtATT-GGG	4	ENSG00000197885_ENST00000388759_NKIRAS1_NFKB	-	-	-	-	-
2	-	141393011	141393033	CTAAAACTACCAAAAAAATT	aTAAAAaTAaCAAAAAAATa-AGG	4	ENSG00000168702_ENST00000389484_LRP1B_low	-	-	-	-	-
1	-	52697458	52697480	CTAAAACTACCAAAAAAATT	gTAAAAaTACacAAAAAATT-AGG	4	ENSG00000157077_ENST00000357206_ZFYVE9_zinc	-	-	-	-	-
5	+	176392257	176392279	CTAAAACTACCAAAAAAATT	tTAAAAaTACatAAAAAATT-AGG	4	ENSG00000087206_ENST00000377227_UIMC1_ubiquitin	-	-	-	-	-
X	+	114686118	114686140	CTAAAACTACCAAAAAAATT	aTAAAAaTACaAAgAAAATT-CGG	4	-	-	-	-	-	-
9	-	75483402	75483424	CTAAAACTACCAAAAAAATT	aTAAAAgTACtAAAcAAATT-AGG	4	-	-	-	-	-	-
8	+	47468649	47468671	CTAAAACTACCAAAAAAATT	aTAAAAaTACaAAAAgAATT-AGG	4	-	-	-	-	-	-
8	-	47687648	47687670	CTAAAACTACCAAAAAAATT	tTAAAAaTACaAAAAAtATT-TGG	4	-	-	-	-	-	-
9	+	113720890	113720912	CTAAAACTACCAAAAAAATT	aTAAAAtTACtAAAAAcATT-GGG	4	ENSG00000198121_ENST00000374431_LPAR1_lysophosphatidic	-	-	-	-	-
19	+	48005681	48005703	CTAAAACTACCAAAAAAATT	aTAAAAaTACaAAAAAcATT-TGG	4	ENSG00000105402_ENST00000263354_NAPA_N-ethylmaleimide-sensitive	-	-	-	-	-
12	+	10338344	10338366	CTAAAACTACCAAAAAAATT	tTAAAAaTACaAAAAAAgTT-GGG	4	ENSG00000165685_ENST00000381923_TMEM52B_transmembrane	-	-	-	-	-
10	+	64803826	64803848	CTAAAACTACCAAAAAAATT	tTAAAAaTACaAAAAAAAaT-TGG	4	-	-	-	-	-	-
15	+	60798888	60798910	CTAAAACTACCAAAAAAATT	tTAAAAaTACaAAAAAAAaT-TGG	4	ENSG00000069667_ENST00000335670_RORA_RAR-related	-	-	-	-	-
2	-	36055008	36055030	CTAAAACTACCAAAAAAATT	tTAAAAaTACaAAAAAAAaT-TGG	4	-	-	-	-	-	-
6	-	111316267	111316289	CTAAAACTACCAAAAAAATT	gTAAAAaTACaAAAAAAATc-CGG	4	ENSG00000197498_ENST00000441448_RPF2_ribosome	-	-	-	-	-
19	+	17782416	17782438	CTAAAACTACCAAAAAAATT	tTAAAAaTACaAAAAAAATa-AGG	4	ENSG00000130477_ENST00000519716_UNC13A_unc-13	-	-	-	-	-
18	-	2037577	2037599	CTAAAACTACCAAAAAAATT	aTAAAAaTACaAAAAAAATg-AGG	4	-	-	-	-	-	-
21	-	21883999	21884021	CTAAAACTACCAAAAAAATT	gTAAAAaTACCcAAAAAATg-GGG	4	-	-	-	-	-	-
1	+	181029124	181029146	CTAAAACTACCAAAAAAATT	tTAAAAgTACCAcAAAAAcT-GGG	4	ENSG00000153029_ENST00000367580_MR1_major	-	-	-	-	-
2	+	51288304	51288326	CTAAAACTACCAAAAAAATT	aTAAAAgTACCAgAAAAAgT-AGG	4	-	-	-	-	-	-
4	+	27711561	27711583	CTAAAACTACCAAAAAAATT	tTAAAAtTACCAtAAAAATa-TGG	4	-	-	-	-	-	-
X	-	142208175	142208197	CTAAAACTACCAAAAAAATT	aTAAAAaTACCAgAAAAATg-TGG	4	-	-	-	-	-	-
3	+	111320204	111320226	CTAAAACTACCAAAAAAATT	aTAAAAaTACCAtAAAAATa-GGG	4	ENSG00000153283_ENST00000352690_CD96_CD96	-	-	-	-	-
5	-	65839808	65839830	CTAAAACTACCAAAAAAATT	aTAAAAgTACCAAAggAATT-CGG	4	-	-	-	-	-	-
X	-	72909752	72909774	CTAAAACTACCAAAAAAATT	gTAAAAtTACCAAAtAtATT-GGG	4	-	-	-	-	-	-
3	-	28904312	28904334	CTAAAACTACCAAAAAAATT	tTAAAAaTACCAAAgAAATg-TGG	4	-	-	-	-	-	-
X	+	131016071	131016093	CTAAAACTACCAAAAAAATT	aTAAAAaTACCAAAtAAATc-AGG	4	-	-	-	-	-	-
19	+	10345189	10345211	CTAAAACTACCAAAAAAATT	tTAAAAaTACCAAAAttATT-GGG	4	-	-	-	-	-	-
7	+	110558467	110558489	CTAAAACTACCAAAAAAATT	aTAAAAaTACCAAAAtAAaT-AGG	4	ENSG00000184903_ENST00000405709_IMMP2L_IMP2	-	-	-	-	-
4	-	132448535	132448557	CTAAAACTACCAAAAAAATT	tTAAAAgTACCAAAAAAgTa-AGG	4	-	-	-	-	-	-
5	-	133060508	133060530	CTAAAACTACCAAAAAAATT	aTAAAACctCCAgAAAAATT-AGG	4	-	-	-	-	-	-
18	+	1279656	1279678	CTAAAACTACCAAAAAAATT	aTAAAACatCCAAAAAAcTT-GGG	4	-	-	-	-	-	-
3	-	129972904	129972926	CTAAAACTACCAAAAAAATT	aTAAAACagCCAAAAAAAaT-GGG	4	-	-	-	-	-	-
13	-	64489735	64489757	CTAAAACTACCAAAAAAATT	gTAAAACaAaaAAAAAAATT-GGG	4	-	-	-	-	-	-
1	+	182699542	182699564	CTAAAACTACCAAAAAAATT	tTAAAACaAaaAAAAAAATT-TGG	4	-	-	-	-	-	-
8	-	116263529	116263551	CTAAAACTACCAAAAAAATT	aTAAAACaAatAAAAAAATT-TGG	4	-	-	-	-	-	-
12	-	29126224	29126246	CTAAAACTACCAAAAAAATT	gTAAAACaAtCAAAAAgATT-TGG	4	-	-	-	-	-	-
17	-	69442899	69442921	CTAAAACTACCAAAAAAATT	tTAAAACaAaCAAAAAAcTT-TGG	4	-	-	-	-	-	-
8	-	116269904	116269926	CTAAAACTACCAAAAAAATT	tTAAAACaAaCAAAAAAAcT-GGG	4	-	-	-	-	-	-
20	-	33915321	33915343	CTAAAACTACCAAAAAAATT	tTAAAACaAaCAAAAAAAcT-TGG	4	ENSG00000101019_ENST00000349714_UQCC1_ubiquinol-cytochrome	-	-	-	-	-
18	+	13902208	13902230	CTAAAACTACCAAAAAAATT	aTAAAACcAtCAAAAAAAcT-GGG	4	ENSG00000185231_ENST00000327606_MC2R_melanocortin	-	-	-	-	-
1	+	82727161	82727183	CTAAAACTACCAAAAAAATT	aTAAAACaACaAAAgAAATT-GGG	4	-	-	-	-	-	-
5	+	95991568	95991590	CTAAAACTACCAAAAAAATT	tTAAAACaACaAAAAAAATc-TGG	4	-	-	-	-	-	-
10	+	94613894	94613916	CTAAAACTACCAAAAAAATT	aTAAAACaACtAAAAAAATg-AGG	4	ENSG00000138190_ENST00000371547_EXOC6_exocyst	-	-	-	-	-
3	+	54631724	54631746	CTAAAACTACCAAAAAAATT	aTAAAACaACCAAgAAAAaT-AGG	4	ENSG00000157445_ENST00000415676_CACNA2D3_calcium	-	-	-	-	-
13	+	109097942	109097964	CTAAAACTACCAAAAAAATT	tTAAAACTctCcAAAAAATT-GGG	4	-	-	-	-	-	-
6	+	165700224	165700246	CTAAAACTACCAAAAAAATT	tTAAAACTctCAAAAAAAcT-AGG	4	ENSG00000112539_ENST00000230301_C6orf118_chromosome	-	-	-	-	-
9	-	38773261	38773283	CTAAAACTACCAAAAAAATT	aTAAAACTtCtAAgAAAATT-GGG	4	-	-	-	-	-	-
3	-	153110222	153110244	CTAAAACTACCAAAAAAATT	aTAAAACTcCtAAAAAAAcT-AGG	4	-	-	-	-	-	-
19	-	37914221	37914243	CTAAAACTACCAAAAAAATT	tTAAAACTcCCtAgAAAATT-TGG	4	ENSG00000196437_ENST00000392149_ZNF569_zinc	-	-	-	-	-
5	+	137439787	137439809	CTAAAACTACCAAAAAAATT	aTAAAACTgCCcAAAAAATg-AGG	4	-	-	-	-	-	-
4	-	158727915	158727937	CTAAAACTACCAAAAAAATT	tTAAAACTtCCAgAtAAATT-TGG	4	-	-	-	-	-	-
X	+	31884806	31884828	CTAAAACTACCAAAAAAATT	aTAAAACTtCCAgAAAcATT-AGG	4	ENSG00000198947_ENST00000358062_DMD_dystrophin~ENSG00000198947_ENST00000343523_DMD_dystrophin~ENSG00000198947_ENST00000359836_DMD_dystrophin~ENSG00000198947_ENST00000378707_DMD_dystrophin~ENSG00000198947_ENST00000541735_DMD_dystrophin~ENSG00000198947_ENST00000378677_DMD_dystrophin~ENSG00000198947_ENST00000357033_DMD_dystrophin~ENSG00000198947_ENST00000474231_DMD_dystrophin~	-	-	-	-	-
1	-	47237556	47237578	CTAAAACTACCAAAAAAATT	gTAAAACTcCCAAAAAAggT-GGG	4	-	-	-	-	-	-
6	-	57876314	57876336	CTAAAACTACCAAAAAAATT	tTAAAACTgCCAAAAAAccT-AGG	4	-	-	-	-	-	-
6	-	58479994	58480016	CTAAAACTACCAAAAAAATT	tTAAAACTgCCAAAAAAccT-AGG	4	-	-	-	-	-	-
2	+	41865474	41865496	CTAAAACTACCAAAAAAATT	aTAAAACTtCCAAAAAAtaT-GGG	4	-	-	-	-	-	-
8	-	117477654	117477676	CTAAAACTACCAAAAAAATT	aTAAAACTtCCAAAAAAtTa-TGG	4	-	-	-	-	-	-
9	-	29590533	29590555	CTAAAACTACCAAAAAAATT	aTAAAACTAttAgAAAAATT-TGG	4	-	-	-	-	-	-
5	+	67978113	67978135	CTAAAACTACCAAAAAAATT	aTAAAACTAggAAAAtAATT-TGG	4	-	-	-	-	-	-
15	+	33890946	33890968	CTAAAACTACCAAAAAAATT	gTAAAACTAaaAAAAAAAaT-AGG	4	ENSG00000198838_ENST00000415757_RYR3_ryanodine	-	-	-	-	-
Y	+	3646707	3646729	CTAAAACTACCAAAAAAATT	tTAAAACTAaaAAAAAAAaT-AGG	4	-	-	-	-	-	-
15	+	32388646	32388668	CTAAAACTACCAAAAAAATT	gTAAAACTAagAAAAAAATa-TGG	4	ENSG00000175344_ENST00000454250_CHRNA7_cholinergic	-	-	-	-	-
4	-	93845669	93845691	CTAAAACTACCAAAAAAATT	tTAAAACTAtCtAAAAAgTT-AGG	4	ENSG00000152208_ENST00000282020_GRID2_glutamate	-	-	-	-	-
7	+	104670733	104670755	CTAAAACTACCAAAAAAATT	tTAAAACTAtCtAAAAAAaT-TGG	4	ENSG00000005483_ENST00000311117_KMT2E_lysine	-	-	-	-	-
1	-	97211216	97211238	CTAAAACTACCAAAAAAATT	aTAAAACTAtCcAAAAAATa-CGG	4	ENSG00000117569_ENST00000609116_PTBP2_polypyrimidine	-	-	-	-	-
15	-	27118143	27118165	CTAAAACTACCAAAAAAATT	tTAAAACTAaCAgAAgAATT-AGG	4	ENSG00000186297_ENST00000335625_GABRA5_gamma-aminobutyric	-	-	-	-	-
14	+	49719916	49719938	CTAAAACTACCAAAAAAATT	aTAAAACTAaCAAAgAtATT-TGG	4	-	-	-	-	-	-
14	+	49898863	49898885	CTAAAACTACCAAAAAAATT	aTAAAACTAaCAAAgAtATT-TGG	4	-	-	-	-	-	-
13	+	61064258	61064280	CTAAAACTACCAAAAAAATT	tTAAAACTAaCAAAcAAAcT-TGG	4	ENSG00000083544_ENST00000196169_TDRD3_tudor	-	-	-	-	-
11	-	81110506	81110528	CTAAAACTACCAAAAAAATT	gTAAAACTAgCAAAAtAATg-TGG	4	-	-	-	-	-	-
12	-	126061190	126061212	CTAAAACTACCAAAAAAATT	aTAAAACTACtcAAtAAATT-AGG	4	ENSG00000139364_ENST00000299308_TMEM132B_transmembrane	-	-	-	-	-
4	+	96866452	96866474	CTAAAACTACCAAAAAAATT	tTAAAACTACtAttAAAATT-AGG	4	-	-	-	-	-	-
X	-	142286330	142286352	CTAAAACTACCAAAAAAATT	aTAAAACTACaAgAAAAcTT-TGG	4	-	-	-	-	-	-
8	+	104610494	104610516	CTAAAACTACCAAAAAAATT	gTAAAACTACtAtAAAAAcT-GGG	4	ENSG00000176406_ENST00000406091_RIMS2_regulating	-	-	-	-	-
Y	+	23367531	23367553	CTAAAACTACCAAAAAAATT	tTAAAACTACtAtAAAAATa-AGG	4	-	-	-	-	-	-
8	+	3496383	3496405	CTAAAACTACCAAAAAAATT	aTAAAACTACaAgAAAAATg-GGG	4	-	-	-	-	-	-
5	-	28104583	28104605	CTAAAACTACCAAAAAAATT	tTAAAACTACtAAAtAAAaT-AGG	4	-	-	-	-	-	-
2	+	156219085	156219107	CTAAAACTACCAAAAAAATT	aTAAAACTACaAAAtAAAaT-TGG	4	-	-	-	-	-	-
16	+	81940479	81940501	CTAAAACTACCAAAAAAATT	tTAAAACTACaAAAAtAAgT-TGG	4	ENSG00000197943_ENST00000359376_PLCG2_phospholipase	-	-	-	-	-
X	-	143976399	143976421	CTAAAACTACCAAAAAAATT	gTAAAACTACtAAAAcAATg-GGG	4	-	-	-	-	-	-
19	-	37106181	37106203	CTAAAACTACCAAAAAAATT	tTAAAACTACtAAAAAtAgT-CGG	4	ENSG00000161298_ENST00000292928_ZNF382_zinc	-	-	-	-	-
20	+	7526913	7526935	CTAAAACTACCAAAAAAATT	aTAAAACTACtAAAAAAtTg-AGG	4	-	-	-	-	-	-
11	-	128871607	128871629	CTAAAACTACCAAAAAAATT	aTAAAACTACtAAAAAAAaa-TGG	4	ENSG00000134909_ENST00000310343_ARHGAP32_Rho	-	-	-	-	-
3	-	23900486	23900508	CTAAAACTACCAAAAAAATT	aTAAAACTACCAgccAAATT-GGG	4	ENSG00000170142_ENST00000306627_UBE2E1_ubiquitin-conjugating	-	-	-	-	-
17	+	48326354	48326376	CTAAAACTACCAAAAAAATT	aTAAAACTACCAtcAAAATc-AGG	4	-	-	-	-	-	-
10	-	86098398	86098420	CTAAAACTACCAAAAAAATT	gTAAAACTACCAtAAcAAaT-AGG	4	ENSG00000107771_ENST00000359979_CCSER2_coiled-coil	-	-	-	-	-
18	-	31870276	31870298	CTAAAACTACCAAAAAAATT	aTAAAACTACCAtAAAtAaT-TGG	4	-	-	-	-	-	-
2	+	14294561	14294583	CTAAAACTACCAAAAAAATT	tTAAAACTACCAtAAAAtcT-AGG	4	-	-	-	-	-	-
3	-	100609858	100609880	CTAAAACTACCAAAAAAATT	gTAAAACTACCAAAtAAAag-TGG	4	ENSG00000154175_ENST00000284322_ABI3BP_ABI	-	-	-	-	-
1	+	192114489	192114511	CTAAAACTACCAAAAAAATT	aTAAAACTACCAAAAttATc-TGG	4	-	-	-	-	-	-
X	+	106778736	106778758	CTAAAACTACCAAAAAAATT	CacAAAaTACaAAAAAAATT-AGG	4	ENSG00000147234_ENST00000276185_FRMPD3_FERM	-	-	-	-	-
3	-	162345719	162345741	CTAAAACTACCAAAAAAATT	CctAAAgTACCAAAtAAATT-TGG	4	-	-	-	-	-	-
9	-	9645367	9645389	CTAAAACTACCAAAAAAATT	CccAAACaAaCAAAAAAATT-GGG	4	ENSG00000153707_ENST00000381196_PTPRD_protein	-	-	-	-	-
4	-	138719315	138719337	CTAAAACTACCAAAAAAATT	CacAAACaACCAAAAAAAaT-CGG	4	-	-	-	-	-	-
Y	+	21992053	21992075	CTAAAACTACCAAAAAAATT	CacAAACTACCAAgAAAATc-TGG	4	-	-	-	-	-	-
1	+	244719130	244719152	CTAAAACTACCAAAAAAATT	CaAtAcCTACCAAAAAAAcT-GGG	4	ENSG00000179397_ENST00000366534_C1orf101_chromosome	-	-	-	-	-
3	-	14083969	14083991	CTAAAACTACCAAAAAAATT	CaAgAAaaACCAAAAAAATT-AGG	4	ENSG00000180438_ENST00000326972_TPRXL_tetra-peptide	-	-	-	-	-
9	+	104956204	104956226	CTAAAACTACCAAAAAAATT	CcAtAAaTACaAAAAAAATT-GGG	4	-	-	-	-	-	-
4	+	68548329	68548351	CTAAAACTACCAAAAAAATT	CaAcAACaACaAAAAAAATT-TGG	4	ENSG00000033178_ENST00000322244_UBA6_ubiquitin-like	-	-	-	-	-
6	+	28147010	28147032	CTAAAACTACCAAAAAAATT	CaAcAACaACaAAAAAAATT-AGG	4	-	-	-	-	-	-
9	-	129649892	129649914	CTAAAACTACCAAAAAAATT	CaAcAACaACaAAAAAAATT-AGG	4	-	-	-	-	-	-
16	-	76356894	76356916	CTAAAACTACCAAAAAAATT	CaAcAACaACaAAAAAAATT-AGG	4	ENSG00000152910_ENST00000478060_CNTNAP4_contactin	-	-	-	-	-
17	-	58015732	58015754	CTAAAACTACCAAAAAAATT	CaAcAACaACaAAAAAAATT-AGG	4	ENSG00000108443_ENST00000406116_RPS6KB1_ribosomal	-	-	-	-	-
5	-	79343619	79343641	CTAAAACTACCAAAAAAATT	CgAcAACaACaAAAAAAATT-AGG	4	ENSG00000113296_ENST00000350881_THBS4_thrombospondin	-	-	-	-	-
20	+	53051328	53051350	CTAAAACTACCAAAAAAATT	CaAcAACaACCAAAAAAAgT-AGG	4	-	-	-	-	-	-
1	+	215461688	215461710	CTAAAACTACCAAAAAAATT	CaAcAACaACCAAAAAAATa-AGG	4	-	-	-	-	-	-
8	-	120879342	120879364	CTAAAACTACCAAAAAAATT	CaAcAACTcaCAAAAAAATT-GGG	4	-	-	-	-	-	-
4	-	180032154	180032176	CTAAAACTACCAAAAAAATT	CaAtAACTAgCAAgAAAATT-AGG	4	-	-	-	-	-	-
X	+	36893984	36894006	CTAAAACTACCAAAAAAATT	CaAtAACTACaAAAAtAATT-AGG	4	-	-	-	-	-	-
1	+	115588770	115588792	CTAAAACTACCAAAAAAATT	CaAtAACTACaAAAAAAtTT-AGG	4	-	-	-	-	-	-
17	+	27107530	27107552	CTAAAACTACCAAAAAAATT	CaAtAACTACCAAAAAAAaa-AGG	4	ENSG00000173065_ENST00000341217_FAM222B_family	-	-	-	-	-
6	+	127187912	127187934	CTAAAACTACCAAAAAAATT	CaAAtAaTACaAAAAAAATT-AGG	4	-	-	-	-	-	-
X	-	107607261	107607283	CTAAAACTACCAAAAAAATT	CaAAtAaTACaAAAAAAATT-AGG	4	ENSG00000197565_ENST00000334504_COL4A6_collagen,	-	-	-	-	-
4	+	113078888	113078910	CTAAAACTACCAAAAAAATT	CaAAcACTtCCAAAAAAtTT-TGG	4	ENSG00000174749_ENST00000309733_C4orf32_chromosome	-	-	-	-	-
8	+	70767278	70767300	CTAAAACTACCAAAAAAATT	CaAAAgaTtCCAAAAAAATT-GGG	4	-	-	-	-	-	-
9	+	4006123	4006145	CTAAAACTACCAAAAAAATT	CaAAAgCTgCCAAAAtAATT-TGG	4	ENSG00000107249_ENST00000324333_GLIS3_GLIS	-	-	-	-	-
10	-	119855755	119855777	CTAAAACTACCAAAAAAATT	CcAAAgCTAtCAAcAAAATT-AGG	4	-	-	-	-	-	-
1	-	188039910	188039932	CTAAAACTACCAAAAAAATT	CaAAAgCTACCtAAAAAAaT-TGG	4	-	-	-	-	-	-
8	-	118264094	118264116	CTAAAACTACCAAAAAAATT	CaAAAgCTACCAAgAAAATc-TGG	4	-	-	-	-	-	-
5	+	123458460	123458482	CTAAAACTACCAAAAAAATT	CcAAAgCTACCAAAAAtATa-TGG	4	-	-	-	-	-	-
1	+	121126011	121126033	CTAAAACTACCAAAAAAATT	CcAAAgCTACCAAAAAAAgg-AGG	4	-	-	-	-	-	-
1	+	206576224	206576246	CTAAAACTACCAAAAAAATT	CcAAAgCTACCAAAAAAAgg-AGG	4	ENSG00000163486_ENST00000295713_SRGAP2_SLIT-ROBO	-	-	-	-	-
9	+	115120285	115120307	CTAAAACTACCAAAAAAATT	CaAAAAtaAaCAAAAAAATT-TGG	4	-	-	-	-	-	-
6	+	105385969	105385991	CTAAAACTACCAAAAAAATT	CcAAAAaaAaCAAAAAAATT-AGG	4	-	-	-	-	-	-
10	-	36608754	36608776	CTAAAACTACCAAAAAAATT	CcAAAAaaACCcAAAAAATT-AGG	4	-	-	-	-	-	-
13	+	36915254	36915276	CTAAAACTACCAAAAAAATT	CaAAAAagACCAAAAgAATT-GGG	4	ENSG00000133104_ENST00000438666_SPG20_spastic	-	-	-	-	-
1	-	239398870	239398892	CTAAAACTACCAAAAAAATT	CaAAAAtaACCAAAAAAAaT-GGG	4	-	-	-	-	-	-
2	+	172753699	172753721	CTAAAACTACCAAAAAAATT	CaAAAAaaACCAAAAAAAcT-TGG	4	-	-	-	-	-	-
6	+	103887584	103887606	CTAAAACTACCAAAAAAATT	CaAAAAaaACCAAAAAAAgT-GGG	4	-	-	-	-	-	-
3	-	166470852	166470874	CTAAAACTACCAAAAAAATT	CaAAAAaaACCAAAAAAATa-TGG	4	-	-	-	-	-	-
7	+	30258643	30258665	CTAAAACTACCAAAAAAATT	CaAAAAtTttCAAAAAAATT-TGG	4	-	-	-	-	-	-
12	+	69151705	69151727	CTAAAACTACCAAAAAAATT	CaAAAAaTtCaAAAAAAATT-AGG	4	ENSG00000175782_ENST00000398004_SLC35E3_solute	-	-	-	-	-
13	-	107941796	107941818	CTAAAACTACCAAAAAAATT	CaAAAAaTgCCAAAAAAATc-CGG	4	ENSG00000204442_ENST00000375915_FAM155A_family	-	-	-	-	-
12	+	109539348	109539370	CTAAAACTACCAAAAAAATT	CaAAAAgTAaaAAAAAAATT-AGG	4	ENSG00000076248_ENST00000242576_UNG_uracil-DNA	-	-	-	-	-
5	+	163365707	163365729	CTAAAACTACCAAAAAAATT	CaAAAAtTAaaAAAAAAATT-AGG	4	-	-	-	-	-	-
4	-	111083661	111083683	CTAAAACTACCAAAAAAATT	CaAAAAaTAgaAAAAAAATT-AGG	4	ENSG00000170522_ENST00000394607_ELOVL6_ELOVL	-	-	-	-	-
6	-	132755388	132755410	CTAAAACTACCAAAAAAATT	CaAAAAaTAagAAAAAAATT-TGG	4	-	-	-	-	-	-
10	+	95963819	95963841	CTAAAACTACCAAAAAAATT	CaAAAAaTAaaAAAAAAATT-GGG	4	ENSG00000138193_ENST00000260766_PLCE1_phospholipase	-	-	-	-	-
16	-	49879614	49879636	CTAAAACTACCAAAAAAATT	CaAAAAaTAaaAAAAAAATT-AGG	4	ENSG00000102935_ENST00000563137_ZNF423_zinc	-	-	-	-	-
20	-	54554651	54554673	CTAAAACTACCAAAAAAATT	CaAAAAaTAaaAAAAAAATT-AGG	4	-	-	-	-	-	-
6	+	3035145	3035167	CTAAAACTACCAAAAAAATT	CgAAAAaTAaaAAAAAAATT-AGG	4	-	-	-	-	-	-
4	+	161823012	161823034	CTAAAACTACCAAAAAAATT	CcAAAAaTAgCAAAAAcATT-TGG	4	-	-	-	-	-	-
6	-	90731870	90731892	CTAAAACTACCAAAAAAATT	CaAAAAtTAgCAAAAAAAaT-TGG	4	ENSG00000112182_ENST00000257749_BACH2_BTB	-	-	-	-	-
19	+	41234532	41234554	CTAAAACTACCAAAAAAATT	CaAAAAtTACaAAAcAAATT-AGG	4	ENSG00000086544_ENST00000263370_ITPKC_inositol-trisphosphate	-	-	-	-	-
14	+	40575081	40575103	CTAAAACTACCAAAAAAATT	CaAAAAtTACaAAAAgAATT-TGG	4	-	-	-	-	-	-
3	+	138565701	138565723	CTAAAACTACCAAAAAAATT	CaAAAAaTACaAAAAtAATT-TGG	4	-	-	-	-	-	-
21	+	46527812	46527834	CTAAAACTACCAAAAAAATT	CaAAAAaTACaAAAAtAATT-TGG	4	ENSG00000197381_ENST00000539173_ADARB1_adenosine	-	-	-	-	-
18	+	40861808	40861830	CTAAAACTACCAAAAAAATT	CaAAAAtTACaAAAAAtATT-TGG	4	-	-	-	-	-	-
6	-	30567312	30567334	CTAAAACTACCAAAAAAATT	CaAAAAaTACaAAAAAtATT-AGG	4	-	-	-	-	-	-
12	+	105365628	105365650	CTAAAACTACCAAAAAAATT	CcAAAAaTACaAAAAAtATT-AGG	4	-	-	-	-	-	-
3	+	158283349	158283371	CTAAAACTACCAAAAAAATT	CaAAAAaTACaAAAAAAgTT-AGG	4	-	-	-	-	-	-
20	+	31280366	31280388	CTAAAACTACCAAAAAAATT	CaAAAAaTACaAAAAAAtTT-AGG	4	-	-	-	-	-	-
3	+	169517278	169517300	CTAAAACTACCAAAAAAATT	CcAAAAaTACaAAAAAAtTT-AGG	4	ENSG00000171757_ENST00000446859_LRRC34_leucine	-	-	-	-	-
5	+	150582904	150582926	CTAAAACTACCAAAAAAATT	CcAAAAaTACaAAAAAAtTT-AGG	4	ENSG00000198624_ENST00000355417_CCDC69_coiled-coil	-	-	-	-	-
12	+	117223690	117223712	CTAAAACTACCAAAAAAATT	CaAAAAaTACaAAAAAAAaT-TGG	4	ENSG00000135119_ENST00000257575_RNFT2_ring	-	-	-	-	-
6	-	21274471	21274493	CTAAAACTACCAAAAAAATT	CaAAAAaTACaAAAAAAAcT-AGG	4	-	-	-	-	-	-
3	+	46086747	46086769	CTAAAACTACCAAAAAAATT	CcAAAAaTACaAAAAAAAaT-TGG	4	-	-	-	-	-	-
9	-	19474227	19474249	CTAAAACTACCAAAAAAATT	CcAAAAaTACaAAAAAAAaT-TGG	4	-	-	-	-	-	-
10	-	28728263	28728285	CTAAAACTACCAAAAAAATT	CcAAAAaTACaAAAAAAATc-TGG	4	-	-	-	-	-	-
6	-	146527880	146527902	CTAAAACTACCAAAAAAATT	CcAAAAgTACCcAAAAgATT-GGG	4	ENSG00000152822_ENST00000361719_GRM1_glutamate	-	-	-	-	-
2	-	119165293	119165315	CTAAAACTACCAAAAAAATT	CaAAAAgTACCAAcAAgATT-AGG	4	-	-	-	-	-	-
7	+	127896165	127896187	CTAAAACTACCAAAAAAATT	CcAAAAtTACCAAAAAtcTT-GGG	4	ENSG00000174697_ENST00000308868_LEP_leptin~	-	-	-	-	-
19	+	12916246	12916268	CTAAAACTACCAAAAAAATT	CaAAAAaTACCAAAAAtAgT-CGG	4	-	-	-	-	-	-
8	+	114345044	114345066	CTAAAACTACCAAAAAAATT	CcAAAACagCCAAAAcAATT-TGG	4	ENSG00000164796_ENST00000343508_CSMD3_CUB	-	-	-	-	-
17	+	62864191	62864213	CTAAAACTACCAAAAAAATT	CaAAAACaAaaAAAAAAATT-AGG	4	ENSG00000176809_ENST00000400877_LRRC37A3_leucine	-	-	-	-	-
9	-	140930588	140930610	CTAAAACTACCAAAAAAATT	CaAAAACaAaaAAAAAAATT-AGG	4	ENSG00000148408_ENST00000277551_CACNA1B_calcium	-	-	-	-	-
17	-	44618614	44618636	CTAAAACTACCAAAAAAATT	CaAAAACaAaaAAAAAAATT-AGG	4	ENSG00000185829_ENST00000445552_ARL17A_ADP-ribosylation	-	-	-	-	-
1	-	160453864	160453886	CTAAAACTACCAAAAAAATT	CcAAAACcAgCAAgAAAATT-AGG	4	-	-	-	-	-	-
6	-	88305856	88305878	CTAAAACTACCAAAAAAATT	CaAAAACaAaCAAAcAAATT-AGG	4	ENSG00000135336_ENST00000392844_ORC3_origin	-	-	-	-	-
6	+	10829818	10829840	CTAAAACTACCAAAAAAATT	CgAAAACcAaCAAAtAAATT-TGG	4	ENSG00000153157_ENST00000543878_SYCP2L_synaptonemal	-	-	-	-	-
1	+	161928979	161929001	CTAAAACTACCAAAAAAATT	CaAAAACaAgCAAAAcAATT-TGG	4	ENSG00000118217_ENST00000367942_ATF6_activating	-	-	-	-	-
9	-	107503725	107503747	CTAAAACTACCAAAAAAATT	CaAAAACaAaCAAAAAcATT-TGG	4	-	-	-	-	-	-
11	-	89204876	89204898	CTAAAACTACCAAAAAAATT	CaAAAACaAtCAAAAAAgTT-AGG	4	ENSG00000086991_ENST00000534731_NOX4_NADPH	-	-	-	-	-
3	+	175950945	175950967	CTAAAACTACCAAAAAAATT	CaAAAACaAaCAAAAAAAaT-GGG	4	-	-	-	-	-	-
11	+	111737018	111737040	CTAAAACTACCAAAAAAATT	CaAAAACaAaCAAAAAAAaT-GGG	4	ENSG00000086848_ENST00000531154_ALG9_ALG9,	-	-	-	-	-
7	-	101486452	101486474	CTAAAACTACCAAAAAAATT	CaAAAACaAaCAAAAAAAaT-AGG	4	ENSG00000257923_ENST00000437600_CUX1_cut-like	-	-	-	-	-
16	-	31896210	31896232	CTAAAACTACCAAAAAAATT	CaAAAACaAaCAAAAAAAaT-TGG	4	ENSG00000185947_ENST00000300870_ZNF267_zinc	-	-	-	-	-
5	-	68552158	68552180	CTAAAACTACCAAAAAAATT	CaAAAACaAaCAAAAAAAcT-TGG	4	ENSG00000134058_ENST00000256443_CDK7_cyclin-dependent	-	-	-	-	-
12	+	2112078	2112100	CTAAAACTACCAAAAAAATT	CaAAAACaAaCAAAAAAAgT-AGG	4	ENSG00000151065_ENST00000280665_DCP1B_decapping	-	-	-	-	-
2	-	199685109	199685131	CTAAAACTACCAAAAAAATT	CcAAAACcAaCAAAAAAAgT-GGG	4	-	-	-	-	-	-
7	+	98066811	98066833	CTAAAACTACCAAAAAAATT	CaAAAACaAaCAAAAAAATc-TGG	4	-	-	-	-	-	-
22	+	17846612	17846634	CTAAAACTACCAAAAAAATT	CaAAAACaAaCAAAAAAATg-TGG	4	-	-	-	-	-	-
15	-	55875696	55875718	CTAAAACTACCAAAAAAATT	CaAAAACaAaCAAAAAAATg-TGG	4	ENSG00000171016_ENST00000302000_PYGO1_pygopus	-	-	-	-	-
19	-	13041899	13041921	CTAAAACTACCAAAAAAATT	CaAAAACaAaCAAAAAAATg-TGG	4	ENSG00000179115_ENST00000423140_FARSA_phenylalanyl-tRNA	-	-	-	-	-
1	-	97879191	97879213	CTAAAACTACCAAAAAAATT	CaAAAACaACacAAAAAATT-AGG	4	ENSG00000188641_ENST00000370192_DPYD_dihydropyrimidine	-	-	-	-	-
19	-	47277640	47277662	CTAAAACTACCAAAAAAATT	CaAAAACaACacAAAAAATT-AGG	4	-	-	-	-	-	-
20	+	8485355	8485377	CTAAAACTACCAAAAAAATT	CaAAAACaACaAcAAAAATT-GGG	4	ENSG00000182621_ENST00000378641_PLCB1_phospholipase	-	-	-	-	-
20	+	19881292	19881314	CTAAAACTACCAAAAAAATT	CaAAAACaACaAcAAAAATT-AGG	4	ENSG00000132669_ENST00000255006_RIN2_Ras	-	-	-	-	-
20	+	35790390	35790412	CTAAAACTACCAAAAAAATT	CaAAAACaACaAAAAAAcTT-AGG	4	ENSG00000101353_ENST00000421643_MROH8_maestro	-	-	-	-	-
6	-	133139995	133140017	CTAAAACTACCAAAAAAATT	CaAAAACaACaAAAAAAcTT-GGG	4	-	-	-	-	-	-
6	+	156143198	156143220	CTAAAACTACCAAAAAAATT	CcAAAACaACCcAAAAAgTT-AGG	4	-	-	-	-	-	-
1	-	39907576	39907598	CTAAAACTACCAAAAAAATT	CaAAAACaACCAgAAgAATT-TGG	4	ENSG00000127603_ENST00000545844_MACF1_microtubule-actin	-	-	-	-	-
4	+	138196866	138196888	CTAAAACTACCAAAAAAATT	CcAAAACaACCAtAAgAATT-GGG	4	-	-	-	-	-	-
5	+	81300916	81300938	CTAAAACTACCAAAAAAATT	CaAAAACaACCAAAtAAATa-GGG	4	ENSG00000152348_ENST00000355178_ATG10_autophagy	-	-	-	-	-
1	+	32180155	32180177	CTAAAACTACCAAAAAAATT	CgAAAACaACCAAAtAAATc-AGG	4	-	-	-	-	-	-
9	-	139727073	139727095	CTAAAACTACCAAAAAAATT	CaAAAACaACCAAAAAcAcT-GGG	4	ENSG00000196642_ENST00000371671_RABL6_RAB,	-	-	-	-	-
12	-	116706849	116706871	CTAAAACTACCAAAAAAATT	CaAAAACaACCAAAAAAccT-AGG	4	ENSG00000123066_ENST00000281928_MED13L_mediator	-	-	-	-	-
7	-	139084856	139084878	CTAAAACTACCAAAAAAATT	CaAAAACcACCAAAAAAgTa-GGG	4	ENSG00000146963_ENST00000541170_C7orf55-LUC7L2_C7orf55-LUC7L2	-	-	-	-	-
12	+	94753861	94753883	CTAAAACTACCAAAAAAATT	CaAAAACTttaAAAAAAATT-AGG	4	ENSG00000173588_ENST00000397809_CCDC41_coiled-coil	-	-	-	-	-
1	-	194628847	194628869	CTAAAACTACCAAAAAAATT	CaAAAACTttaAAAAAAATT-GGG	4	-	-	-	-	-	-
2	+	67292164	67292186	CTAAAACTACCAAAAAAATT	CcAAAACTgtCAAAtAAATT-AGG	4	-	-	-	-	-	-
7	-	13398965	13398987	CTAAAACTACCAAAAAAATT	CaAAAACTttCAAAAAcATT-TGG	4	-	-	-	-	-	-
10	+	56163163	56163185	CTAAAACTACCAAAAAAATT	CaAAAACTctCAAAAAAgTT-AGG	4	ENSG00000150275_ENST00000320301_PCDH15_protocadherin-related	-	-	-	-	-
X	-	81064504	81064526	CTAAAACTACCAAAAAAATT	CcAAAACTtaCAAAAAAATa-AGG	4	-	-	-	-	-	-
3	-	131466872	131466894	CTAAAACTACCAAAAAAATT	CaAAAACTcCCAgAAAAATc-AGG	4	ENSG00000196353_ENST00000512055_CPNE4_copine	-	-	-	-	-
13	-	74252623	74252645	CTAAAACTACCAAAAAAATT	CaAAAACTAaaAAgAAAATT-AGG	4	-	-	-	-	-	-
X	+	46251896	46251918	CTAAAACTACCAAAAAAATT	CaAAAACTAaaAAAAAAAcT-AGG	4	-	-	-	-	-	-
7	+	128613908	128613930	CTAAAACTACCAAAAAAATT	CaAAAACTAaCAAAAAAAaa-GGG	4	ENSG00000064419_ENST00000265388_TNPO3_transportin	-	-	-	-	-
6	-	125681752	125681774	CTAAAACTACCAAAAAAATT	CaAAAACTACaAtAAAAATa-GGG	4	-	-	-	-	-	-
7	-	42738923	42738945	CTAAAACTACCAAAAAAATT	CaAAAACTACaAAtAAAAaT-AGG	4	-	-	-	-	-	-
2	+	184859017	184859039	CTAAAACTACCAAAAAAATT	CgAAAACTACaAAAtAtATT-GGG	4	-	-	-	-	-	-
3	-	115898750	115898772	CTAAAACTACCAAAAAAATT	CaAAAACTACtAAAAAgAcT-AGG	4	ENSG00000185565_ENST00000490035_LSAMP_limbic	-	-	-	-	-
8	+	120234904	120234926	CTAAAACTACCAAAAAAATT	CaAAAACTACaAAAAAtATc-TGG	4	ENSG00000147676_ENST00000276681_MAL2_mal,	-	-	-	-	-
5	-	135008352	135008374	CTAAAACTACCAAAAAAATT	CaAAAACTACgAAAAAAAca-GGG	4	-	-	-	-	-	-
1	+	200437110	200437132	CTAAAACTACCAAAAAAATT	CcAAAACTACCtAAgAAAaT-GGG	4	-	-	-	-	-	-
3	-	64016180	64016202	CTAAAACTACCAAAAAAATT	CaAAAACTACCcAAAAAAgc-CGG	4	-	-	-	-	-	-
12	+	11063263	11063285	CTAAAACTACCAAAAAAATT	CaAAAACTACCgAAAAAAag-TGG	4	-	-	-	-	-	-
10	-	115054146	115054168	CTAAAACTACCAAAAAAATT	CaAAAACTACCAcAtAAAgT-AGG	4	-	-	-	-	-	-
8	-	114037466	114037488	CTAAAACTACCAAAAAAATT	CcAAAACTACCAcAtAAAaT-CGG	4	ENSG00000164796_ENST00000343508_CSMD3_CUB	-	-	-	-	-
1	+	176001379	176001401	CTAAAACTACCAAAAAAATT	CaAAAACTACCAtAAAAcTc-AGG	4	ENSG00000143207_ENST00000367669_RFWD2_ring	-	-	-	-	-
10	+	68776391	68776413	CTAAAACTACCAAAAAAATT	CaAAAACTACCAAAtAttTT-TGG	4	ENSG00000183230_ENST00000433211_CTNNA3_catenin	-	-	-	-	-
15	+	90491332	90491354	CTAAAACTACCAAAAAAATT	CaAAAACTACCAAAAgtATc-CGG	4	-	-	-	-	-	-
9	+	74513741	74513763	CTAAAACTACCAAAAAAATT	CTgtctCTACCAAAAAAATT-AGG	4	ENSG00000107362_ENST00000377041_ABHD17B_abhydrolase	-	-	-	-	-
8	-	102157683	102157705	CTAAAACTACCAAAAAAATT	CTggAtCaACCAAAAAAATT-GGG	4	-	-	-	-	-	-
6	-	25760997	25761019	CTAAAACTACCAAAAAAATT	CTtgAAaTACaAAAAAAATT-AGG	4	ENSG00000146039_ENST00000377905_SLC17A4_solute	-	-	-	-	-
20	-	7378112	7378134	CTAAAACTACCAAAAAAATT	CTccAAaTACCAtAAAAATT-AGG	4	-	-	-	-	-	-
Y	+	7878499	7878521	CTAAAACTACCAAAAAAATT	CTccAAtTACCAAAAgAATT-AGG	4	-	-	-	-	-	-
6	-	121863015	121863037	CTAAAACTACCAAAAAAATT	CTctAAaTACCAAAAgAATT-TGG	4	-	-	-	-	-	-
4	+	35857796	35857818	CTAAAACTACCAAAAAAATT	CTttAACTAaCAAAAtAATT-TGG	4	-	-	-	-	-	-
12	-	19110035	19110057	CTAAAACTACCAAAAAAATT	CTgtAACTAaCAAAAAAgTT-AGG	4	-	-	-	-	-	-
13	+	91454718	91454740	CTAAAACTACCAAAAAAATT	CTtcAACTACtAAAAAcATT-TGG	4	-	-	-	-	-	-
10	-	73953362	73953384	CTAAAACTACCAAAAAAATT	CTgtAACTACCAcAAcAATT-AGG	4	ENSG00000138303_ENST00000394919_ASCC1_activating	-	-	-	-	-
14	+	85677564	85677586	CTAAAACTACCAAAAAAATT	CTttAACTACCAtAAAAAaT-AGG	4	-	-	-	-	-	-
2	+	161230611	161230633	CTAAAACTACCAAAAAAATT	CTgActCTACaAAAAAAATT-TGG	4	ENSG00000153250_ENST00000348849_RBMS1_RNA	-	-	-	-	-
2	+	53488095	53488117	CTAAAACTACCAAAAAAATT	CTtAttCTACgAAAAAAATT-CGG	4	-	-	-	-	-	-
15	+	46391257	46391279	CTAAAACTACCAAAAAAATT	CTtAtAaTACCAAAAcAATT-TGG	4	-	-	-	-	-	-
2	-	104657207	104657229	CTAAAACTACCAAAAAAATT	CTcAcACaACCtAAAAAATT-TGG	4	-	-	-	-	-	-
20	-	46396085	46396107	CTAAAACTACCAAAAAAATT	CTcAgACTcCCAAgAAAATT-GGG	4	ENSG00000196562_ENST00000359930_SULF2_sulfatase	-	-	-	-	-
14	+	37293444	37293466	CTAAAACTACCAAAAAAATT	CTtAtACTAggAAAAAAATT-GGG	4	ENSG00000183032_ENST00000555449_SLC25A21_solute	-	-	-	-	-
5	-	18613244	18613266	CTAAAACTACCAAAAAAATT	CTgAtACTACCAAAAAAAaa-AGG	4	-	-	-	-	-	-
14	+	63951364	63951386	CTAAAACTACCAAAAAAATT	CTgAAcCTACtgAAAAAATT-GGG	4	ENSG00000154001_ENST00000337537_PPP2R5E_protein	-	-	-	-	-
1	+	76813477	76813499	CTAAAACTACCAAAAAAATT	CTtAAcCTACCAAcAAAATg-AGG	4	ENSG00000184005_ENST00000328299_ST6GALNAC3_ST6	-	-	-	-	-
8	+	1961333	1961355	CTAAAACTACCAAAAAAATT	CTcAAAaaACCAAAAAAAaT-TGG	4	-	-	-	-	-	-
21	+	23749808	23749830	CTAAAACTACCAAAAAAATT	CTcAAAtTtCaAAAAAAATT-TGG	4	-	-	-	-	-	-
5	-	171362594	171362616	CTAAAACTACCAAAAAAATT	CTtAAAtTAaaAAAAAAATT-TGG	4	ENSG00000072803_ENST00000296933_FBXW11_F-box	-	-	-	-	-
5	+	33059906	33059928	CTAAAACTACCAAAAAAATT	CTtAAAaTAaaAAAAAAATT-TGG	4	-	-	-	-	-	-
3	-	116455479	116455501	CTAAAACTACCAAAAAAATT	CTcAAAaTAaCAgAAAAATT-AGG	4	-	-	-	-	-	-
12	-	83598954	83598976	CTAAAACTACCAAAAAAATT	CTcAAAgTAtCAAcAAAATT-TGG	4	-	-	-	-	-	-
5	+	101370750	101370772	CTAAAACTACCAAAAAAATT	CTgAAAtTAtCAAAAtAATT-AGG	4	-	-	-	-	-	-
X	+	40491925	40491947	CTAAAACTACCAAAAAAATT	CTgAAAgTACtAgAAAAATT-TGG	4	ENSG00000185753_ENST00000327877_CXorf38_chromosome	-	-	-	-	-
2	-	126401650	126401672	CTAAAACTACCAAAAAAATT	CTtAAAaTACaAAgAAAATT-TGG	4	-	-	-	-	-	-
5	+	36750720	36750742	CTAAAACTACCAAAAAAATT	CTgAAAaTACaAAAAAAAaT-TGG	4	-	-	-	-	-	-
1	-	109558109	109558131	CTAAAACTACCAAAAAAATT	CTgAAAaTACaAAAAAAAaT-TGG	4	ENSG00000085433_ENST00000400794_WDR47_WD	-	-	-	-	-
5	+	54266389	54266411	CTAAAACTACCAAAAAAATT	CTtAAAaTACaAAAAAAATg-AGG	4	-	-	-	-	-	-
8	+	79567095	79567117	CTAAAACTACCAAAAAAATT	CTgAAAaTACCAtAAAtATT-TGG	4	-	-	-	-	-	-
8	+	66188188	66188210	CTAAAACTACCAAAAAAATT	CTgAAAaTACCAAcAAAtTT-AGG	4	-	-	-	-	-	-
6	-	151715321	151715343	CTAAAACTACCAAAAAAATT	CTcAAAaTACCAAAAtAAaT-TGG	4	-	-	-	-	-	-
15	-	78143434	78143456	CTAAAACTACCAAAAAAATT	CTcAAACctCCAAAAAAATc-AGG	4	-	-	-	-	-	-
15	+	22840130	22840152	CTAAAACTACCAAAAAAATT	CTcAAACcAggAAAAAAATT-GGG	4	ENSG00000153575_ENST00000283645_TUBGCP5_tubulin,	-	-	-	-	-
3	+	187592004	187592026	CTAAAACTACCAAAAAAATT	CTgAAACaAaaAAAAAAATT-AGG	4	-	-	-	-	-	-
4	+	87461650	87461672	CTAAAACTACCAAAAAAATT	CTcAAACaAaCAAAAAAAcT-GGG	4	-	-	-	-	-	-
17	+	1238788	1238810	CTAAAACTACCAAAAAAATT	CTcAAACaAaCAAAAAAAgT-GGG	4	-	-	-	-	-	-
17	-	34243596	34243618	CTAAAACTACCAAAAAAATT	CTcAAACaAaCAAAAAAAgT-TGG	4	-	-	-	-	-	-
3	+	20424247	20424269	CTAAAACTACCAAAAAAATT	CTgAAACaAaCAAAAAAAcT-GGG	4	-	-	-	-	-	-
8	-	69575441	69575463	CTAAAACTACCAAAAAAATT	CTgAAACaAaCAAAAAAATa-AGG	4	ENSG00000165084_ENST00000539993_C8orf34_chromosome	-	-	-	-	-
2	+	232988376	232988398	CTAAAACTACCAAAAAAATT	CTgAAACaACtAAAAAtATT-TGG	4	ENSG00000144535_ENST00000273009_DIS3L2_DIS3	-	-	-	-	-
11	-	765525	765547	CTAAAACTACCAAAAAAATT	CTcAAACaACaAAAAAAATg-GGG	4	-	-	-	-	-	-
Y	+	16164516	16164538	CTAAAACTACCAAAAAAATT	CTgAAACcACCAAAAAAcaT-TGG	4	-	-	-	-	-	-
Y	-	16101952	16101974	CTAAAACTACCAAAAAAATT	CTgAAACcACCAAAAAAcaT-TGG	4	-	-	-	-	-	-
2	-	155570027	155570049	CTAAAACTACCAAAAAAATT	CTgAAACTctCAAgAAAATT-AGG	4	ENSG00000162989_ENST00000295101_KCNJ3_potassium	-	-	-	-	-
15	+	26520839	26520861	CTAAAACTACCAAAAAAATT	CTgAAACTcCtAAAAAtATT-AGG	4	-	-	-	-	-	-
5	+	41839893	41839915	CTAAAACTACCAAAAAAATT	CTcAAACTcCCAcgAAAATT-GGG	4	ENSG00000083720_ENST00000196371_OXCT1_3-oxoacid	-	-	-	-	-
21	+	29816383	29816405	CTAAAACTACCAAAAAAATT	CTgAAACTtCCAAAgAAgTT-AGG	4	-	-	-	-	-	-
6	-	145847465	145847487	CTAAAACTACCAAAAAAATT	CTgAAACTtCCAAAAAAcTg-AGG	4	-	-	-	-	-	-
13	-	38812773	38812795	CTAAAACTACCAAAAAAATT	CTtAAACTAaatAAAAAATT-AGG	4	-	-	-	-	-	-
17	+	33267415	33267437	CTAAAACTACCAAAAAAATT	CTgAAACTAaaAAcAAAATT-TGG	4	ENSG00000132141_ENST00000421975_CCT6B_chaperonin	-	-	-	-	-
3	+	82785076	82785098	CTAAAACTACCAAAAAAATT	CTgAAACTAtgAAAAAAAaT-TGG	4	-	-	-	-	-	-
1	-	161289063	161289085	CTAAAACTACCAAAAAAATT	CTcAAACTAtCAAAAtAtTT-TGG	4	ENSG00000143252_ENST00000367975_SDHC_succinate	-	-	-	-	-
17	-	54450722	54450744	CTAAAACTACCAAAAAAATT	CTtAAACTAaCAAAAAgAaT-TGG	4	ENSG00000153930_ENST00000318698_ANKFN1_ankyrin-repeat	-	-	-	-	-
11	-	122942892	122942914	CTAAAACTACCAAAAAAATT	CTtAAACTAtCAAAAAgATc-AGG	4	-	-	-	-	-	-
11	-	26455487	26455509	CTAAAACTACCAAAAAAATT	CTgAAACTAtCAAAAAAtTg-AGG	4	ENSG00000134343_ENST00000537978_ANO3_anoctamin	-	-	-	-	-
X	+	63744452	63744474	CTAAAACTACCAAAAAAATT	CTgAAACTACtccAAAAATT-TGG	4	-	-	-	-	-	-
14	+	70979531	70979553	CTAAAACTACCAAAAAAATT	CTtAAACTACtAgAAAAATa-AGG	4	-	-	-	-	-	-
11	+	42630914	42630936	CTAAAACTACCAAAAAAATT	CTgAAACTACaAAAAAAtaT-TGG	4	-	-	-	-	-	-
9	+	77202381	77202403	CTAAAACTACCAAAAAAATT	CTtAAACTACCccAAAAcTT-AGG	4	ENSG00000198963_ENST00000376896_RORB_RAR-related	-	-	-	-	-
5	-	135581041	135581063	CTAAAACTACCAAAAAAATT	CTgAAACTACCtAAAAgAgT-GGG	4	ENSG00000069018_ENST00000355180_TRPC7_transient	-	-	-	-	-
1	-	71190341	71190363	CTAAAACTACCAAAAAAATT	CTgAAACTACCcAAAAcATg-AGG	4	-	-	-	-	-	-
11	-	129233130	129233152	CTAAAACTACCAAAAAAATT	CTgAAACTACCAcAAAAcTa-TGG	4	-	-	-	-	-	-
7	+	121418452	121418474	CTAAAACTACCAAAAAAATT	CTtAAACTACCAAcAAgcTT-GGG	4	-	-	-	-	-	-
X	-	117361485	117361507	CTAAAACTACCAAAAAAATT	CTAtctCTACaAAAAAAATT-AGG	4	-	-	-	-	-	-
2	-	44422519	44422541	CTAAAACTACCAAAAAAATT	CTAtctCTACCAAAAAAAaT-TGG	4	ENSG00000138032_ENST00000409895_PPM1B_protein	-	-	-	-	-
3	+	173972472	173972494	CTAAAACTACCAAAAAAATT	CTAccAaTACaAAAAAAATT-GGG	4	ENSG00000169760_ENST00000457714_NLGN1_neuroligin	-	-	-	-	-
16	-	64464678	64464700	CTAAAACTACCAAAAAAATT	CTActACTAatAAAAAAATT-AGG	4	-	-	-	-	-	-
3	-	82224974	82224996	CTAAAACTACCAAAAAAATT	CTActACTACtAcAAAAATT-AGG	4	-	-	-	-	-	-
6	+	106251282	106251304	CTAAAACTACCAAAAAAATT	CTAtcACTACCAAAgAgATT-TGG	4	-	-	-	-	-	-
1	+	106800114	106800136	CTAAAACTACCAAAAAAATT	CTAtAgaTACCAAcAAAATT-AGG	4	-	-	-	-	-	-
11	-	1335334	1335356	CTAAAACTACCAAAAAAATT	CTAcAgCTACaAAAAAAAaT-AGG	4	-	-	-	-	-	-
9	-	105919205	105919227	CTAAAACTACCAAAAAAATT	CTAcAgCTACCAAAAcAATa-TGG	4	-	-	-	-	-	-
14	+	62480515	62480537	CTAAAACTACCAAAAAAATT	CTAcAAaaAgCAAAAAAATT-AGG	4	ENSG00000139973_ENST00000446982_SYT16_synaptotagmin	-	-	-	-	-
6	+	14949461	14949483	CTAAAACTACCAAAAAAATT	CTAtAAaaACtAAAAAAATT-AGG	4	-	-	-	-	-	-
13	+	73656738	73656760	CTAAAACTACCAAAAAAATT	CTAtAAaaACtAAAAAAATT-AGG	4	-	-	-	-	-	-
22	+	29719459	29719481	CTAAAACTACCAAAAAAATT	CTAcAAaaACCAcAAAAATT-AGG	4	-	-	-	-	-	-
7	-	69863234	69863256	CTAAAACTACCAAAAAAATT	CTAcAAtaACCAAAAcAATT-TGG	4	ENSG00000158321_ENST00000406775_AUTS2_autism	-	-	-	-	-
12	-	102284157	102284179	CTAAAACTACCAAAAAAATT	CTAcAAggACCAAAAAAAaT-AGG	4	ENSG00000136048_ENST00000258534_DRAM1_DNA-damage	-	-	-	-	-
1	-	174108187	174108209	CTAAAACTACCAAAAAAATT	CTAtAAtTgCCAAtAAAATT-TGG	4	-	-	-	-	-	-
1	-	185070340	185070362	CTAAAACTACCAAAAAAATT	CTAcAAaTAagAAAAAAATT-AGG	4	ENSG00000121481_ENST00000367510_RNF2_ring	-	-	-	-	-
X	+	9748978	9749000	CTAAAACTACCAAAAAAATT	CTAcAAaTAatAAAAAAATT-GGG	4	-	-	-	-	-	-
19	+	2442287	2442309	CTAAAACTACCAAAAAAATT	CTAcAAaTAatAAAAAAATT-AGG	4	ENSG00000176619_ENST00000325327_LMNB2_lamin	-	-	-	-	-
4	-	156693731	156693753	CTAAAACTACCAAAAAAATT	CTAgAAaTAaaAAAAAAATT-AGG	4	ENSG00000061918_ENST00000505154_GUCY1B3_guanylate	-	-	-	-	-
7	-	37075727	37075749	CTAAAACTACCAAAAAAATT	CTAgAAaTAtCcAAAAAATT-AGG	4	ENSG00000155849_ENST00000341056_ELMO1_engulfment	-	-	-	-	-
7	-	157142781	157142803	CTAAAACTACCAAAAAAATT	CTAcAAtTAaCAAtAAAATT-CGG	4	ENSG00000105993_ENST00000429029_DNAJB6_DnaJ	-	-	-	-	-
6	-	120044817	120044839	CTAAAACTACCAAAAAAATT	CTAgAAgTAaCAAAAgAATT-CGG	4	-	-	-	-	-	-
10	+	100705803	100705825	CTAAAACTACCAAAAAAATT	CTAgAAaTAtCAAAAAAATa-AGG	4	ENSG00000172987_ENST00000370549_HPSE2_heparanase	-	-	-	-	-
17	-	17786620	17786642	CTAAAACTACCAAAAAAATT	CTAtAAtTACaAAAAAcATT-TGG	4	ENSG00000175662_ENST00000581396_TOM1L2_target	-	-	-	-	-
2	-	50440778	50440800	CTAAAACTACCAAAAAAATT	CTAgAAaTACCtAAAAAtTT-CGG	4	ENSG00000179915_ENST00000342183_NRXN1_neurexin	-	-	-	-	-
9	+	16926824	16926846	CTAAAACTACCAAAAAAATT	CTAgAAtTACCAtAAAAtTT-AGG	4	-	-	-	-	-	-
3	+	73116526	73116548	CTAAAACTACCAAAAAAATT	CTAtAAaTACCAAAAcgATT-TGG	4	ENSG00000163605_ENST00000356692_PPP4R2_protein	-	-	-	-	-
1	-	63433659	63433681	CTAAAACTACCAAAAAAATT	CTAgAAaTACCAAAAtAATa-TGG	4	-	-	-	-	-	-
14	-	21620678	21620700	CTAAAACTACCAAAAAAATT	CTAtAAtTACCAAAAtAATg-GGG	4	-	-	-	-	-	-
17	-	57876924	57876946	CTAAAACTACCAAAAAAATT	CTAgAAtTACCAAAAAAgTa-GGG	4	ENSG00000062716_ENST00000262291_VMP1_vacuole	-	-	-	-	-
Y	-	8339210	8339232	CTAAAACTACCAAAAAAATT	CTAcAAtTACCAAAAAAAgc-AGG	4	-	-	-	-	-	-
18	+	42788144	42788166	CTAAAACTACCAAAAAAATT	CTAtAACcAaCAcAAAAATT-TGG	4	-	-	-	-	-	-
1	+	169000762	169000784	CTAAAACTACCAAAAAAATT	CTAcAACaAaCAAAAAAAaT-GGG	4	-	-	-	-	-	-
8	-	17071060	17071082	CTAAAACTACCAAAAAAATT	CTAtAACaAtCAAAAAAATc-AGG	4	ENSG00000104219_ENST00000262096_ZDHHC2_zinc	-	-	-	-	-
5	-	104486894	104486916	CTAAAACTACCAAAAAAATT	CTAgAACaACCAAAAAAAgg-AGG	4	-	-	-	-	-	-
17	-	54478912	54478934	CTAAAACTACCAAAAAAATT	CTAgAACTgatAAAAAAATT-TGG	4	ENSG00000153930_ENST00000318698_ANKFN1_ankyrin-repeat	-	-	-	-	-
5	-	9210113	9210135	CTAAAACTACCAAAAAAATT	CTAgAACTgCtAAAAcAATT-GGG	4	ENSG00000112902_ENST00000382496_SEMA5A_sema	-	-	-	-	-
3	+	166010327	166010349	CTAAAACTACCAAAAAAATT	CTAgAACTcCtAAAAAAgTT-AGG	4	-	-	-	-	-	-
2	-	173791604	173791626	CTAAAACTACCAAAAAAATT	CTAtAACTgCCtAAAAAATg-AGG	4	ENSG00000091428_ENST00000264111_RAPGEF4_Rap	-	-	-	-	-
22	-	41934582	41934604	CTAAAACTACCAAAAAAATT	CTAgAACTtCCAgAAAAAcT-TGG	4	ENSG00000100413_ENST00000396504_POLR3H_polymerase	-	-	-	-	-
8	-	63595480	63595502	CTAAAACTACCAAAAAAATT	CTAgAACTtCCAAgAAAATa-TGG	4	ENSG00000185942_ENST00000523211_NKAIN3_Na+/K+	-	-	-	-	-
14	+	42775763	42775785	CTAAAACTACCAAAAAAATT	CTAtAACTtCCAAAAtAgTT-AGG	4	-	-	-	-	-	-
22	+	41288673	41288695	CTAAAACTACCAAAAAAATT	CTAcAACTAgaAAAtAAATT-TGG	4	ENSG00000196236_ENST00000541156_XPNPEP3_X-prolyl	-	-	-	-	-
7	+	99402854	99402876	CTAAAACTACCAAAAAAATT	CTAgAACTAatAAAcAAATT-TGG	4	-	-	-	-	-	-
1	+	96848868	96848890	CTAAAACTACCAAAAAAATT	CTAgAACTAatAAAAgAATT-CGG	4	-	-	-	-	-	-
5	+	88851611	88851633	CTAAAACTACCAAAAAAATT	CTAgAACTAaCAcAcAAATT-TGG	4	-	-	-	-	-	-
5	-	161776832	161776854	CTAAAACTACCAAAAAAATT	CTAgAACTAaCAAAtgAATT-CGG	4	-	-	-	-	-	-
6	+	148210149	148210171	CTAAAACTACCAAAAAAATT	CTAcAACTACaAAtcAAATT-TGG	4	-	-	-	-	-	-
15	+	56744221	56744243	CTAAAACTACCAAAAAAATT	CTAtAACTACtAAtAtAATT-GGG	4	ENSG00000138587_ENST00000260453_MNS1_meiosis-specific	-	-	-	-	-
2	-	10781546	10781568	CTAAAACTACCAAAAAAATT	CTAtAACTACCAttAAtATT-TGG	4	ENSG00000115761_ENST00000345985_NOL10_nucleolar	-	-	-	-	-
6	+	122657833	122657855	CTAAAACTACCAAAAAAATT	CTAtAACTACCAAgAgAAaT-AGG	4	-	-	-	-	-	-
6	+	121508230	121508252	CTAAAACTACCAAAAAAATT	CTAAttCTAgaAAAAAAATT-GGG	4	ENSG00000146350_ENST00000275159_TBC1D32_TBC1	-	-	-	-	-
12	+	72569964	72569986	CTAAAACTACCAAAAAAATT	CTAActCTACCAAAAAAAag-AGG	4	-	-	-	-	-	-
10	-	15910017	15910039	CTAAAACTACCAAAAAAATT	CTAAgAgaACCAAgAAAATT-GGG	4	-	-	-	-	-	-
X	-	15800185	15800207	CTAAAACTACCAAAAAAATT	CTAAcAacACCAAAAAAAgT-GGG	4	ENSG00000169239_ENST00000318636_CA5B_carbonic	-	-	-	-	-
7	-	81991540	81991562	CTAAAACTACCAAAAAAATT	CTAAtAaTgaCAAAAAAATT-GGG	4	ENSG00000153956_ENST00000356860_CACNA2D1_calcium	-	-	-	-	-
8	-	140982198	140982220	CTAAAACTACCAAAAAAATT	CTAAgAaTACaAAAAAAtTT-AGG	4	ENSG00000167632_ENST00000389327_TRAPPC9_trafficking	-	-	-	-	-
11	+	6735280	6735302	CTAAAACTACCAAAAAAATT	CTAAgAaTACaAAAAAAAaT-AGG	4	-	-	-	-	-	-
Y	+	24896192	24896214	CTAAAACTACCAAAAAAATT	CTAAcAaTACCAAAcAAcTT-TGG	4	-	-	-	-	-	-
Y	+	26529954	26529976	CTAAAACTACCAAAAAAATT	CTAAcAaTACCAAAcAAcTT-TGG	4	-	-	-	-	-	-
Y	-	7450738	7450760	CTAAAACTACCAAAAAAATT	CTAAcAaTACCAAAcAAcTT-TGG	4	-	-	-	-	-	-
Y	-	27432457	27432479	CTAAAACTACCAAAAAAATT	CTAAcAaTACCAAAcAAcTT-TGG	4	-	-	-	-	-	-
21	+	40045475	40045497	CTAAAACTACCAAAAAAATT	CTAAgACTAttAAgAAAATT-GGG	4	-	-	-	-	-	-
11	+	31075644	31075666	CTAAAACTACCAAAAAAATT	CTAAgACTAatAAAAgAATT-CGG	4	ENSG00000170959_ENST00000342355_DCDC1_doublecortin	-	-	-	-	-
4	+	154367620	154367642	CTAAAACTACCAAAAAAATT	CTAAcACTAgCtAAtAAATT-TGG	4	-	-	-	-	-	-
20	-	53034980	53035002	CTAAAACTACCAAAAAAATT	CTAAtACTACCtAAtAAgTT-CGG	4	-	-	-	-	-	-
7	-	69440265	69440287	CTAAAACTACCAAAAAAATT	CTAAAgaTAgCAAAAAAATc-TGG	4	ENSG00000158321_ENST00000406775_AUTS2_autism	-	-	-	-	-
2	-	184469272	184469294	CTAAAACTACCAAAAAAATT	CTAAAgaTACtgAAAAAATT-AGG	4	-	-	-	-	-	-
5	-	14535474	14535496	CTAAAACTACCAAAAAAATT	CTAAAgaTACaAAAAAcATT-AGG	4	-	-	-	-	-	-
4	-	132385908	132385930	CTAAAACTACCAAAAAAATT	CTAAAcaTACaAAAAAAATc-CGG	4	-	-	-	-	-	-
2	+	87627484	87627506	CTAAAACTACCAAAAAAATT	CTAAAtaTACaAAAAAAATa-GGG	4	-	-	-	-	-	-
2	-	90479606	90479628	CTAAAACTACCAAAAAAATT	CTAAAtaTACaAAAAAAATa-GGG	4	-	-	-	-	-	-
2	-	91705433	91705455	CTAAAACTACCAAAAAAATT	CTAAAtaTACaAAAAAAATa-GGG	4	-	-	-	-	-	-
19	+	29335611	29335633	CTAAAACTACCAAAAAAATT	CTAAAtCagCCAAAAAAAaT-CGG	4	-	-	-	-	-	-
5	-	41250097	41250119	CTAAAACTACCAAAAAAATT	CTAAAcCcACCcAAAgAATT-TGG	4	ENSG00000039537_ENST00000263413_C6_complement	-	-	-	-	-
8	+	65682793	65682815	CTAAAACTACCAAAAAAATT	CTAAAtCTcaaAAAAAAATT-TGG	4	ENSG00000172817_ENST00000310193_CYP7B1_cytochrome	-	-	-	-	-
6	+	81922203	81922225	CTAAAACTACCAAAAAAATT	CTAAAtCTAtggAAAAAATT-AGG	4	-	-	-	-	-	-
1	-	5989077	5989099	CTAAAACTACCAAAAAAATT	CTAAAtCTAaCAAAAtAgTT-AGG	4	ENSG00000131697_ENST00000489180_NPHP4_nephronophthisis	-	-	-	-	-
12	-	75446950	75446972	CTAAAACTACCAAAAAAATT	CTAAAtCTACagAtAAAATT-GGG	4	ENSG00000166006_ENST00000548513_KCNC2_potassium	-	-	-	-	-
6	-	10889398	10889420	CTAAAACTACCAAAAAAATT	CTAAAgCTACaAttAAAATT-GGG	4	ENSG00000153157_ENST00000543878_SYCP2L_synaptonemal	-	-	-	-	-
1	+	211427693	211427715	CTAAAACTACCAAAAAAATT	CTAAAtCTACtAAAtcAATT-TGG	4	-	-	-	-	-	-
19	+	23629596	23629618	CTAAAACTACCAAAAAAATT	CTAAAgCTACaAAAAttATT-TGG	4	-	-	-	-	-	-
2	+	67811413	67811435	CTAAAACTACCAAAAAAATT	CTAAAtCTACtAAAAgAcTT-AGG	4	-	-	-	-	-	-
1	-	54764250	54764272	CTAAAACTACCAAAAAAATT	CTAAAgCTACgAAAAgAAgT-TGG	4	ENSG00000157216_ENST00000417664_SSBP3_single	-	-	-	-	-
12	+	71355265	71355287	CTAAAACTACCAAAAAAATT	CTAAAtCTACCAtAcAAcTT-AGG	4	-	-	-	-	-	-
10	-	110370105	110370127	CTAAAACTACCAAAAAAATT	CTAAAcCTACCAAAAAtgcT-GGG	4	-	-	-	-	-	-
19	-	10729409	10729431	CTAAAACTACCAAAAAAATT	CTAAAAtacaCAAAAAAATT-AGG	4	ENSG00000129353_ENST00000407327_SLC44A2_solute	-	-	-	-	-
10	+	25276986	25277008	CTAAAACTACCAAAAAAATT	CTAAAAaataCAAAAAAATT-AGG	4	ENSG00000151023_ENST00000331161_ENKUR_enkurin,	-	-	-	-	-
16	+	15025823	15025845	CTAAAACTACCAAAAAAATT	CTAAAAaataCAAAAAAATT-AGG	4	-	-	-	-	-	-
16	+	16424309	16424331	CTAAAACTACCAAAAAAATT	CTAAAAaataCAAAAAAATT-AGG	4	-	-	-	-	-	-
18	+	26536446	26536468	CTAAAACTACCAAAAAAATT	CTAAAAaataCAAAAAAATT-AGG	4	-	-	-	-	-	-
19	+	36861999	36862021	CTAAAACTACCAAAAAAATT	CTAAAAaataCAAAAAAATT-AGG	4	ENSG00000142065_ENST00000270001_ZFP14_ZFP14	-	-	-	-	-
22	+	44545870	44545892	CTAAAACTACCAAAAAAATT	CTAAAAaataCAAAAAAATT-AGG	4	ENSG00000188677_ENST00000406477_PARVB_parvin,	-	-	-	-	-
1	-	22111816	22111838	CTAAAACTACCAAAAAAATT	CTAAAAaataCAAAAAAATT-AGG	4	-	-	-	-	-	-
3	-	33392087	33392109	CTAAAACTACCAAAAAAATT	CTAAAAaataCAAAAAAATT-AGG	4	ENSG00000153558_ENST00000484457_FBXL2_F-box	-	-	-	-	-
11	-	72192109	72192131	CTAAAACTACCAAAAAAATT	CTAAAAaataCAAAAAAATT-AGG	4	-	-	-	-	-	-
12	-	3074871	3074893	CTAAAACTACCAAAAAAATT	CTAAAAaataCAAAAAAATT-AGG	4	ENSG00000197905_ENST00000359864_TEAD4_TEA	-	-	-	-	-
13	-	111588182	111588204	CTAAAACTACCAAAAAAATT	CTAAAAaataCAAAAAAATT-AGG	4	-	-	-	-	-	-
15	-	75052466	75052488	CTAAAACTACCAAAAAAATT	CTAAAAaataCAAAAAAATT-AGG	4	-	-	-	-	-	-
16	-	15222825	15222847	CTAAAACTACCAAAAAAATT	CTAAAAaataCAAAAAAATT-AGG	4	ENSG00000179889_ENST00000535621_PDXDC1_pyridoxal-dependent	-	-	-	-	-
16	-	18472098	18472120	CTAAAACTACCAAAAAAATT	CTAAAAaataCAAAAAAATT-AGG	4	-	-	-	-	-	-
17	-	18648888	18648910	CTAAAACTACCAAAAAAATT	CTAAAAaataCAAAAAAATT-AGG	4	ENSG00000171931_ENST00000395667_FBXW10_F-box	-	-	-	-	-
20	-	59450878	59450900	CTAAAACTACCAAAAAAATT	CTAAAAaataCAAAAAAATT-AGG	4	-	-	-	-	-	-
3	-	57559827	57559849	CTAAAACTACCAAAAAAATT	CTAAAAactaCAAAAAAATT-AGG	4	ENSG00000168374_ENST00000303436_ARF4_ADP-ribosylation	-	-	-	-	-
5	+	93029708	93029730	CTAAAACTACCAAAAAAATT	CTAAAAactCtAAAAAAATT-AGG	4	ENSG00000113391_ENST00000395965_FAM172A_family	-	-	-	-	-
9	-	72309243	72309265	CTAAAACTACCAAAAAAATT	CTAAAAactCtAAAAAAATT-AGG	4	-	-	-	-	-	-
4	-	86545420	86545442	CTAAAACTACCAAAAAAATT	CTAAAAactCCcAAAAAATT-AGG	4	ENSG00000138639_ENST00000395184_ARHGAP24_Rho	-	-	-	-	-
18	-	22201191	22201213	CTAAAACTACCAAAAAAATT	CTAAAAactCCcAAAAAATT-AGG	4	-	-	-	-	-	-
1	-	66488171	66488193	CTAAAACTACCAAAAAAATT	CTAAAAactCCAAAtAAATT-AGG	4	ENSG00000184588_ENST00000329654_PDE4B_phosphodiesterase	-	-	-	-	-
8	+	4319779	4319801	CTAAAACTACCAAAAAAATT	CTAAAAactCCAAAAtAATT-AGG	4	-	-	-	-	-	-
12	-	15981698	15981720	CTAAAACTACCAAAAAAATT	CTAAAAaatCCAAAAAAtTT-AGG	4	-	-	-	-	-	-
6	+	27785555	27785577	CTAAAACTACCAAAAAAATT	CTAAAAgaAaaAAAAAAATT-AGG	4	-	-	-	-	-	-
6	-	4052168	4052190	CTAAAACTACCAAAAAAATT	CTAAAAtaAaaAAAAAAATT-GGG	4	ENSG00000112739_ENST00000480058_PRPF4B_pre-mRNA	-	-	-	-	-
8	+	87483782	87483804	CTAAAACTACCAAAAAAATT	CTAAAAtcAggAAAAAAATT-CGG	4	-	-	-	-	-	-
X	+	36439970	36439992	CTAAAACTACCAAAAAAATT	CTAAAAaaAgaAAAAAAATT-CGG	4	-	-	-	-	-	-
3	+	54976749	54976771	CTAAAACTACCAAAAAAATT	CTAAAAaaAtaAAAAAAATT-AGG	4	ENSG00000157445_ENST00000415676_CACNA2D3_calcium	-	-	-	-	-
3	+	129395940	129395962	CTAAAACTACCAAAAAAATT	CTAAAAaaAaaAAAAAAATT-TGG	4	ENSG00000172765_ENST00000432054_TMCC1_transmembrane	-	-	-	-	-
8	+	125429317	125429339	CTAAAACTACCAAAAAAATT	CTAAAAaaAaaAAAAAAATT-TGG	4	-	-	-	-	-	-
11	+	76020146	76020168	CTAAAACTACCAAAAAAATT	CTAAAAaaAaaAAAAAAATT-AGG	4	-	-	-	-	-	-
16	+	69376334	69376356	CTAAAACTACCAAAAAAATT	CTAAAAaaAaaAAAAAAATT-AGG	4	ENSG00000132603_ENST00000254940_NIP7_NIP7,	-	-	-	-	-
19	+	50980357	50980379	CTAAAACTACCAAAAAAATT	CTAAAAaaAaaAAAAAAATT-AGG	4	ENSG00000161671_ENST00000334976_EMC10_ER	-	-	-	-	-
3	-	49766385	49766407	CTAAAACTACCAAAAAAATT	CTAAAAaaAaaAAAAAAATT-AGG	4	ENSG00000176095_ENST00000321599_IP6K1_inositol	-	-	-	-	-
4	-	123820195	123820217	CTAAAACTACCAAAAAAATT	CTAAAAaaAaaAAAAAAATT-AGG	4	ENSG00000170917_ENST00000512116_NUDT6_nudix	-	-	-	-	-
9	-	116059464	116059486	CTAAAACTACCAAAAAAATT	CTAAAAaaAaaAAAAAAATT-GGG	4	ENSG00000165188_ENST00000441031_RNF183_ring	-	-	-	-	-
11	-	47791671	47791693	CTAAAACTACCAAAAAAATT	CTAAAAaaAaaAAAAAAATT-AGG	4	-	-	-	-	-	-
2	+	159284215	159284237	CTAAAACTACCAAAAAAATT	CTAAAAaaAaCAcAAAAATT-AGG	4	ENSG00000153237_ENST00000283233_CCDC148_coiled-coil	-	-	-	-	-
14	-	32951035	32951057	CTAAAACTACCAAAAAAATT	CTAAAAggAgCAAAgAAATT-GGG	4	ENSG00000151320_ENST00000280979_AKAP6_A	-	-	-	-	-
1	+	242845758	242845780	CTAAAACTACCAAAAAAATT	CTAAAAtaAgCAAAAcAATT-TGG	4	-	-	-	-	-	-
5	-	87379982	87380004	CTAAAACTACCAAAAAAATT	CTAAAAagAaCAAAAgAATT-TGG	4	-	-	-	-	-	-
X	-	62065991	62066013	CTAAAACTACCAAAAAAATT	CTAAAAacAaCAAAAAtATT-TGG	4	-	-	-	-	-	-
5	+	30613853	30613875	CTAAAACTACCAAAAAAATT	CTAAAAagAtCAAAAAcATT-TGG	4	-	-	-	-	-	-
13	-	72573083	72573105	CTAAAACTACCAAAAAAATT	CTAAAAggAaCAAAAAAAaT-AGG	4	-	-	-	-	-	-
2	-	113406482	113406504	CTAAAACTACCAAAAAAATT	CTAAAAaaAaCAAAAAAATc-TGG	4	ENSG00000144136_ENST00000272542_SLC20A1_solute	-	-	-	-	-
Y	+	4681597	4681619	CTAAAACTACCAAAAAAATT	CTAAAAacACtcAAAAAATT-AGG	4	-	-	-	-	-	-
21	+	21634790	21634812	CTAAAACTACCAAAAAAATT	CTAAAAacACacAAAAAATT-AGG	4	-	-	-	-	-	-
1	-	30561495	30561517	CTAAAACTACCAAAAAAATT	CTAAAAacACacAAAAAATT-AGG	4	-	-	-	-	-	-
13	-	60000154	60000176	CTAAAACTACCAAAAAAATT	CTAAAAtaACtAgAAAAATT-TGG	4	-	-	-	-	-	-
14	-	36303179	36303201	CTAAAACTACCAAAAAAATT	CTAAAAgaACaAAgAAAATT-AGG	4	ENSG00000100916_ENST00000216807_BRMS1L_breast	-	-	-	-	-
17	-	74471823	74471845	CTAAAACTACCAAAAAAATT	CTAAAAagACaAAcAAAATT-AGG	4	ENSG00000129667_ENST00000389760_RHBDF2_rhomboid	-	-	-	-	-
11	-	39876802	39876824	CTAAAACTACCAAAAAAATT	CTAAAAtgACCcAAAAtATT-AGG	4	-	-	-	-	-	-
8	-	18349242	18349264	CTAAAACTACCAAAAAAATT	CTAAAAgcACCtAAAAAcTT-TGG	4	-	-	-	-	-	-
1	-	25795096	25795118	CTAAAACTACCAAAAAAATT	CTAAAAtaACCAAAtgAATT-TGG	4	ENSG00000204178_ENST00000399763_TMEM57_transmembrane	-	-	-	-	-
X	-	136604490	136604512	CTAAAACTACCAAAAAAATT	CTAAAAgTtaaAAAAAAATT-TGG	4	-	-	-	-	-	-
4	-	20334634	20334656	CTAAAACTACCAAAAAAATT	CTAAAAtTttCAAgAAAATT-AGG	4	ENSG00000145147_ENST00000503823_SLIT2_slit	-	-	-	-	-
3	+	130013716	130013738	CTAAAACTACCAAAAAAATT	CTAAAAaTtCtcAAAAAATT-CGG	4	-	-	-	-	-	-
Y	+	16884758	16884780	CTAAAACTACCAAAAAAATT	CTAAAAaTtCtcAAAAAATT-AGG	4	ENSG00000165246_ENST00000382872_NLGN4Y_neuroligin	-	-	-	-	-
X	-	147409167	147409189	CTAAAACTACCAAAAAAATT	CTAAAAaTtCtcAAAAAATT-AGG	4	-	-	-	-	-	-
11	+	43850367	43850389	CTAAAACTACCAAAAAAATT	CTAAAAaTcCtAtAAAAATT-TGG	4	ENSG00000149084_ENST00000278353_HSD17B12_hydroxysteroid	-	-	-	-	-
10	+	30342828	30342850	CTAAAACTACCAAAAAAATT	CTAAAAaTcCaAgAAAAATT-AGG	4	ENSG00000165757_ENST00000375377_KIAA1462_KIAA1462~	-	-	-	-	-
5	-	162832483	162832505	CTAAAACTACCAAAAAAATT	CTAAAAaTcCaAAAAtAATT-AGG	4	-	-	-	-	-	-
17	-	46889222	46889244	CTAAAACTACCAAAAAAATT	CTAAAAaTgCaAAAAtAATT-AGG	4	ENSG00000170703_ENST00000393382_TTLL6_tubulin	-	-	-	-	-
15	-	99402325	99402347	CTAAAACTACCAAAAAAATT	CTAAAAgTcCaAAAAAAgTT-TGG	4	ENSG00000140443_ENST00000268035_IGF1R_insulin-like	-	-	-	-	-
7	+	50413572	50413594	CTAAAACTACCAAAAAAATT	CTAAAAaTgCaAAAAAAtTT-AGG	4	ENSG00000185811_ENST00000359197_IKZF1_IKAROS	-	-	-	-	-
13	+	98681243	98681265	CTAAAACTACCAAAAAAATT	CTAAAAaTgCaAAAAAAAaT-AGG	4	-	-	-	-	-	-
4	+	3337514	3337536	CTAAAACTACCAAAAAAATT	CTAAAAaTtCgAAAAAAAcT-GGG	4	ENSG00000159788_ENST00000336727_RGS12_regulator	-	-	-	-	-
18	+	19204489	19204511	CTAAAACTACCAAAAAAATT	CTAAAAaTgCaAAAAAAATc-AGG	4	ENSG00000167088_ENST00000300413_SNRPD1_small	-	-	-	-	-
1	+	223005458	223005480	CTAAAACTACCAAAAAAATT	CTAAAAaTtCaAAAAAAATg-TGG	4	-	-	-	-	-	-
2	-	166352676	166352698	CTAAAACTACCAAAAAAATT	CTAAAAgTtCCAAAtAAAaT-AGG	4	ENSG00000178662_ENST00000314499_CSRNP3_cysteine-serine-rich	-	-	-	-	-
9	-	97020107	97020129	CTAAAACTACCAAAAAAATT	CTAAAAaTgCCAAAAAtAcT-GGG	4	-	-	-	-	-	-
18	-	46130710	46130732	CTAAAACTACCAAAAAAATT	CTAAAAaTAtacAAAAAATT-AGG	4	ENSG00000134030_ENST00000256413_CTIF_CBP80/20-dependent	-	-	-	-	-
17	-	35441132	35441154	CTAAAACTACCAAAAAAATT	CTAAAAaTAtatAAAAAATT-AGG	4	-	-	-	-	-	-
12	-	57709122	57709144	CTAAAACTACCAAAAAAATT	CTAAAAgTAatAgAAAAATT-AGG	4	ENSG00000179912_ENST00000347140_R3HDM2_R3H	-	-	-	-	-
4	+	33800733	33800755	CTAAAACTACCAAAAAAATT	CTAAAAgTAaaAcAAAAATT-TGG	4	-	-	-	-	-	-
4	+	106070205	106070227	CTAAAACTACCAAAAAAATT	CTAAAAtTAaaAcAAAAATT-AGG	4	ENSG00000168769_ENST00000305737_TET2_tet	-	-	-	-	-
6	-	70694453	70694475	CTAAAACTACCAAAAAAATT	CTAAAAaTAagAtAAAAATT-AGG	4	ENSG00000082293_ENST00000322773_COL19A1_collagen,	-	-	-	-	-
3	-	42275285	42275307	CTAAAACTACCAAAAAAATT	CTAAAAaTAatAcAAAAATT-AGG	4	-	-	-	-	-	-
5	+	22144654	22144676	CTAAAACTACCAAAAAAATT	CTAAAAgTAaaAAgAAAATT-GGG	4	ENSG00000154162_ENST00000504376_CDH12_cadherin	-	-	-	-	-
5	+	70673800	70673822	CTAAAACTACCAAAAAAATT	CTAAAAgTAaaAAgAAAATT-GGG	4	-	-	-	-	-	-
X	-	121885569	121885591	CTAAAACTACCAAAAAAATT	CTAAAAtTAgaAAtAAAATT-GGG	4	-	-	-	-	-	-
12	-	86843172	86843194	CTAAAACTACCAAAAAAATT	CTAAAAaTAaaAAcAAAATT-AGG	4	ENSG00000182050_ENST00000549405_MGAT4C_mannosyl	-	-	-	-	-
14	+	46754673	46754695	CTAAAACTACCAAAAAAATT	CTAAAAaTAaaAAtAAAATT-TGG	4	-	-	-	-	-	-
17	+	27993716	27993738	CTAAAACTACCAAAAAAATT	CTAAAAgTAatAAAAtAATT-AGG	4	ENSG00000141298_ENST00000269033_SSH2_slingshot	-	-	-	-	-
4	+	43532146	43532168	CTAAAACTACCAAAAAAATT	CTAAAAaTAaaAAAAtAATT-AGG	4	-	-	-	-	-	-
16	+	4806225	4806247	CTAAAACTACCAAAAAAATT	CTAAAAaTAgaAAAAAtATT-GGG	4	ENSG00000103199_ENST00000219478_ZNF500_zinc	-	-	-	-	-
22	+	16141959	16141981	CTAAAACTACCAAAAAAATT	CTAAAAaTAtaAAAAAtATT-CGG	4	-	-	-	-	-	-
4	-	111083396	111083418	CTAAAACTACCAAAAAAATT	CTAAAAtTAagAAAAAAtTT-TGG	4	ENSG00000170522_ENST00000394607_ELOVL6_ELOVL	-	-	-	-	-
4	+	23157171	23157193	CTAAAACTACCAAAAAAATT	CTAAAAtTAgaAAAAAAAaT-AGG	4	-	-	-	-	-	-
1	-	72820510	72820532	CTAAAACTACCAAAAAAATT	CTAAAAtTAaaAAAAAAAaT-AGG	4	-	-	-	-	-	-
9	-	16886539	16886561	CTAAAACTACCAAAAAAATT	CTAAAAaTAtaAAAAAAAaT-TGG	4	-	-	-	-	-	-
1	-	198549959	198549981	CTAAAACTACCAAAAAAATT	CTAAAAaTAaaAAAAAAAaT-TGG	4	-	-	-	-	-	-
3	-	141028932	141028954	CTAAAACTACCAAAAAAATT	CTAAAAaTAaaAAAAAAAaT-TGG	4	-	-	-	-	-	-
20	+	34331841	34331863	CTAAAACTACCAAAAAAATT	CTAAAAaTAaaAAAAAAAcT-AGG	4	-	-	-	-	-	-
5	+	105792009	105792031	CTAAAACTACCAAAAAAATT	CTAAAAaTAaaAAAAAAAgT-GGG	4	-	-	-	-	-	-
11	-	80823232	80823254	CTAAAACTACCAAAAAAATT	CTAAAAaTAaaAAAAAAAgT-GGG	4	-	-	-	-	-	-
6	+	150836012	150836034	CTAAAACTACCAAAAAAATT	CTAAAAtTAgaAAAAAAATg-GGG	4	-	-	-	-	-	-
7	+	2362488	2362510	CTAAAACTACCAAAAAAATT	CTAAAAaTAaaAAAAAAATc-CGG	4	-	-	-	-	-	-
17	+	6219227	6219249	CTAAAACTACCAAAAAAATT	CTAAAAaTAaaAAAAAAATc-CGG	4	-	-	-	-	-	-
2	-	156188289	156188311	CTAAAACTACCAAAAAAATT	CTAAAAaTAaaAAAAAAATg-CGG	4	-	-	-	-	-	-
10	+	47577727	47577749	CTAAAACTACCAAAAAAATT	CTAAAAtTAtCtgAAAAATT-TGG	4	-	-	-	-	-	-
10	+	51452758	51452780	CTAAAACTACCAAAAAAATT	CTAAAAtTAtCtgAAAAATT-TGG	4	-	-	-	-	-	-
10	+	58200831	58200853	CTAAAACTACCAAAAAAATT	CTAAAAtTAtCtgAAAAATT-TGG	4	-	-	-	-	-	-
11	+	116878867	116878889	CTAAAACTACCAAAAAAATT	CTAAAAtTAaCcAtAAAATT-TGG	4	ENSG00000160584_ENST00000445177_SIK3_SIK	-	-	-	-	-
8	+	59047176	59047198	CTAAAACTACCAAAAAAATT	CTAAAAaTAgCAgtAAAATT-AGG	4	ENSG00000169122_ENST00000361488_FAM110B_family	-	-	-	-	-
13	-	63176172	63176194	CTAAAACTACCAAAAAAATT	CTAAAAtTAtCAcAAAAATa-AGG	4	-	-	-	-	-	-
15	-	46495202	46495224	CTAAAACTACCAAAAAAATT	CTAAAAtTAaCAAtgAAATT-TGG	4	-	-	-	-	-	-
2	-	206249766	206249788	CTAAAACTACCAAAAAAATT	CTAAAAaTAtCAAAttAATT-CGG	4	ENSG00000116117_ENST00000406610_PARD3B_par-3	-	-	-	-	-
5	+	1412196	1412218	CTAAAACTACCAAAAAAATT	CTAAAAtTAgCAAAAcAtTT-AGG	4	ENSG00000142319_ENST00000270349_SLC6A3_solute	-	-	-	-	-
4	+	23474412	23474434	CTAAAACTACCAAAAAAATT	CTAAAAaTAaCAAAAAAcaT-AGG	4	-	-	-	-	-	-
1	-	90654063	90654085	CTAAAACTACCAAAAAAATT	CTAAAAaTACaggAAAAATT-CGG	4	-	-	-	-	-	-
19	+	41652346	41652368	CTAAAACTACCAAAAAAATT	CTAAAAaTACacAAAtAATT-TGG	4	-	-	-	-	-	-
18	+	77966816	77966838	CTAAAACTACCAAAAAAATT	CTAAAAaTACagAAAAAcTT-AGG	4	ENSG00000178184_ENST00000353265_PARD6G_par-6	-	-	-	-	-
2	+	52991532	52991554	CTAAAACTACCAAAAAAATT	CTAAAAtTACagAAAAAAcT-AGG	4	-	-	-	-	-	-
3	+	152594286	152594308	CTAAAACTACCAAAAAAATT	CTAAAAaTACacAAAAAAaT-TGG	4	-	-	-	-	-	-
9	+	77443104	77443126	CTAAAACTACCAAAAAAATT	CTAAAAaTACacAAAAAAaT-TGG	4	ENSG00000119121_ENST00000361255_TRPM6_transient	-	-	-	-	-
10	+	12599383	12599405	CTAAAACTACCAAAAAAATT	CTAAAAaTACacAAAAAAaT-TGG	4	ENSG00000183049_ENST00000378847_CAMK1D_calcium/calmodulin-dependent	-	-	-	-	-
9	-	79482648	79482670	CTAAAACTACCAAAAAAATT	CTAAAAaTACacAAAAAAaT-TGG	4	ENSG00000106772_ENST00000376718_PRUNE2_prune	-	-	-	-	-
5	-	10052546	10052568	CTAAAACTACCAAAAAAATT	CTAAAAaTACagAAAAAAaT-TGG	4	-	-	-	-	-	-
1	-	221411787	221411809	CTAAAACTACCAAAAAAATT	CTAAAAgTACtAggAAAATT-TGG	4	-	-	-	-	-	-
8	+	17200772	17200794	CTAAAACTACCAAAAAAATT	CTAAAAaTACaAcAAAcATT-AGG	4	ENSG00000003987_ENST00000180173_MTMR7_myotubularin	-	-	-	-	-
9	+	78976097	78976119	CTAAAACTACCAAAAAAATT	CTAAAAaTACaAtAAAAATc-TGG	4	ENSG00000099139_ENST00000545128_PCSK5_proprotein	-	-	-	-	-
8	+	88309238	88309260	CTAAAACTACCAAAAAAATT	CTAAAAaTACaAAcAAAAaT-TGG	4	ENSG00000176571_ENST00000518476_CNBD1_cyclic	-	-	-	-	-
11	+	59283791	59283813	CTAAAACTACCAAAAAAATT	CTAAAAaTACaAAgAAAAaT-AGG	4	-	-	-	-	-	-
19	+	9876932	9876954	CTAAAACTACCAAAAAAATT	CTAAAAaTACaAAgAAAAaT-GGG	4	ENSG00000196605_ENST00000588267_ZNF846_zinc	-	-	-	-	-
9	-	114344668	114344690	CTAAAACTACCAAAAAAATT	CTAAAAtTACaAAAtgAATT-AGG	4	ENSG00000106853_ENST00000538962_PTGR1_prostaglandin	-	-	-	-	-
5	+	76321198	76321220	CTAAAACTACCAAAAAAATT	CTAAAAaTACaAAAttAATT-GGG	4	-	-	-	-	-	-
7	+	80507530	80507552	CTAAAACTACCAAAAAAATT	CTAAAAaTACaAAAttAATT-GGG	4	ENSG00000075223_ENST00000265361_SEMA3C_sema	-	-	-	-	-
8	+	72061518	72061540	CTAAAACTACCAAAAAAATT	CTAAAAaTACaAAAttAATT-GGG	4	-	-	-	-	-	-
10	+	15128849	15128871	CTAAAACTACCAAAAAAATT	CTAAAAaTACaAAAttAATT-GGG	4	ENSG00000176244_ENST00000356189_ACBD7_acyl-CoA	-	-	-	-	-
11	-	14485023	14485045	CTAAAACTACCAAAAAAATT	CTAAAAaTACaAAAttAATT-GGG	4	ENSG00000129083_ENST00000249923_COPB1_coatomer	-	-	-	-	-
12	-	49744440	49744462	CTAAAACTACCAAAAAAATT	CTAAAAaTACaAAAttAATT-TGG	4	ENSG00000178401_ENST00000549441_DNAJC22_DnaJ	-	-	-	-	-
2	+	82460499	82460521	CTAAAACTACCAAAAAAATT	CTAAAAtTACaAAAcAAtTT-TGG	4	-	-	-	-	-	-
12	+	82645102	82645124	CTAAAACTACCAAAAAAATT	CTAAAAaTACaAAAgAAcTT-GGG	4	-	-	-	-	-	-
8	+	133063084	133063106	CTAAAACTACCAAAAAAATT	CTAAAAaTACgAAAtAAAcT-GGG	4	ENSG00000253117_ENST00000254627_OC90_otoconin	-	-	-	-	-
X	-	115148035	115148057	CTAAAACTACCAAAAAAATT	CTAAAAaTACtAAAtAAAcT-AGG	4	-	-	-	-	-	-
18	+	33934601	33934623	CTAAAACTACCAAAAAAATT	CTAAAAaTACaAAAcAAAaT-TGG	4	ENSG00000134775_ENST00000257209_FHOD3_formin	-	-	-	-	-
4	-	9804346	9804368	CTAAAACTACCAAAAAAATT	CTAAAAaTACaAAAcAAAaT-TGG	4	-	-	-	-	-	-
3	+	129480003	129480025	CTAAAACTACCAAAAAAATT	CTAAAAaTACaAAAgAAAaT-TGG	4	ENSG00000172765_ENST00000393238_TMCC1_transmembrane	-	-	-	-	-
2	+	166494808	166494830	CTAAAACTACCAAAAAAATT	CTAAAAaTACaAAAtAAAcT-GGG	4	ENSG00000178662_ENST00000314499_CSRNP3_cysteine-serine-rich	-	-	-	-	-
15	+	43047043	43047065	CTAAAACTACCAAAAAAATT	CTAAAAaTACaAAAtAAAcT-GGG	4	ENSG00000128881_ENST00000267890_TTBK2_tau	-	-	-	-	-
14	-	86661963	86661985	CTAAAACTACCAAAAAAATT	CTAAAAaTACaAAAtAAAcT-GGG	4	-	-	-	-	-	-
19	-	34193038	34193060	CTAAAACTACCAAAAAAATT	CTAAAAaTACaAAAtAAAcT-GGG	4	ENSG00000124302_ENST00000434302_CHST8_carbohydrate	-	-	-	-	-
1	+	204351233	204351255	CTAAAACTACCAAAAAAATT	CTAAAAgTACaAAAAttATT-TGG	4	-	-	-	-	-	-
6	+	97327429	97327451	CTAAAACTACCAAAAAAATT	CTAAAAgTACaAAAAttATT-CGG	4	-	-	-	-	-	-
X	+	69599477	69599499	CTAAAACTACCAAAAAAATT	CTAAAAgTACaAAAAttATT-TGG	4	ENSG00000090889_ENST00000374388_KIF4A_kinesin	-	-	-	-	-
16	+	51002605	51002627	CTAAAACTACCAAAAAAATT	CTAAAAgTACaAAAAttATT-TGG	4	-	-	-	-	-	-
6	-	148732839	148732861	CTAAAACTACCAAAAAAATT	CTAAAAgTACaAAAAttATT-TGG	4	ENSG00000111961_ENST00000367467_SASH1_SAM	-	-	-	-	-
10	-	114138164	114138186	CTAAAACTACCAAAAAAATT	CTAAAAgTACaAAAAttATT-TGG	4	ENSG00000197142_ENST00000354655_ACSL5_acyl-CoA	-	-	-	-	-
12	+	112233962	112233984	CTAAAACTACCAAAAAAATT	CTAAAAaTACaAAAActATT-TGG	4	ENSG00000111275_ENST00000416293_ALDH2_aldehyde	-	-	-	-	-
2	-	132464786	132464808	CTAAAACTACCAAAAAAATT	CTAAAAaTACaAAAAgtATT-CGG	4	-	-	-	-	-	-
19	-	51254051	51254073	CTAAAACTACCAAAAAAATT	CTAAAAaTACaAAAAgtATT-CGG	4	-	-	-	-	-	-
6	+	30785997	30786019	CTAAAACTACCAAAAAAATT	CTAAAAaTACaAAAAtcATT-CGG	4	-	-	-	-	-	-
15	+	41181909	41181931	CTAAAACTACCAAAAAAATT	CTAAAAaTACaAAAAtcATT-TGG	4	-	-	-	-	-	-
7	-	833593	833615	CTAAAACTACCAAAAAAATT	CTAAAAaTACaAAAAtcATT-TGG	4	-	-	-	-	-	-
19	-	14352418	14352440	CTAAAACTACCAAAAAAATT	CTAAAAaTACaAAAAtcATT-TGG	4	-	-	-	-	-	-
1	+	2554160	2554182	CTAAAACTACCAAAAAAATT	CTAAAAaTACaAAAAttATT-TGG	4	ENSG00000142606_ENST00000288709_MMEL1_membrane	-	-	-	-	-
1	+	209494616	209494638	CTAAAACTACCAAAAAAATT	CTAAAAaTACaAAAAttATT-TGG	4	-	-	-	-	-	-
1	+	225666364	225666386	CTAAAACTACCAAAAAAATT	CTAAAAaTACaAAAAttATT-TGG	4	-	-	-	-	-	-
2	+	88405293	88405315	CTAAAACTACCAAAAAAATT	CTAAAAaTACaAAAAttATT-TGG	4	ENSG00000115593_ENST00000419482_SMYD1_SET	-	-	-	-	-
2	+	130904562	130904584	CTAAAACTACCAAAAAAATT	CTAAAAaTACaAAAAttATT-GGG	4	-	-	-	-	-	-
2	+	191789477	191789499	CTAAAACTACCAAAAAAATT	CTAAAAaTACaAAAAttATT-CGG	4	ENSG00000115419_ENST00000320717_GLS_glutaminase~ENSG00000115419_ENST00000338435_GLS_glutaminase~	-	-	-	-	-
3	+	44455429	44455451	CTAAAACTACCAAAAAAATT	CTAAAAaTACaAAAAttATT-CGG	4	-	-	-	-	-	-
3	+	119095172	119095194	CTAAAACTACCAAAAAAATT	CTAAAAaTACaAAAAttATT-CGG	4	ENSG00000031081_ENST00000264245_ARHGAP31_Rho	-	-	-	-	-
3	+	128441348	128441370	CTAAAACTACCAAAAAAATT	CTAAAAaTACaAAAAttATT-TGG	4	-	-	-	-	-	-
3	+	159179835	159179857	CTAAAACTACCAAAAAAATT	CTAAAAaTACaAAAAttATT-TGG	4	ENSG00000250588_ENST00000337808_IQCJ-SCHIP1_IQCJ-SCHIP1	-	-	-	-	-
3	+	183767536	183767558	CTAAAACTACCAAAAAAATT	CTAAAAaTACaAAAAttATT-CGG	4	-	-	-	-	-	-
3	+	189949366	189949388	CTAAAACTACCAAAAAAATT	CTAAAAaTACaAAAAttATT-TGG	4	-	-	-	-	-	-
4	+	175400290	175400312	CTAAAACTACCAAAAAAATT	CTAAAAaTACaAAAAttATT-TGG	4	-	-	-	-	-	-
5	+	26496858	26496880	CTAAAACTACCAAAAAAATT	CTAAAAaTACaAAAAttATT-TGG	4	-	-	-	-	-	-
5	+	165384809	165384831	CTAAAACTACCAAAAAAATT	CTAAAAaTACaAAAAttATT-TGG	4	-	-	-	-	-	-
6	+	24574179	24574201	CTAAAACTACCAAAAAAATT	CTAAAAaTACaAAAAttATT-CGG	4	ENSG00000137261_ENST00000430948_KIAA0319_KIAA0319~ENSG00000137261_ENST00000535378_KIAA0319_KIAA0319~ENSG00000137261_ENST00000537886_KIAA0319_KIAA0319~ENSG00000137261_ENST00000378214_KIAA0319_KIAA0319~ENSG00000137261_ENST00000543707_KIAA0319_KIAA0319~	-	-	-	-	-
6	+	57813212	57813234	CTAAAACTACCAAAAAAATT	CTAAAAaTACaAAAAttATT-TGG	4	-	-	-	-	-	-
6	+	132251813	132251835	CTAAAACTACCAAAAAAATT	CTAAAAaTACaAAAAttATT-TGG	4	-	-	-	-	-	-
7	+	75462539	75462561	CTAAAACTACCAAAAAAATT	CTAAAAaTACaAAAAttATT-CGG	4	-	-	-	-	-	-
7	+	99023526	99023548	CTAAAACTACCAAAAAAATT	CTAAAAaTACaAAAAttATT-GGG	4	ENSG00000106246_ENST00000292478_PTCD1_pentatricopeptide	-	-	-	-	-
7	+	103772135	103772157	CTAAAACTACCAAAAAAATT	CTAAAAaTACaAAAAttATT-TGG	4	ENSG00000164815_ENST00000297431_ORC5_origin	-	-	-	-	-
7	+	128384096	128384118	CTAAAACTACCAAAAAAATT	CTAAAAaTACaAAAAttATT-CGG	4	ENSG00000128595_ENST00000535623_CALU_calumenin~ENSG00000128595_ENST00000538546_CALU_calumenin~ENSG00000128595_ENST00000535011_CALU_calumenin~ENSG00000128595_ENST00000542996_CALU_calumenin~ENSG00000128595_ENST00000249364_CALU_calumenin~ENSG00000128595_ENST00000449187_CALU_calumenin~ENSG00000128595_ENST00000479257_CALU_calumenin~	-	-	-	-	-
7	+	155042019	155042041	CTAAAACTACCAAAAAAATT	CTAAAAaTACaAAAAttATT-CGG	4	-	-	-	-	-	-
8	+	5020581	5020603	CTAAAACTACCAAAAAAATT	CTAAAAaTACaAAAAttATT-TGG	4	-	-	-	-	-	-
8	+	31387145	31387167	CTAAAACTACCAAAAAAATT	CTAAAAaTACaAAAAttATT-TGG	4	-	-	-	-	-	-
X	+	64823010	64823032	CTAAAACTACCAAAAAAATT	CTAAAAaTACaAAAAttATT-TGG	4	-	-	-	-	-	-
X	+	120258721	120258743	CTAAAACTACCAAAAAAATT	CTAAAAaTACaAAAAttATT-TGG	4	-	-	-	-	-	-
10	+	18882965	18882987	CTAAAACTACCAAAAAAATT	CTAAAAaTACaAAAAttATT-CGG	4	ENSG00000241058_ENST00000377304_NSUN6_NOP2/Sun	-	-	-	-	-
11	+	44773313	44773335	CTAAAACTACCAAAAAAATT	CTAAAAaTACaAAAAttATT-TGG	4	ENSG00000157570_ENST00000520358_TSPAN18_tetraspanin	-	-	-	-	-
11	+	61774616	61774638	CTAAAACTACCAAAAAAATT	CTAAAAaTACaAAAAttATT-CGG	4	-	-	-	-	-	-
11	+	70889866	70889888	CTAAAACTACCAAAAAAATT	CTAAAAaTACaAAAAttATT-GGG	4	-	-	-	-	-	-
11	+	100654003	100654025	CTAAAACTACCAAAAAAATT	CTAAAAaTACaAAAAttATT-TGG	4	ENSG00000165895_ENST00000298815_ARHGAP42_Rho	-	-	-	-	-
12	+	32340442	32340464	CTAAAACTACCAAAAAAATT	CTAAAAaTACaAAAAttATT-CGG	4	ENSG00000151746_ENST00000548411_BICD1_bicaudal	-	-	-	-	-
12	+	49185342	49185364	CTAAAACTACCAAAAAAATT	CTAAAAaTACaAAAAttATT-GGG	4	-	-	-	-	-	-
12	+	64516514	64516536	CTAAAACTACCAAAAAAATT	CTAAAAaTACaAAAAttATT-GGG	4	ENSG00000196935_ENST00000355086_SRGAP1_SLIT-ROBO	-	-	-	-	-
12	+	68269833	68269855	CTAAAACTACCAAAAAAATT	CTAAAAaTACaAAAAttATT-TGG	4	-	-	-	-	-	-
12	+	122477596	122477618	CTAAAACTACCAAAAAAATT	CTAAAAaTACaAAAAttATT-GGG	4	ENSG00000110987_ENST00000538010_BCL7A_B-cell	-	-	-	-	-
14	+	19432249	19432271	CTAAAACTACCAAAAAAATT	CTAAAAaTACaAAAAttATT-CGG	4	-	-	-	-	-	-
14	+	20679987	20680009	CTAAAACTACCAAAAAAATT	CTAAAAaTACaAAAAttATT-TGG	4	-	-	-	-	-	-
14	+	68032673	68032695	CTAAAACTACCAAAAAAATT	CTAAAAaTACaAAAAttATT-TGG	4	ENSG00000054690_ENST00000329153_PLEKHH1_pleckstrin	-	-	-	-	-
14	+	78975479	78975501	CTAAAACTACCAAAAAAATT	CTAAAAaTACaAAAAttATT-TGG	4	ENSG00000021645_ENST00000554738_NRXN3_neurexin	-	-	-	-	-
15	+	68265659	68265681	CTAAAACTACCAAAAAAATT	CTAAAAaTACaAAAAttATT-CGG	4	-	-	-	-	-	-
15	+	75050412	75050434	CTAAAACTACCAAAAAAATT	CTAAAAaTACaAAAAttATT-CGG	4	-	-	-	-	-	-
15	+	79262699	79262721	CTAAAACTACCAAAAAAATT	CTAAAAaTACaAAAAttATT-GGG	4	ENSG00000058335_ENST00000419573_RASGRF1_Ras	-	-	-	-	-
16	+	22396272	22396294	CTAAAACTACCAAAAAAATT	CTAAAAaTACaAAAAttATT-TGG	4	-	-	-	-	-	-
16	+	65687957	65687979	CTAAAACTACCAAAAAAATT	CTAAAAaTACaAAAAttATT-GGG	4	-	-	-	-	-	-
16	+	82078559	82078581	CTAAAACTACCAAAAAAATT	CTAAAAaTACaAAAAttATT-AGG	4	ENSG00000086696_ENST00000199936_HSD17B2_hydroxysteroid	-	-	-	-	-
17	+	5314720	5314742	CTAAAACTACCAAAAAAATT	CTAAAAaTACaAAAAttATT-TGG	4	ENSG00000108559_ENST00000573584_NUP88_nucleoporin	-	-	-	-	-
17	+	38550144	38550166	CTAAAACTACCAAAAAAATT	CTAAAAaTACaAAAAttATT-TGG	4	ENSG00000131747_ENST00000423485_TOP2A_topoisomerase	-	-	-	-	-
17	+	42171527	42171549	CTAAAACTACCAAAAAAATT	CTAAAAaTACaAAAAttATT-TGG	4	ENSG00000108840_ENST00000225983_HDAC5_histone	-	-	-	-	-
19	+	39560189	39560211	CTAAAACTACCAAAAAAATT	CTAAAAaTACaAAAAttATT-TGG	4	-	-	-	-	-	-
20	+	35284373	35284395	CTAAAACTACCAAAAAAATT	CTAAAAaTACaAAAAttATT-CGG	4	ENSG00000101079_ENST00000373803_NDRG3_NDRG	-	-	-	-	-
21	+	37698341	37698363	CTAAAACTACCAAAAAAATT	CTAAAAaTACaAAAAttATT-TGG	4	ENSG00000159256_ENST00000400485_MORC3_MORC	-	-	-	-	-
22	+	25794196	25794218	CTAAAACTACCAAAAAAATT	CTAAAAaTACaAAAAttATT-TGG	4	ENSG00000100068_ENST00000444995_LRP5L_low	-	-	-	-	-
22	+	39785487	39785509	CTAAAACTACCAAAAAAATT	CTAAAAaTACaAAAAttATT-CGG	4	-	-	-	-	-	-
1	-	11097263	11097285	CTAAAACTACCAAAAAAATT	CTAAAAaTACaAAAAttATT-AGG	4	ENSG00000009724_ENST00000400897_MASP2_mannan-binding	-	-	-	-	-
1	-	94350428	94350450	CTAAAACTACCAAAAAAATT	CTAAAAaTACaAAAAttATT-CGG	4	-	-	-	-	-	-
2	-	40416620	40416642	CTAAAACTACCAAAAAAATT	CTAAAAaTACaAAAAttATT-CGG	4	ENSG00000183023_ENST00000406785_SLC8A1_solute	-	-	-	-	-
2	-	132283548	132283570	CTAAAACTACCAAAAAAATT	CTAAAAaTACaAAAAttATT-TGG	4	-	-	-	-	-	-
2	-	224423029	224423051	CTAAAACTACCAAAAAAATT	CTAAAAaTACaAAAAttATT-TGG	4	-	-	-	-	-	-
2	-	239104891	239104913	CTAAAACTACCAAAAAAATT	CTAAAAaTACaAAAAttATT-TGG	4	ENSG00000132323_ENST00000254654_ILKAP_integrin-linked	-	-	-	-	-
3	-	102991822	102991844	CTAAAACTACCAAAAAAATT	CTAAAAaTACaAAAAttATT-TGG	4	-	-	-	-	-	-
3	-	195086730	195086752	CTAAAACTACCAAAAAAATT	CTAAAAaTACaAAAAttATT-CGG	4	ENSG00000114331_ENST00000326793_ACAP2_ArfGAP	-	-	-	-	-
4	-	40113395	40113417	CTAAAACTACCAAAAAAATT	CTAAAAaTACaAAAAttATT-TGG	4	ENSG00000078177_ENST00000261435_N4BP2_NEDD4	-	-	-	-	-
4	-	139076827	139076849	CTAAAACTACCAAAAAAATT	CTAAAAaTACaAAAAttATT-GGG	4	-	-	-	-	-	-
5	-	41067628	41067650	CTAAAACTACCAAAAAAATT	CTAAAAaTACaAAAAttATT-CGG	4	ENSG00000171495_ENST00000399564_MROH2B_maestro	-	-	-	-	-
5	-	57050179	57050201	CTAAAACTACCAAAAAAATT	CTAAAAaTACaAAAAttATT-GGG	4	-	-	-	-	-	-
5	-	81263825	81263847	CTAAAACTACCAAAAAAATT	CTAAAAaTACaAAAAttATT-TGG	4	-	-	-	-	-	-
6	-	54872056	54872078	CTAAAACTACCAAAAAAATT	CTAAAAaTACaAAAAttATT-TGG	4	-	-	-	-	-	-
6	-	99662968	99662990	CTAAAACTACCAAAAAAATT	CTAAAAaTACaAAAAttATT-CGG	4	-	-	-	-	-	-
6	-	144810444	144810466	CTAAAACTACCAAAAAAATT	CTAAAAaTACaAAAAttATT-GGG	4	ENSG00000152818_ENST00000367545_UTRN_utrophin~	-	-	-	-	-
6	-	160508867	160508889	CTAAAACTACCAAAAAAATT	CTAAAAaTACaAAAAttATT-CGG	4	ENSG00000197081_ENST00000356956_IGF2R_insulin-like	-	-	-	-	-
7	-	80713013	80713035	CTAAAACTACCAAAAAAATT	CTAAAAaTACaAAAAttATT-GGG	4	-	-	-	-	-	-
7	-	98353462	98353484	CTAAAACTACCAAAAAAATT	CTAAAAaTACaAAAAttATT-TGG	4	-	-	-	-	-	-
7	-	138368272	138368294	CTAAAACTACCAAAAAAATT	CTAAAAaTACaAAAAttATT-CGG	4	-	-	-	-	-	-
7	-	146369067	146369089	CTAAAACTACCAAAAAAATT	CTAAAAaTACaAAAAttATT-TGG	4	ENSG00000174469_ENST00000361727_CNTNAP2_contactin	-	-	-	-	-
8	-	14093353	14093375	CTAAAACTACCAAAAAAATT	CTAAAAaTACaAAAAttATT-TGG	4	ENSG00000185053_ENST00000382080_SGCZ_sarcoglycan,	-	-	-	-	-
8	-	42869654	42869676	CTAAAACTACCAAAAAAATT	CTAAAAaTACaAAAAttATT-CGG	4	ENSG00000168172_ENST00000307602_HOOK3_hook	-	-	-	-	-
8	-	113101971	113101993	CTAAAACTACCAAAAAAATT	CTAAAAaTACaAAAAttATT-CGG	4	-	-	-	-	-	-
X	-	54524336	54524358	CTAAAACTACCAAAAAAATT	CTAAAAaTACaAAAAttATT-CGG	4	-	-	-	-	-	-
10	-	62000509	62000531	CTAAAACTACCAAAAAAATT	CTAAAAaTACaAAAAttATT-TGG	4	ENSG00000151150_ENST00000280772_ANK3_ankyrin	-	-	-	-	-
12	-	120874140	120874162	CTAAAACTACCAAAAAAATT	CTAAAAaTACaAAAAttATT-CGG	4	-	-	-	-	-	-
13	-	55408016	55408038	CTAAAACTACCAAAAAAATT	CTAAAAaTACaAAAAttATT-TGG	4	-	-	-	-	-	-
14	-	72442335	72442357	CTAAAACTACCAAAAAAATT	CTAAAAaTACaAAAAttATT-TGG	4	ENSG00000182732_ENST00000553525_RGS6_regulator	-	-	-	-	-
15	-	25909488	25909510	CTAAAACTACCAAAAAAATT	CTAAAAaTACaAAAAttATT-TGG	4	-	-	-	-	-	-
16	-	50136833	50136855	CTAAAACTACCAAAAAAATT	CTAAAAaTACaAAAAttATT-TGG	4	ENSG00000155393_ENST00000299192_HEATR3_HEAT	-	-	-	-	-
17	-	4293297	4293319	CTAAAACTACCAAAAAAATT	CTAAAAaTACaAAAAttATT-CGG	4	-	-	-	-	-	-
17	-	8805731	8805753	CTAAAACTACCAAAAAAATT	CTAAAAaTACaAAAAttATT-TGG	4	ENSG00000141506_ENST00000447110_PIK3R5_phosphoinositide-3-kinase,	-	-	-	-	-
17	-	62664109	62664131	CTAAAACTACCAAAAAAATT	CTAAAAaTACaAAAAttATT-TGG	4	-	-	-	-	-	-
17	-	80170119	80170141	CTAAAACTACCAAAAAAATT	CTAAAAaTACaAAAAttATT-GGG	4	ENSG00000176155_ENST00000389641_CCDC57_coiled-coil	-	-	-	-	-
18	-	44317893	44317915	CTAAAACTACCAAAAAAATT	CTAAAAaTACaAAAAttATT-CGG	4	ENSG00000101638_ENST00000315087_ST8SIA5_ST8	-	-	-	-	-
19	-	2326494	2326516	CTAAAACTACCAAAAAAATT	CTAAAAaTACaAAAAttATT-TGG	4	ENSG00000130332_ENST00000252622_LSM7_LSM7	-	-	-	-	-
19	-	13432007	13432029	CTAAAACTACCAAAAAAATT	CTAAAAaTACaAAAAttATT-CGG	4	ENSG00000141837_ENST00000360228_CACNA1A_calcium	-	-	-	-	-
19	-	58804474	58804496	CTAAAACTACCAAAAAAATT	CTAAAAaTACaAAAAttATT-CGG	4	ENSG00000083842_ENST00000196548_ZNF8_Zinc	-	-	-	-	-
21	-	38165762	38165784	CTAAAACTACCAAAAAAATT	CTAAAAaTACaAAAAttATT-TGG	4	ENSG00000159267_ENST00000336648_HLCS_holocarboxylase	-	-	-	-	-
22	-	49611690	49611712	CTAAAACTACCAAAAAAATT	CTAAAAaTACtAAAAtAgTT-GGG	4	-	-	-	-	-	-
1	-	13915332	13915354	CTAAAACTACCAAAAAAATT	CTAAAAaTACaAAAAcAgTT-GGG	4	ENSG00000162493_ENST00000294489_PDPN_podoplanin~ENSG00000162493_ENST00000376057_PDPN_podoplanin~ENSG00000162493_ENST00000376061_PDPN_podoplanin~ENSG00000162493_ENST00000513143_PDPN_podoplanin~ENSG00000162493_ENST00000487038_PDPN_podoplanin~ENSG00000162493_ENST00000475043_PDPN_podoplanin~	-	-	-	-	-
16	-	7852684	7852706	CTAAAACTACCAAAAAAATT	CTAAAAaTACaAAAAcAgTT-GGG	4	-	-	-	-	-	-
6	-	117302258	117302280	CTAAAACTACCAAAAAAATT	CTAAAAaTACaAAAAcAtTT-GGG	4	-	-	-	-	-	-
1	+	117412155	117412177	CTAAAACTACCAAAAAAATT	CTAAAAaTACaAAAAtAcTT-GGG	4	-	-	-	-	-	-
2	+	10190673	10190695	CTAAAACTACCAAAAAAATT	CTAAAAaTACaAAAAtAgTT-GGG	4	ENSG00000172059_ENST00000305883_KLF11_Kruppel-like	-	-	-	-	-
12	+	110118130	110118152	CTAAAACTACCAAAAAAATT	CTAAAAaTACaAAAAtAgTT-GGG	4	-	-	-	-	-	-
15	+	29013704	29013726	CTAAAACTACCAAAAAAATT	CTAAAAaTACaAAAAtAgTT-GGG	4	-	-	-	-	-	-
1	-	64009799	64009821	CTAAAACTACCAAAAAAATT	CTAAAAaTACaAAAAtAgTT-GGG	4	ENSG00000203965_ENST00000371088_EFCAB7_EF-hand	-	-	-	-	-
5	-	171351087	171351109	CTAAAACTACCAAAAAAATT	CTAAAAaTACaAAAAtAgTT-GGG	4	ENSG00000072803_ENST00000296933_FBXW11_F-box	-	-	-	-	-
10	-	75766879	75766901	CTAAAACTACCAAAAAAATT	CTAAAAaTACaAAAAtAgTT-GGG	4	ENSG00000035403_ENST00000211998_VCL_vinculin~ENSG00000035403_ENST00000372755_VCL_vinculin~ENSG00000035403_ENST00000417648_VCL_vinculin~	-	-	-	-	-
15	-	23177504	23177526	CTAAAACTACCAAAAAAATT	CTAAAAaTACaAAAAtAgTT-GGG	4	-	-	-	-	-	-
20	-	40500658	40500680	CTAAAACTACCAAAAAAATT	CTAAAAaTACaAAAAtAgTT-GGG	4	-	-	-	-	-	-
17	+	13538743	13538765	CTAAAACTACCAAAAAAATT	CTAAAAaTACaAAAAtAtTT-GGG	4	-	-	-	-	-	-
15	-	42902904	42902926	CTAAAACTACCAAAAAAATT	CTAAAAgTACaAAAAtAAgT-CGG	4	ENSG00000159433_ENST00000290607_STARD9_StAR-related	-	-	-	-	-
2	+	228616040	228616062	CTAAAACTACCAAAAAAATT	CTAAAAtTACaAAAAtAAcT-GGG	4	-	-	-	-	-	-
8	+	144982663	144982685	CTAAAACTACCAAAAAAATT	CTAAAAtTACaAAAAtAAgT-CGG	4	-	-	-	-	-	-
12	+	4726755	4726777	CTAAAACTACCAAAAAAATT	CTAAAAaTACgAAAAtAAcT-GGG	4	ENSG00000111254_ENST00000545990_AKAP3_A	-	-	-	-	-
17	+	80652240	80652262	CTAAAACTACCAAAAAAATT	CTAAAAaTACaAAAAcAAaT-TGG	4	ENSG00000141542_ENST00000571995_RAB40B_RAB40B,	-	-	-	-	-
Y	+	2852431	2852453	CTAAAACTACCAAAAAAATT	CTAAAAaTACaAAAAcAAcT-GGG	4	-	-	-	-	-	-
15	-	55588253	55588275	CTAAAACTACCAAAAAAATT	CTAAAAaTACaAAAAcAAcT-GGG	4	-	-	-	-	-	-
3	+	72316740	72316762	CTAAAACTACCAAAAAAATT	CTAAAAaTACaAAAAcAAgT-TGG	4	-	-	-	-	-	-
12	+	107744162	107744184	CTAAAACTACCAAAAAAATT	CTAAAAaTACaAAAAgAAaT-GGG	4	ENSG00000151136_ENST00000280758_BTBD11_BTB	-	-	-	-	-
X	-	5236623	5236645	CTAAAACTACCAAAAAAATT	CTAAAAaTACaAAAAgAAaT-TGG	4	-	-	-	-	-	-
6	+	132390242	132390264	CTAAAACTACCAAAAAAATT	CTAAAAaTACaAAAAtAAaT-AGG	4	-	-	-	-	-	-
15	+	41432451	41432473	CTAAAACTACCAAAAAAATT	CTAAAAaTACaAAAAtAAaT-GGG	4	-	-	-	-	-	-
16	+	73666810	73666832	CTAAAACTACCAAAAAAATT	CTAAAAaTACaAAAAtAAaT-TGG	4	-	-	-	-	-	-
20	-	31463474	31463496	CTAAAACTACCAAAAAAATT	CTAAAAaTACaAAAAtAAaT-TGG	4	-	-	-	-	-	-
2	+	27618235	27618257	CTAAAACTACCAAAAAAATT	CTAAAAaTACaAAAAtAAcT-GGG	4	ENSG00000115241_ENST00000344034_PPM1G_protein	-	-	-	-	-
2	+	69779680	69779702	CTAAAACTACCAAAAAAATT	CTAAAAaTACaAAAAtAAcT-GGG	4	ENSG00000115977_ENST00000409085_AAK1_AP2	-	-	-	-	-
10	+	87122878	87122900	CTAAAACTACCAAAAAAATT	CTAAAAaTACaAAAAtAAcT-GGG	4	-	-	-	-	-	-
14	+	63132970	63132992	CTAAAACTACCAAAAAAATT	CTAAAAaTACaAAAAtAAcT-GGG	4	-	-	-	-	-	-
17	+	70608018	70608040	CTAAAACTACCAAAAAAATT	CTAAAAaTACaAAAAtAAcT-GGG	4	-	-	-	-	-	-
1	-	94284781	94284803	CTAAAACTACCAAAAAAATT	CTAAAAaTACaAAAAtAAcT-GGG	4	ENSG00000137936_ENST00000370244_BCAR3_breast	-	-	-	-	-
2	-	32597032	32597054	CTAAAACTACCAAAAAAATT	CTAAAAaTACaAAAAtAAcT-GGG	4	ENSG00000115760_ENST00000421745_BIRC6_baculoviral	-	-	-	-	-
4	-	1847743	1847765	CTAAAACTACCAAAAAAATT	CTAAAAaTACaAAAAtAAcT-GGG	4	ENSG00000168924_ENST00000302787_LETM1_leucine	-	-	-	-	-
6	-	39213830	39213852	CTAAAACTACCAAAAAAATT	CTAAAAaTACaAAAAtAAcT-GGG	4	-	-	-	-	-	-
7	-	68756912	68756934	CTAAAACTACCAAAAAAATT	CTAAAAaTACaAAAAtAAcT-GGG	4	-	-	-	-	-	-
10	-	35071813	35071835	CTAAAACTACCAAAAAAATT	CTAAAAaTACaAAAAtAAcT-GGG	4	ENSG00000148498_ENST00000545260_PARD3_par-3	-	-	-	-	-
16	-	58042516	58042538	CTAAAACTACCAAAAAAATT	CTAAAAaTACaAAAAtAAcT-GGG	4	ENSG00000103005_ENST00000561743_USB1_U6	-	-	-	-	-
19	-	47003435	47003457	CTAAAACTACCAAAAAAATT	CTAAAAaTACaAAAAtAAcT-GGG	4	-	-	-	-	-	-
22	-	31020220	31020242	CTAAAACTACCAAAAAAATT	CTAAAAaTACaAAAAtAAcT-GGG	4	ENSG00000185339_ENST00000215838_TCN2_transcobalamin	-	-	-	-	-
1	+	15781464	15781486	CTAAAACTACCAAAAAAATT	CTAAAAaTACaAAAAtAAgT-CGG	4	-	-	-	-	-	-
6	+	3191658	3191680	CTAAAACTACCAAAAAAATT	CTAAAAaTACaAAAAtAAgT-CGG	4	-	-	-	-	-	-
7	+	24053799	24053821	CTAAAACTACCAAAAAAATT	CTAAAAaTACaAAAAtAAgT-TGG	4	-	-	-	-	-	-
7	+	151162176	151162198	CTAAAACTACCAAAAAAATT	CTAAAAaTACaAAAAtAAgT-CGG	4	-	-	-	-	-	-
8	+	94688988	94689010	CTAAAACTACCAAAAAAATT	CTAAAAaTACaAAAAtAAgT-TGG	4	-	-	-	-	-	-
9	+	24492720	24492742	CTAAAACTACCAAAAAAATT	CTAAAAaTACaAAAAtAAgT-CGG	4	-	-	-	-	-	-
17	+	63607628	63607650	CTAAAACTACCAAAAAAATT	CTAAAAaTACaAAAAtAAgT-TGG	4	-	-	-	-	-	-
1	-	182313744	182313766	CTAAAACTACCAAAAAAATT	CTAAAAaTACaAAAAtAAgT-CGG	4	-	-	-	-	-	-
5	-	170236100	170236122	CTAAAACTACCAAAAAAATT	CTAAAAaTACaAAAAtAAgT-TGG	4	ENSG00000094755_ENST00000518525_GABRP_gamma-aminobutyric	-	-	-	-	-
5	-	177040973	177040995	CTAAAACTACCAAAAAAATT	CTAAAAaTACaAAAAtAAgT-TGG	4	-	-	-	-	-	-
6	-	145005345	145005367	CTAAAACTACCAAAAAAATT	CTAAAAaTACaAAAAtAAgT-TGG	4	ENSG00000152818_ENST00000367545_UTRN_utrophin~ENSG00000152818_ENST00000367526_UTRN_utrophin~	-	-	-	-	-
7	-	53462927	53462949	CTAAAACTACCAAAAAAATT	CTAAAAaTACaAAAAtAAgT-GGG	4	-	-	-	-	-	-
7	-	125950762	125950784	CTAAAACTACCAAAAAAATT	CTAAAAaTACaAAAAtAAgT-TGG	4	-	-	-	-	-	-
8	-	12035401	12035423	CTAAAACTACCAAAAAAATT	CTAAAAaTACaAAAAtAAgT-TGG	4	-	-	-	-	-	-
8	-	12277722	12277744	CTAAAACTACCAAAAAAATT	CTAAAAaTACaAAAAtAAgT-TGG	4	-	-	-	-	-	-
9	-	18419887	18419909	CTAAAACTACCAAAAAAATT	CTAAAAaTACaAAAAtAAgT-TGG	4	-	-	-	-	-	-
9	-	110483564	110483586	CTAAAACTACCAAAAAAATT	CTAAAAaTACaAAAAtAAgT-CGG	4	-	-	-	-	-	-
9	-	131637163	131637185	CTAAAACTACCAAAAAAATT	CTAAAAaTACaAAAAtAAgT-CGG	4	ENSG00000171097_ENST00000302586_CCBL1_cysteine	-	-	-	-	-
9	-	134208527	134208549	CTAAAACTACCAAAAAAATT	CTAAAAaTACaAAAAtAAgT-TGG	4	-	-	-	-	-	-
12	-	57960046	57960068	CTAAAACTACCAAAAAAATT	CTAAAAaTACaAAAAtAAgT-GGG	4	ENSG00000155980_ENST00000455537_KIF5A_kinesin	-	-	-	-	-
12	-	102252731	102252753	CTAAAACTACCAAAAAAATT	CTAAAAaTACaAAAAtAAgT-CGG	4	-	-	-	-	-	-
17	-	49274622	49274644	CTAAAACTACCAAAAAAATT	CTAAAAaTACaAAAAtAAgT-CGG	4	ENSG00000011258_ENST00000586178_MBTD1_mbt	-	-	-	-	-
1	-	16379682	16379704	CTAAAACTACCAAAAAAATT	CTAAAAtTACaAAAAtAATc-TGG	4	ENSG00000184908_ENST00000375679_CLCNKB_chloride	-	-	-	-	-
17	-	38434137	38434159	CTAAAACTACCAAAAAAATT	CTAAAAtTACaAAAAtAATc-CGG	4	ENSG00000171475_ENST00000323571_WIPF2_WAS/WASL	-	-	-	-	-
2	+	85789496	85789518	CTAAAACTACCAAAAAAATT	CTAAAAaTACaAAAAtAATc-CGG	4	-	-	-	-	-	-
2	+	220051368	220051390	CTAAAACTACCAAAAAAATT	CTAAAAaTACaAAAAtAATc-CGG	4	-	-	-	-	-	-
4	+	44754962	44754984	CTAAAACTACCAAAAAAATT	CTAAAAaTACaAAAAtAATc-CGG	4	-	-	-	-	-	-
X	+	8676101	8676123	CTAAAACTACCAAAAAAATT	CTAAAAaTACaAAAAtAATc-TGG	4	ENSG00000011201_ENST00000262648_KAL1_Kallmann	-	-	-	-	-
16	+	1042874	1042896	CTAAAACTACCAAAAAAATT	CTAAAAaTACaAAAAtAATc-TGG	4	-	-	-	-	-	-
16	+	63606465	63606487	CTAAAACTACCAAAAAAATT	CTAAAAaTACaAAAAtAATc-TGG	4	-	-	-	-	-	-
1	-	101731805	101731827	CTAAAACTACCAAAAAAATT	CTAAAAaTACaAAAAtAATc-TGG	4	-	-	-	-	-	-
7	-	39628581	39628603	CTAAAACTACCAAAAAAATT	CTAAAAaTACaAAAAtAATc-CGG	4	ENSG00000241127_ENST00000432096_YAE1D1_Yae1	-	-	-	-	-
X	-	116205163	116205185	CTAAAACTACCAAAAAAATT	CTAAAAaTACaAAAAtAATc-TGG	4	-	-	-	-	-	-
12	-	14871462	14871484	CTAAAACTACCAAAAAAATT	CTAAAAaTACaAAAAtAATc-TGG	4	-	-	-	-	-	-
12	-	49527635	49527657	CTAAAACTACCAAAAAAATT	CTAAAAaTACaAAAAtAATc-TGG	4	-	-	-	-	-	-
17	-	4332835	4332857	CTAAAACTACCAAAAAAATT	CTAAAAaTACaAAAAtAATc-CGG	4	-	-	-	-	-	-
19	-	5332298	5332320	CTAAAACTACCAAAAAAATT	CTAAAAaTACaAAAAtAATc-TGG	4	ENSG00000105426_ENST00000348075_PTPRS_protein	-	-	-	-	-
3	-	85704470	85704492	CTAAAACTACCAAAAAAATT	CTAAAAaTACgAAAAAtAaT-TGG	4	ENSG00000175161_ENST00000383699_CADM2_cell	-	-	-	-	-
1	-	187987553	187987575	CTAAAACTACCAAAAAAATT	CTAAAAaTACgAAAAAtAgT-TGG	4	-	-	-	-	-	-
15	+	44098907	44098929	CTAAAACTACCAAAAAAATT	CTAAAAaTACaAAAAAcAcT-AGG	4	ENSG00000140259_ENST00000267812_MFAP1_microfibrillar-associated	-	-	-	-	-
4	+	180917079	180917101	CTAAAACTACCAAAAAAATT	CTAAAAaTACaAAAAAcAgT-CGG	4	-	-	-	-	-	-
8	+	121147050	121147072	CTAAAACTACCAAAAAAATT	CTAAAAaTACaAAAAAcAgT-TGG	4	ENSG00000187955_ENST00000498051_COL14A1_collagen,	-	-	-	-	-
11	+	45810935	45810957	CTAAAACTACCAAAAAAATT	CTAAAAaTACaAAAAAcAgT-GGG	4	-	-	-	-	-	-
17	-	41335836	41335858	CTAAAACTACCAAAAAAATT	CTAAAAaTACaAAAAAcAgT-TGG	4	ENSG00000188554_ENST00000341165_NBR1_neighbor	-	-	-	-	-
7	-	106990296	106990318	CTAAAACTACCAAAAAAATT	CTAAAAaTACaAAAAAgAcT-GGG	4	ENSG00000164597_ENST00000347053_COG5_component	-	-	-	-	-
2	-	230829396	230829418	CTAAAACTACCAAAAAAATT	CTAAAAaTACaAAAAAtAaT-CGG	4	ENSG00000153832_ENST00000373652_FBXO36_F-box	-	-	-	-	-
14	-	62623320	62623342	CTAAAACTACCAAAAAAATT	CTAAAAaTACaAAAAAtAcT-GGG	4	-	-	-	-	-	-
1	+	85410052	85410074	CTAAAACTACCAAAAAAATT	CTAAAAaTACaAAAAAtAgT-CGG	4	ENSG00000153898_ENST00000370608_MCOLN2_mucolipin	-	-	-	-	-
3	+	52388485	52388507	CTAAAACTACCAAAAAAATT	CTAAAAaTACaAAAAAtAgT-GGG	4	ENSG00000114841_ENST00000420323_DNAH1_dynein,	-	-	-	-	-
3	+	57705496	57705518	CTAAAACTACCAAAAAAATT	CTAAAAaTACaAAAAAtAgT-TGG	4	-	-	-	-	-	-
3	+	171825794	171825816	CTAAAACTACCAAAAAAATT	CTAAAAaTACaAAAAAtAgT-TGG	4	ENSG00000075420_ENST00000421757_FNDC3B_fibronectin	-	-	-	-	-
7	+	30571679	30571701	CTAAAACTACCAAAAAAATT	CTAAAAaTACaAAAAAtAgT-TGG	4	-	-	-	-	-	-
8	+	121033134	121033156	CTAAAACTACCAAAAAAATT	CTAAAAaTACaAAAAAtAgT-TGG	4	ENSG00000155792_ENST00000286234_DEPTOR_DEP	-	-	-	-	-
X	+	32971088	32971110	CTAAAACTACCAAAAAAATT	CTAAAAaTACaAAAAAtAgT-TGG	4	ENSG00000198947_ENST00000378677_DMD_dystrophin~ENSG00000198947_ENST00000357033_DMD_dystrophin~ENSG00000198947_ENST00000420596_DMD_dystrophin~ENSG00000198947_ENST00000448370_DMD_dystrophin~ENSG00000198947_ENST00000288447_DMD_dystrophin~	-	-	-	-	-
10	+	113018150	113018172	CTAAAACTACCAAAAAAATT	CTAAAAaTACaAAAAAtAgT-CGG	4	-	-	-	-	-	-
12	+	48047039	48047061	CTAAAACTACCAAAAAAATT	CTAAAAaTACaAAAAAtAgT-TGG	4	-	-	-	-	-	-
12	+	114908647	114908669	CTAAAACTACCAAAAAAATT	CTAAAAaTACaAAAAAtAgT-CGG	4	-	-	-	-	-	-
16	+	69693181	69693203	CTAAAACTACCAAAAAAATT	CTAAAAaTACaAAAAAtAgT-TGG	4	ENSG00000102908_ENST00000349945_NFAT5_nuclear	-	-	-	-	-
17	+	58590032	58590054	CTAAAACTACCAAAAAAATT	CTAAAAaTACaAAAAAtAgT-CGG	4	ENSG00000062725_ENST00000083182_APPBP2_amyloid	-	-	-	-	-
18	+	71061386	71061408	CTAAAACTACCAAAAAAATT	CTAAAAaTACaAAAAAtAgT-TGG	4	-	-	-	-	-	-
22	+	33355014	33355036	CTAAAACTACCAAAAAAATT	CTAAAAaTACaAAAAAtAgT-AGG	4	ENSG00000185666_ENST00000358763_SYN3_synapsin	-	-	-	-	-
22	+	42400434	42400456	CTAAAACTACCAAAAAAATT	CTAAAAaTACaAAAAAtAgT-TGG	4	ENSG00000183066_ENST00000329620_WBP2NL_WBP2	-	-	-	-	-
1	-	2050813	2050835	CTAAAACTACCAAAAAAATT	CTAAAAaTACaAAAAAtAgT-TGG	4	ENSG00000067606_ENST00000378567_PRKCZ_protein	-	-	-	-	-
1	-	24135555	24135577	CTAAAACTACCAAAAAAATT	CTAAAAaTACaAAAAAtAgT-GGG	4	ENSG00000117305_ENST00000374490_HMGCL_3-hydroxymethyl-3-methylglutaryl-CoA	-	-	-	-	-
1	-	35486333	35486355	CTAAAACTACCAAAAAAATT	CTAAAAaTACaAAAAAtAgT-TGG	4	ENSG00000163867_ENST00000373340_ZMYM6_zinc	-	-	-	-	-
2	-	176087080	176087102	CTAAAACTACCAAAAAAATT	CTAAAAaTACaAAAAAtAgT-TGG	4	-	-	-	-	-	-
4	-	3087024	3087046	CTAAAACTACCAAAAAAATT	CTAAAAaTACaAAAAAtAgT-TGG	4	ENSG00000197386_ENST00000355072_HTT_huntingtin~	-	-	-	-	-
5	-	114947987	114948009	CTAAAACTACCAAAAAAATT	CTAAAAaTACaAAAAAtAgT-GGG	4	ENSG00000243414_ENST00000408996_TICAM2_toll-like	-	-	-	-	-
7	-	40333706	40333728	CTAAAACTACCAAAAAAATT	CTAAAAaTACaAAAAAtAgT-GGG	4	ENSG00000175600_ENST00000309930_SUGCT_succinylCoA:glutarate-CoA	-	-	-	-	-
9	-	97363881	97363903	CTAAAACTACCAAAAAAATT	CTAAAAaTACaAAAAAtAgT-TGG	4	-	-	-	-	-	-
X	-	140806385	140806407	CTAAAACTACCAAAAAAATT	CTAAAAaTACaAAAAAtAgT-CGG	4	-	-	-	-	-	-
11	-	50241323	50241345	CTAAAACTACCAAAAAAATT	CTAAAAaTACaAAAAAtAgT-TGG	4	-	-	-	-	-	-
15	-	41966877	41966899	CTAAAACTACCAAAAAAATT	CTAAAAaTACaAAAAAtAgT-TGG	4	ENSG00000174197_ENST00000389936_MGA_MGA,	-	-	-	-	-
16	-	8215094	8215116	CTAAAACTACCAAAAAAATT	CTAAAAaTACaAAAAAtAgT-TGG	4	-	-	-	-	-	-
19	-	15909726	15909748	CTAAAACTACCAAAAAAATT	CTAAAAaTACaAAAAAtAgT-TGG	4	-	-	-	-	-	-
19	-	44122346	44122368	CTAAAACTACCAAAAAAATT	CTAAAAaTACaAAAAAtAgT-CGG	4	ENSG00000131116_ENST00000300811_ZNF428_zinc	-	-	-	-	-
3	+	141562382	141562404	CTAAAACTACCAAAAAAATT	CTAAAAaTACaAAAAAtATc-TGG	4	-	-	-	-	-	-
5	+	31935029	31935051	CTAAAACTACCAAAAAAATT	CTAAAAaTACaAAAAAtATc-TGG	4	ENSG00000133401_ENST00000438447_PDZD2_PDZ	-	-	-	-	-
5	+	100426538	100426560	CTAAAACTACCAAAAAAATT	CTAAAAaTACaAAAAAtATc-TGG	4	-	-	-	-	-	-
6	+	10840149	10840171	CTAAAACTACCAAAAAAATT	CTAAAAaTACaAAAAAtATc-TGG	4	ENSG00000153157_ENST00000543878_SYCP2L_synaptonemal	-	-	-	-	-
11	+	62091817	62091839	CTAAAACTACCAAAAAAATT	CTAAAAaTACaAAAAAtATc-TGG	4	-	-	-	-	-	-
19	+	7055912	7055934	CTAAAACTACCAAAAAAATT	CTAAAAaTACaAAAAAtATc-CGG	4	-	-	-	-	-	-
19	+	23932923	23932945	CTAAAACTACCAAAAAAATT	CTAAAAaTACaAAAAAtATc-TGG	4	ENSG00000196172_ENST00000402377_ZNF681_zinc	-	-	-	-	-
20	+	3200227	3200249	CTAAAACTACCAAAAAAATT	CTAAAAaTACaAAAAAtATc-TGG	4	ENSG00000125877_ENST00000380113_ITPA_inosine	-	-	-	-	-
1	-	69755137	69755159	CTAAAACTACCAAAAAAATT	CTAAAAaTACaAAAAAtATc-TGG	4	-	-	-	-	-	-
3	-	128700333	128700355	CTAAAACTACCAAAAAAATT	CTAAAAaTACaAAAAAtATc-TGG	4	ENSG00000114656_ENST00000511438_KIAA1257_KIAA1257~ENSG00000114656_ENST00000265068_KIAA1257_KIAA1257~ENSG00000114656_ENST00000515659_KIAA1257_KIAA1257~	-	-	-	-	-
3	-	166265470	166265492	CTAAAACTACCAAAAAAATT	CTAAAAaTACaAAAAAtATc-CGG	4	-	-	-	-	-	-
6	-	160853619	160853641	CTAAAACTACCAAAAAAATT	CTAAAAaTACaAAAAAtATc-TGG	4	ENSG00000146477_ENST00000275300_SLC22A3_solute	-	-	-	-	-
X	-	134067837	134067859	CTAAAACTACCAAAAAAATT	CTAAAAaTACaAAAAAtATc-TGG	4	-	-	-	-	-	-
10	-	123101418	123101440	CTAAAACTACCAAAAAAATT	CTAAAAaTACaAAAAAtATc-TGG	4	-	-	-	-	-	-
15	-	45247810	45247832	CTAAAACTACCAAAAAAATT	CTAAAAaTACaAAAAAtATc-CGG	4	-	-	-	-	-	-
19	-	7033305	7033327	CTAAAACTACCAAAAAAATT	CTAAAAaTACaAAAAAtATc-CGG	4	-	-	-	-	-	-
20	-	35239552	35239574	CTAAAACTACCAAAAAAATT	CTAAAAaTACaAAAAAtATc-CGG	4	ENSG00000101084_ENST00000344795_C20orf24_chromosome	-	-	-	-	-
2	+	79933325	79933347	CTAAAACTACCAAAAAAATT	CTAAAAaTACaAAAAAtATg-CGG	4	ENSG00000066032_ENST00000466387_CTNNA2_catenin	-	-	-	-	-
7	+	10941406	10941428	CTAAAACTACCAAAAAAATT	CTAAAAtTACaAAAAAAcaT-TGG	4	-	-	-	-	-	-
13	-	74398006	74398028	CTAAAACTACCAAAAAAATT	CTAAAAaTACtAAAAAAtcT-GGG	4	ENSG00000118922_ENST00000377669_KLF12_Kruppel-like	-	-	-	-	-
16	-	73634480	73634502	CTAAAACTACCAAAAAAATT	CTAAAAaTACaAAAAAAcaT-TGG	4	-	-	-	-	-	-
4	+	113407909	113407931	CTAAAACTACCAAAAAAATT	CTAAAAaTACaAAAAAAgcT-GGG	4	-	-	-	-	-	-
17	+	36472546	36472568	CTAAAACTACCAAAAAAATT	CTAAAAaTACaAAAAAAgcT-GGG	4	ENSG00000174100_ENST00000312513_MRPL45_mitochondrial	-	-	-	-	-
2	-	30244088	30244110	CTAAAACTACCAAAAAAATT	CTAAAAaTACaAAAAAAgcT-GGG	4	-	-	-	-	-	-
6	-	42528169	42528191	CTAAAACTACCAAAAAAATT	CTAAAAaTACaAAAAAAgcT-GGG	4	-	-	-	-	-	-
6	-	107561761	107561783	CTAAAACTACCAAAAAAATT	CTAAAAaTACaAAAAAAgcT-GGG	4	ENSG00000164494_ENST00000369037_PDSS2_prenyl	-	-	-	-	-
8	-	128468912	128468934	CTAAAACTACCAAAAAAATT	CTAAAAaTACaAAAAAAgcT-GGG	4	-	-	-	-	-	-
9	-	131728235	131728257	CTAAAACTACCAAAAAAATT	CTAAAAaTACaAAAAAAgcT-GGG	4	ENSG00000095319_ENST00000372577_NUP188_nucleoporin	-	-	-	-	-
17	-	62918503	62918525	CTAAAACTACCAAAAAAATT	CTAAAAaTACaAAAAAAgcT-GGG	4	-	-	-	-	-	-
19	-	48297082	48297104	CTAAAACTACCAAAAAAATT	CTAAAAaTACaAAAAAAgcT-GGG	4	-	-	-	-	-	-
2	+	131125083	131125105	CTAAAACTACCAAAAAAATT	CTAAAAaTACaAAAAAAggT-TGG	4	ENSG00000072135_ENST00000175756_PTPN18_protein	-	-	-	-	-
8	-	135709648	135709670	CTAAAACTACCAAAAAAATT	CTAAAAaTACaAAAAAAggT-GGG	4	ENSG00000066827_ENST00000377838_ZFAT_zinc	-	-	-	-	-
5	+	53366507	53366529	CTAAAACTACCAAAAAAATT	CTAAAAaTACaAAAAAAtaT-TGG	4	ENSG00000185305_ENST00000504924_ARL15_ADP-ribosylation	-	-	-	-	-
15	-	35753444	35753466	CTAAAACTACCAAAAAAATT	CTAAAAgTACaAAAAAAtTa-AGG	4	ENSG00000134146_ENST00000256538_DPH6_diphthamine	-	-	-	-	-
6	-	148723604	148723626	CTAAAACTACCAAAAAAATT	CTAAAAaTACaAAAAAAgTc-CGG	4	ENSG00000111961_ENST00000367467_SASH1_SAM	-	-	-	-	-
9	-	101857658	101857680	CTAAAACTACCAAAAAAATT	CTAAAAaTACaAAAAAAgTc-GGG	4	-	-	-	-	-	-
16	-	69792138	69792160	CTAAAACTACCAAAAAAATT	CTAAAAaTACaAAAAAAgTc-GGG	4	-	-	-	-	-	-
3	+	43971835	43971857	CTAAAACTACCAAAAAAATT	CTAAAAaTACaAAAAAAtTa-GGG	4	-	-	-	-	-	-
8	+	12648073	12648095	CTAAAACTACCAAAAAAATT	CTAAAAaTACaAAAAAAtTa-GGG	4	-	-	-	-	-	-
X	+	101555948	101555970	CTAAAACTACCAAAAAAATT	CTAAAAaTACaAAAAAAtTa-GGG	4	ENSG00000185554_ENST00000330252_NXF2_nuclear	-	-	-	-	-
13	+	34849239	34849261	CTAAAACTACCAAAAAAATT	CTAAAAaTACaAAAAAAtTa-GGG	4	-	-	-	-	-	-
14	+	31321533	31321555	CTAAAACTACCAAAAAAATT	CTAAAAaTACaAAAAAAtTa-GGG	4	-	-	-	-	-	-
22	+	29149350	29149372	CTAAAACTACCAAAAAAATT	CTAAAAaTACaAAAAAAtTa-GGG	4	ENSG00000100209_ENST00000216027_HSCB_HscB	-	-	-	-	-
3	-	191896446	191896468	CTAAAACTACCAAAAAAATT	CTAAAAaTACaAAAAAAtTa-AGG	4	ENSG00000114279_ENST00000445105_FGF12_fibroblast	-	-	-	-	-
4	-	81222757	81222779	CTAAAACTACCAAAAAAATT	CTAAAAaTACaAAAAAAtTa-GGG	4	-	-	-	-	-	-
5	-	125999383	125999405	CTAAAACTACCAAAAAAATT	CTAAAAaTACaAAAAAAtTa-GGG	4	-	-	-	-	-	-
5	-	176983095	176983117	CTAAAACTACCAAAAAAATT	CTAAAAaTACaAAAAAAtTa-GGG	4	-	-	-	-	-	-
8	-	119014932	119014954	CTAAAACTACCAAAAAAATT	CTAAAAaTACaAAAAAAtTa-GGG	4	ENSG00000182197_ENST00000378204_EXT1_exostosin	-	-	-	-	-
X	-	101641027	101641049	CTAAAACTACCAAAAAAATT	CTAAAAaTACaAAAAAAtTa-GGG	4	ENSG00000185945_ENST00000372752_NXF2B_nuclear	-	-	-	-	-
12	-	29123163	29123185	CTAAAACTACCAAAAAAATT	CTAAAAaTACaAAAAAAtTa-GGG	4	-	-	-	-	-	-
13	-	54910035	54910057	CTAAAACTACCAAAAAAATT	CTAAAAaTACaAAAAAAtTa-GGG	4	-	-	-	-	-	-
16	+	8849604	8849626	CTAAAACTACCAAAAAAATT	CTAAAAaTACaAAAAAAtTg-TGG	4	ENSG00000183044_ENST00000268251_ABAT_4-aminobutyrate	-	-	-	-	-
22	+	41800517	41800539	CTAAAACTACCAAAAAAATT	CTAAAAaTACaAAAAAAtTg-GGG	4	-	-	-	-	-	-
22	-	22187997	22188019	CTAAAACTACCAAAAAAATT	CTAAAAaTACaAAAAAAtTg-CGG	4	ENSG00000100030_ENST00000215832_MAPK1_mitogen-activated	-	-	-	-	-
8	-	22557801	22557823	CTAAAACTACCAAAAAAATT	CTAAAAgTACaAAAAAAAaa-TGG	4	-	-	-	-	-	-
9	-	132841401	132841423	CTAAAACTACCAAAAAAATT	CTAAAAtTACaAAAAAAAac-TGG	4	ENSG00000148358_ENST00000347136_GPR107_G	-	-	-	-	-
11	+	63500623	63500645	CTAAAACTACCAAAAAAATT	CTAAAAaTACaAAAAAAAaa-AGG	4	ENSG00000133318_ENST00000341307_RTN3_reticulon	-	-	-	-	-
12	+	78656336	78656358	CTAAAACTACCAAAAAAATT	CTAAAAaTACaAAAAAAAaa-AGG	4	-	-	-	-	-	-
15	+	28655924	28655946	CTAAAACTACCAAAAAAATT	CTAAAAaTACaAAAAAAAaa-AGG	4	-	-	-	-	-	-
3	-	112846465	112846487	CTAAAACTACCAAAAAAATT	CTAAAAaTACaAAAAAAAaa-AGG	4	-	-	-	-	-	-
5	-	31910795	31910817	CTAAAACTACCAAAAAAATT	CTAAAAaTACaAAAAAAAaa-AGG	4	ENSG00000133401_ENST00000438447_PDZD2_PDZ	-	-	-	-	-
5	-	100198265	100198287	CTAAAACTACCAAAAAAATT	CTAAAAaTACaAAAAAAAaa-TGG	4	ENSG00000113532_ENST00000231461_ST8SIA4_ST8	-	-	-	-	-
6	-	16281900	16281922	CTAAAACTACCAAAAAAATT	CTAAAAaTACaAAAAAAAaa-TGG	4	ENSG00000137198_ENST00000259727_GMPR_guanosine	-	-	-	-	-
9	-	139829966	139829988	CTAAAACTACCAAAAAAATT	CTAAAAaTACaAAAAAAAaa-AGG	4	-	-	-	-	-	-
X	-	1256130	1256152	CTAAAACTACCAAAAAAATT	CTAAAAaTACaAAAAAAAaa-TGG	4	-	-	-	-	-	-
X	-	1256406	1256428	CTAAAACTACCAAAAAAATT	CTAAAAaTACaAAAAAAAaa-TGG	4	-	-	-	-	-	-
Y	-	1206130	1206152	CTAAAACTACCAAAAAAATT	CTAAAAaTACaAAAAAAAaa-TGG	4	-	-	-	-	-	-
Y	-	1206406	1206428	CTAAAACTACCAAAAAAATT	CTAAAAaTACaAAAAAAAaa-TGG	4	-	-	-	-	-	-
14	-	87934359	87934381	CTAAAACTACCAAAAAAATT	CTAAAAaTACaAAAAAAAaa-GGG	4	-	-	-	-	-	-
15	-	28745995	28746017	CTAAAACTACCAAAAAAATT	CTAAAAaTACaAAAAAAAaa-AGG	4	-	-	-	-	-	-
17	-	44716041	44716063	CTAAAACTACCAAAAAAATT	CTAAAAaTACaAAAAAAAaa-TGG	4	ENSG00000073969_ENST00000398238_NSF_N-ethylmaleimide-sensitive	-	-	-	-	-
1	+	236946431	236946453	CTAAAACTACCAAAAAAATT	CTAAAAaTACaAAAAAAAac-TGG	4	-	-	-	-	-	-
11	-	83026516	83026538	CTAAAACTACCAAAAAAATT	CTAAAAaTACaAAAAAAAac-TGG	4	-	-	-	-	-	-
15	-	65160528	65160550	CTAAAACTACCAAAAAAATT	CTAAAAaTACaAAAAAAAac-GGG	4	-	-	-	-	-	-
17	-	27006559	27006581	CTAAAACTACCAAAAAAATT	CTAAAAaTACaAAAAAAAac-CGG	4	ENSG00000109111_ENST00000314616_SUPT6H_suppressor	-	-	-	-	-
4	+	113654072	113654094	CTAAAACTACCAAAAAAATT	CTAAAAaTACaAAAAAAAag-GGG	4	-	-	-	-	-	-
22	+	19390967	19390989	CTAAAACTACCAAAAAAATT	CTAAAAaTACaAAAAAAAag-TGG	4	ENSG00000100084_ENST00000340170_HIRA_histone	-	-	-	-	-
9	+	20936662	20936684	CTAAAACTACCAAAAAAATT	CTAAAAaTACaAAAAAAAca-GGG	4	ENSG00000188352_ENST00000380249_FOCAD_focadhesin~ENSG00000188352_ENST00000338382_FOCAD_focadhesin~	-	-	-	-	-
6	-	152201477	152201499	CTAAAACTACCAAAAAAATT	CTAAAAaTACaAAAAAAAcc-TGG	4	ENSG00000091831_ENST00000440973_ESR1_estrogen	-	-	-	-	-
9	+	108455070	108455092	CTAAAACTACCAAAAAAATT	CTAAAAaTACaAAAAAAAcg-TGG	4	-	-	-	-	-	-
2	+	88661905	88661927	CTAAAACTACCAAAAAAATT	CTAAAAaTACaAAAAAAAgc-TGG	4	-	-	-	-	-	-
3	+	164142594	164142616	CTAAAACTACCAAAAAAATT	CTAAAAaTACaAAAAAAAgc-TGG	4	-	-	-	-	-	-
4	+	181248458	181248480	CTAAAACTACCAAAAAAATT	CTAAAAaTACaAAAAAAAgc-AGG	4	-	-	-	-	-	-
5	+	169703916	169703938	CTAAAACTACCAAAAAAATT	CTAAAAaTACaAAAAAAAgc-TGG	4	ENSG00000043462_ENST00000046794_LCP2_lymphocyte	-	-	-	-	-
8	+	13986691	13986713	CTAAAACTACCAAAAAAATT	CTAAAAaTACaAAAAAAAgc-TGG	4	ENSG00000185053_ENST00000382080_SGCZ_sarcoglycan,	-	-	-	-	-
11	+	18459448	18459470	CTAAAACTACCAAAAAAATT	CTAAAAaTACaAAAAAAAgc-TGG	4	ENSG00000166796_ENST00000541669_LDHC_lactate	-	-	-	-	-
12	+	96178381	96178403	CTAAAACTACCAAAAAAATT	CTAAAAaTACaAAAAAAAgc-TGG	4	ENSG00000074527_ENST00000343702_NTN4_netrin	-	-	-	-	-
12	+	121339230	121339252	CTAAAACTACCAAAAAAATT	CTAAAAaTACaAAAAAAAgc-CGG	4	ENSG00000157837_ENST00000353487_SPPL3_signal	-	-	-	-	-
17	+	40951918	40951940	CTAAAACTACCAAAAAAATT	CTAAAAaTACaAAAAAAAgc-CGG	4	ENSG00000176563_ENST00000588408_CNTD1_cyclin	-	-	-	-	-
19	+	42554646	42554668	CTAAAACTACCAAAAAAATT	CTAAAAaTACaAAAAAAAgc-CGG	4	ENSG00000105737_ENST00000262895_GRIK5_glutamate	-	-	-	-	-
1	-	89274148	89274170	CTAAAACTACCAAAAAAATT	CTAAAAaTACaAAAAAAAgc-TGG	4	ENSG00000065243_ENST00000370521_PKN2_protein	-	-	-	-	-
3	-	179140740	179140762	CTAAAACTACCAAAAAAATT	CTAAAAaTACaAAAAAAAgc-TGG	4	ENSG00000114450_ENST00000232564_GNB4_guanine	-	-	-	-	-
4	-	156552304	156552326	CTAAAACTACCAAAAAAATT	CTAAAAaTACaAAAAAAAgc-CGG	4	-	-	-	-	-	-
6	-	35851671	35851693	CTAAAACTACCAAAAAAATT	CTAAAAaTACaAAAAAAAgc-TGG	4	ENSG00000096063_ENST00000373825_SRPK1_SRSF	-	-	-	-	-
6	-	73070967	73070989	CTAAAACTACCAAAAAAATT	CTAAAAaTACaAAAAAAAgc-AGG	4	ENSG00000079841_ENST00000491071_RIMS1_regulating	-	-	-	-	-
8	-	37798919	37798941	CTAAAACTACCAAAAAAATT	CTAAAAaTACaAAAAAAAgc-CGG	4	-	-	-	-	-	-
X	-	86873663	86873685	CTAAAACTACCAAAAAAATT	CTAAAAaTACaAAAAAAAgc-AGG	4	ENSG00000102271_ENST00000373119_KLHL4_kelch-like	-	-	-	-	-
15	-	75742280	75742302	CTAAAACTACCAAAAAAATT	CTAAAAaTACaAAAAAAAgc-TGG	4	ENSG00000169375_ENST00000394947_SIN3A_SIN3	-	-	-	-	-
16	-	4916673	4916695	CTAAAACTACCAAAAAAATT	CTAAAAaTACaAAAAAAAgc-TGG	4	ENSG00000118900_ENST00000262376_UBN1_ubinuclein	-	-	-	-	-
19	-	22283362	22283384	CTAAAACTACCAAAAAAATT	CTAAAAaTACaAAAAAAAgc-TGG	4	-	-	-	-	-	-
20	-	46273601	46273623	CTAAAACTACCAAAAAAATT	CTAAAAaTACaAAAAAAAgc-CGG	4	ENSG00000124151_ENST00000372004_NCOA3_nuclear	-	-	-	-	-
16	+	68954851	68954873	CTAAAACTACCAAAAAAATT	CTAAAAaTACaAAAAAAAgg-TGG	4	ENSG00000103047_ENST00000261778_TANGO6_transport	-	-	-	-	-
16	+	77582547	77582569	CTAAAACTACCAAAAAAATT	CTAAAAaTACaAAAAAAAgg-AGG	4	-	-	-	-	-	-
13	-	90714542	90714564	CTAAAACTACCAAAAAAATT	CTAAAAtTACCttgAAAATT-TGG	4	-	-	-	-	-	-
2	-	169082891	169082913	CTAAAACTACCAAAAAAATT	CTAAAAtTACCcAAAtAATg-GGG	4	ENSG00000198648_ENST00000355999_STK39_serine	-	-	-	-	-
5	-	2318358	2318380	CTAAAACTACCAAAAAAATT	CTAAAAaTACCtAAAAAcTc-TGG	4	-	-	-	-	-	-
5	-	63377061	63377083	CTAAAACTACCAAAAAAATT	CTAAAAaTACCActAcAATT-TGG	4	-	-	-	-	-	-
3	-	80895878	80895900	CTAAAACTACCAAAAAAATT	CTAAAAtTACCAgAAAAAaa-CGG	4	-	-	-	-	-	-
1	+	200230675	200230697	CTAAAACTACCAAAAAAATT	CTAAAAtTACCAActAAATa-AGG	4	-	-	-	-	-	-
12	-	121383215	121383237	CTAAAACTACCAAAAAAATT	CTAAAAaTACCAAAttAgTT-GGG	4	-	-	-	-	-	-
15	-	42514415	42514437	CTAAAACTACCAAAAAAATT	CTAAAAaTACCAAAttAgTT-GGG	4	ENSG00000103978_ENST00000389834_TMEM87A_transmembrane	-	-	-	-	-
3	+	100665469	100665491	CTAAAACTACCAAAAAAATT	CTAAAAaTACCAAAttAAcT-GGG	4	ENSG00000154175_ENST00000284322_ABI3BP_ABI	-	-	-	-	-
12	+	127361890	127361912	CTAAAACTACCAAAAAAATT	CTAAAAaTACCAAAttAAcT-GGG	4	-	-	-	-	-	-
1	-	201973315	201973337	CTAAAACTACCAAAAAAATT	CTAAAAaTACCAAAcAAAac-TGG	4	ENSG00000176393_ENST00000295640_RNPEP_arginyl	-	-	-	-	-
2	+	111378168	111378190	CTAAAACTACCAAAAAAATT	CTAAAAgTACCAAAAttAgT-AGG	4	-	-	-	-	-	-
2	-	110508460	110508482	CTAAAACTACCAAAAAAATT	CTAAAAgTACCAAAAttAgT-AGG	4	-	-	-	-	-	-
6	-	77820993	77821015	CTAAAACTACCAAAAAAATT	CTAAAAaTACCAAAAgtAgT-TGG	4	-	-	-	-	-	-
1	+	173832228	173832250	CTAAAACTACCAAAAAAATT	CTAAAAaTACCAAAAtgAgT-TGG	4	-	-	-	-	-	-
6	+	54388288	54388310	CTAAAACTACCAAAAAAATT	CTAAAAaTACCAAAAtgAgT-TGG	4	-	-	-	-	-	-
1	+	191088844	191088866	CTAAAACTACCAAAAAAATT	CTAAAAaTACCAAAAttAaT-CGG	4	-	-	-	-	-	-
16	+	14096076	14096098	CTAAAACTACCAAAAAAATT	CTAAAAaTACCAAAAttAaT-TGG	4	-	-	-	-	-	-
19	+	45496874	45496896	CTAAAACTACCAAAAAAATT	CTAAAAaTACCAAAAttAaT-TGG	4	-	-	-	-	-	-
1	+	39323468	39323490	CTAAAACTACCAAAAAAATT	CTAAAAaTACCAAAAttAgT-CGG	4	ENSG00000116954_ENST00000373001_RRAGC_Ras-related	-	-	-	-	-
1	+	224165635	224165657	CTAAAACTACCAAAAAAATT	CTAAAAaTACCAAAAttAgT-TGG	4	-	-	-	-	-	-
3	+	31487072	31487094	CTAAAACTACCAAAAAAATT	CTAAAAaTACCAAAAttAgT-TGG	4	-	-	-	-	-	-
6	+	113365043	113365065	CTAAAACTACCAAAAAAATT	CTAAAAaTACCAAAAttAgT-TGG	4	-	-	-	-	-	-
8	+	33319514	33319536	CTAAAACTACCAAAAAAATT	CTAAAAaTACCAAAAttAgT-TGG	4	ENSG00000172728_ENST00000327671_FUT10_fucosyltransferase	-	-	-	-	-
8	+	83547764	83547786	CTAAAACTACCAAAAAAATT	CTAAAAaTACCAAAAttAgT-CGG	4	-	-	-	-	-	-
10	+	13367733	13367755	CTAAAACTACCAAAAAAATT	CTAAAAaTACCAAAAttAgT-GGG	4	ENSG00000086475_ENST00000327347_SEPHS1_selenophosphate	-	-	-	-	-
12	+	75970150	75970172	CTAAAACTACCAAAAAAATT	CTAAAAaTACCAAAAttAgT-TGG	4	-	-	-	-	-	-
17	+	65967756	65967778	CTAAAACTACCAAAAAAATT	CTAAAAaTACCAAAAttAgT-CGG	4	ENSG00000171634_ENST00000321892_BPTF_bromodomain	-	-	-	-	-
17	+	80504789	80504811	CTAAAACTACCAAAAAAATT	CTAAAAaTACCAAAAttAgT-CGG	4	ENSG00000141568_ENST00000473637_FOXK2_forkhead	-	-	-	-	-
19	+	42376799	42376821	CTAAAACTACCAAAAAAATT	CTAAAAaTACCAAAAttAgT-TGG	4	ENSG00000105372_ENST00000598742_RPS19_ribosomal	-	-	-	-	-
19	+	48803399	48803421	CTAAAACTACCAAAAAAATT	CTAAAAaTACCAAAAttAgT-TGG	4	ENSG00000105479_ENST00000315396_CCDC114_coiled-coil	-	-	-	-	-
4	-	169955772	169955794	CTAAAACTACCAAAAAAATT	CTAAAAaTACCAAAAttAgT-GGG	4	-	-	-	-	-	-
5	-	167503390	167503412	CTAAAACTACCAAAAAAATT	CTAAAAaTACCAAAAttAgT-CGG	4	ENSG00000145934_ENST00000518659_TENM2_teneurin	-	-	-	-	-
6	-	135930390	135930412	CTAAAACTACCAAAAAAATT	CTAAAAaTACCAAAAttAgT-GGG	4	-	-	-	-	-	-
7	-	126224438	126224460	CTAAAACTACCAAAAAAATT	CTAAAAaTACCAAAAttAgT-CGG	4	ENSG00000179603_ENST00000444921_GRM8_glutamate	-	-	-	-	-
8	-	72149446	72149468	CTAAAACTACCAAAAAAATT	CTAAAAaTACCAAAAttAgT-TGG	4	ENSG00000104313_ENST00000388742_EYA1_eyes	-	-	-	-	-
X	-	153044943	153044965	CTAAAACTACCAAAAAAATT	CTAAAAaTACCAAAAttAgT-CGG	4	-	-	-	-	-	-
19	-	18340210	18340232	CTAAAACTACCAAAAAAATT	CTAAAAaTACCAAAAttAgT-TGG	4	ENSG00000105650_ENST00000355502_PDE4C_phosphodiesterase	-	-	-	-	-
22	-	22593480	22593502	CTAAAACTACCAAAAAAATT	CTAAAAaTACCAAAAttAgT-CGG	4	-	-	-	-	-	-
6	-	97127009	97127031	CTAAAACTACCAAAAAAATT	CTAAAAaTACCAAAAttATa-CGG	4	-	-	-	-	-	-
1	+	57178361	57178383	CTAAAACTACCAAAAAAATT	CTAAAAaTACCAAAAttATc-CGG	4	ENSG00000162409_ENST00000371244_PRKAA2_protein	-	-	-	-	-
6	+	7366315	7366337	CTAAAACTACCAAAAAAATT	CTAAAAaTACCAAAAttATc-CGG	4	ENSG00000164304_ENST00000458291_CAGE1_cancer	-	-	-	-	-
X	+	208803	208825	CTAAAACTACCAAAAAAATT	CTAAAAaTACCAAAAttATc-TGG	4	ENSG00000182378_ENST00000399012_PLCXD1_phosphatidylinositol-specific	-	-	-	-	-
Y	+	158803	158825	CTAAAACTACCAAAAAAATT	CTAAAAaTACCAAAAttATc-TGG	4	-	-	-	-	-	-
10	+	39074220	39074242	CTAAAACTACCAAAAAAATT	CTAAAAaTACCAAAAttATc-CGG	4	-	-	-	-	-	-
10	+	121511933	121511955	CTAAAACTACCAAAAAAATT	CTAAAAaTACCAAAAttATc-TGG	4	ENSG00000198825_ENST00000369083_INPP5F_inositol	-	-	-	-	-
17	+	34061141	34061163	CTAAAACTACCAAAAAAATT	CTAAAAaTACCAAAAttATc-TGG	4	ENSG00000141150_ENST00000268864_RASL10B_RAS-like,	-	-	-	-	-
21	+	44383872	44383894	CTAAAACTACCAAAAAAATT	CTAAAAaTACCAAAAttATc-TGG	4	-	-	-	-	-	-
1	-	165764304	165764326	CTAAAACTACCAAAAAAATT	CTAAAAaTACCAAAAttATc-TGG	4	ENSG00000143183_ENST00000580248_TMCO1_transmembrane	-	-	-	-	-
4	-	113619208	113619230	CTAAAACTACCAAAAAAATT	CTAAAAaTACCAAAAttATc-CGG	4	-	-	-	-	-	-
7	-	92141963	92141985	CTAAAACTACCAAAAAAATT	CTAAAAaTACCAAAAttATc-GGG	4	ENSG00000127980_ENST00000248633_PEX1_peroxisomal	-	-	-	-	-
11	-	57404670	57404692	CTAAAACTACCAAAAAAATT	CTAAAAaTACCAAAAttATc-TGG	4	-	-	-	-	-	-
13	-	35261707	35261729	CTAAAACTACCAAAAAAATT	CTAAAAaTACCAAAAttATc-TGG	4	-	-	-	-	-	-
15	-	45275524	45275546	CTAAAACTACCAAAAAAATT	CTAAAAaTACCAAAAttATc-CGG	4	-	-	-	-	-	-
16	-	5254258	5254280	CTAAAACTACCAAAAAAATT	CTAAAAaTACCAAAAttATc-CGG	4	-	-	-	-	-	-
17	-	12803606	12803628	CTAAAACTACCAAAAAAATT	CTAAAAaTACCAAAAttATc-TGG	4	ENSG00000006740_ENST00000379672_ARHGAP44_Rho	-	-	-	-	-
17	-	35869582	35869604	CTAAAACTACCAAAAAAATT	CTAAAAaTACCAAAAttATc-CGG	4	ENSG00000161326_ENST00000394389_DUSP14_dual	-	-	-	-	-
20	-	9042559	9042581	CTAAAACTACCAAAAAAATT	CTAAAAaTACCAAAAttATc-TGG	4	-	-	-	-	-	-
2	+	141219240	141219262	CTAAAACTACCAAAAAAATT	CTAAAAaTACCAAAAtAgcT-GGG	4	ENSG00000168702_ENST00000389484_LRP1B_low	-	-	-	-	-
2	+	85183266	85183288	CTAAAACTACCAAAAAAATT	CTAAAAaTACCAAAAtAAgc-TGG	4	-	-	-	-	-	-
9	+	128486670	128486692	CTAAAACTACCAAAAAAATT	CTAAAAaTACCAAAAtAAgc-TGG	4	-	-	-	-	-	-
12	+	101717751	101717773	CTAAAACTACCAAAAAAATT	CTAAAAaTACCAAAAtAAgc-TGG	4	ENSG00000120800_ENST00000261637_UTP20_UTP20,	-	-	-	-	-
14	+	21282162	21282184	CTAAAACTACCAAAAAAATT	CTAAAAaTACCAAAAtAAgc-CGG	4	-	-	-	-	-	-
12	-	8379558	8379580	CTAAAACTACCAAAAAAATT	CTAAAAaTACCAAAAtAAgc-TGG	4	ENSG00000171847_ENST00000307435_FAM90A1_family	-	-	-	-	-
17	-	7067866	7067888	CTAAAACTACCAAAAAAATT	CTAAAAaTACCAAAAtAAgc-CGG	4	-	-	-	-	-	-
19	-	31866597	31866619	CTAAAACTACCAAAAAAATT	CTAAAAaTACCAAAAtAAgc-CGG	4	-	-	-	-	-	-
22	-	21462101	21462123	CTAAAACTACCAAAAAAATT	CTAAAAaTACCAAAAtAAgc-TGG	4	-	-	-	-	-	-
1	+	4255996	4256018	CTAAAACTACCAAAAAAATT	CTAAAAaTACCAAAAAtAgc-TGG	4	-	-	-	-	-	-
12	+	122061767	122061789	CTAAAACTACCAAAAAAATT	CTAAAAaTACCAAAAAtAgc-TGG	4	-	-	-	-	-	-
5	-	79895411	79895433	CTAAAACTACCAAAAAAATT	CTAAAAaTACCAAAAAtAgc-TGG	4	-	-	-	-	-	-
4	+	40170839	40170861	CTAAAACTACCAAAAAAATT	CTAAAAaTACCAAAAAAgcc-TGG	4	-	-	-	-	-	-
12	-	6860518	6860540	CTAAAACTACCAAAAAAATT	CTAAAAaTACCAAAAAAgcc-AGG	4	ENSG00000089693_ENST00000435120_MLF2_myeloid	-	-	-	-	-
16	-	7039057	7039079	CTAAAACTACCAAAAAAATT	CTAAAAaTACCAAAAAAgcc-GGG	4	ENSG00000078328_ENST00000550418_RBFOX1_RNA	-	-	-	-	-
22	+	43235441	43235463	CTAAAACTACCAAAAAAATT	CTAAAAaTACCAAAAAAtcc-AGG	4	ENSG00000242247_ENST00000263245_ARFGAP3_ADP-ribosylation	-	-	-	-	-
4	+	171921990	171922012	CTAAAACTACCAAAAAAATT	CTAAAACataCAAAAAAAaT-TGG	4	-	-	-	-	-	-
3	+	87454270	87454292	CTAAAACTACCAAAAAAATT	CTAAAACctCtAAAtAAATT-AGG	4	-	-	-	-	-	-
1	-	117033167	117033189	CTAAAACTACCAAAAAAATT	CTAAAACacCCAgAAAgATT-TGG	4	-	-	-	-	-	-
7	+	34482749	34482771	CTAAAACTACCAAAAAAATT	CTAAAACaAatAcAAAAATT-AGG	4	-	-	-	-	-	-
22	-	30523494	30523516	CTAAAACTACCAAAAAAATT	CTAAAACaAatAcAAAAATT-AGG	4	ENSG00000176635_ENST00000336726_HORMAD2_HORMA	-	-	-	-	-
14	+	92579364	92579386	CTAAAACTACCAAAAAAATT	CTAAAACaAttAAtAAAATT-TGG	4	-	-	-	-	-	-
3	+	197290423	197290445	CTAAAACTACCAAAAAAATT	CTAAAACaAttAAAAtAATT-AGG	4	ENSG00000161267_ENST00000358186_BDH1_3-hydroxybutyrate	-	-	-	-	-
3	+	88366214	88366236	CTAAAACTACCAAAAAAATT	CTAAAACaAtaAAAAAAATc-AGG	4	-	-	-	-	-	-
4	+	142900713	142900735	CTAAAACTACCAAAAAAATT	CTAAAACaAaCAAAcAAAcT-GGG	4	-	-	-	-	-	-
5	+	116846154	116846176	CTAAAACTACCAAAAAAATT	CTAAAACaAaCAAAAcAAaT-AGG	4	-	-	-	-	-	-
11	+	120286159	120286181	CTAAAACTACCAAAAAAATT	CTAAAACaAaCAAAAgAAgT-AGG	4	ENSG00000196914_ENST00000397843_ARHGEF12_Rho	-	-	-	-	-
1	+	106543007	106543029	CTAAAACTACCAAAAAAATT	CTAAAACaAaCAAAAActTT-GGG	4	-	-	-	-	-	-
2	+	190212550	190212572	CTAAAACTACCAAAAAAATT	CTAAAACaAaCAAAAAcAgT-AGG	4	-	-	-	-	-	-
11	-	27529466	27529488	CTAAAACTACCAAAAAAATT	CTAAAACaAaCAAAAAgAcT-TGG	4	-	-	-	-	-	-
9	-	11202368	11202390	CTAAAACTACCAAAAAAATT	CTAAAACaAaCAAAAAgATg-AGG	4	-	-	-	-	-	-
7	-	135386849	135386871	CTAAAACTACCAAAAAAATT	CTAAAACaAaCAAAAAAcTg-TGG	4	ENSG00000164707_ENST00000354042_SLC13A4_solute	-	-	-	-	-
2	+	60846764	60846786	CTAAAACTACCAAAAAAATT	CTAAAACaAaCAAAAAAAaa-AGG	4	-	-	-	-	-	-
1	-	215873330	215873352	CTAAAACTACCAAAAAAATT	CTAAAACcACtcAAtAAATT-AGG	4	ENSG00000042781_ENST00000307340_USH2A_Usher	-	-	-	-	-
9	-	102995833	102995855	CTAAAACTACCAAAAAAATT	CTAAAACcACtcAAtAAATT-AGG	4	ENSG00000119509_ENST00000262457_INVS_inversin~ENSG00000119509_ENST00000262456_INVS_inversin~	-	-	-	-	-
6	-	9591876	9591898	CTAAAACTACCAAAAAAATT	CTAAAACcACtgAAgAAATT-AGG	4	-	-	-	-	-	-
2	+	124453941	124453963	CTAAAACTACCAAAAAAATT	CTAAAACcACgAgtAAAATT-TGG	4	-	-	-	-	-	-
1	+	89409107	89409129	CTAAAACTACCAAAAAAATT	CTAAAACcACaAtgAAAATT-AGG	4	ENSG00000137944_ENST00000370491_CCBL2_cysteine	-	-	-	-	-
3	-	115059738	115059760	CTAAAACTACCAAAAAAATT	CTAAAACaACaAcAAcAATT-GGG	4	-	-	-	-	-	-
2	+	18024348	18024370	CTAAAACTACCAAAAAAATT	CTAAAACaACtAgAAAAATg-AGG	4	-	-	-	-	-	-
2	+	51865691	51865713	CTAAAACTACCAAAAAAATT	CTAAAACaACtAAgAAAcTT-CGG	4	-	-	-	-	-	-
3	-	94326838	94326860	CTAAAACTACCAAAAAAATT	CTAAAACaACCAcgAAAATg-AGG	4	-	-	-	-	-	-
15	-	94213291	94213313	CTAAAACTACCAAAAAAATT	CTAAAACcACCAcAcAgATT-AGG	4	-	-	-	-	-	-
7	-	154796575	154796597	CTAAAACTACCAAAAAAATT	CTAAAACaACCAgAAAAcaT-TGG	4	-	-	-	-	-	-
17	-	26831087	26831109	CTAAAACTACCAAAAAAATT	CTAAAACaACCAAttAAAaT-AGG	4	-	-	-	-	-	-
9	-	103401084	103401106	CTAAAACTACCAAAAAAATT	CTAAAACaACCAAAAgAtTc-TGG	4	-	-	-	-	-	-
4	-	44104291	44104313	CTAAAACTACCAAAAAAATT	CTAAAACTgaCAAcAcAATT-GGG	4	-	-	-	-	-	-
3	+	24335112	24335134	CTAAAACTACCAAAAAAATT	CTAAAACTttCAAtAAAATg-AGG	4	ENSG00000151090_ENST00000396671_THRB_thyroid	-	-	-	-	-
12	-	97245206	97245228	CTAAAACTACCAAAAAAATT	CTAAAACTttCAAAAtAATc-TGG	4	-	-	-	-	-	-
14	+	45099734	45099756	CTAAAACTACCAAAAAAATT	CTAAAACTcaCAAAAAtgTT-TGG	4	-	-	-	-	-	-
9	+	2753423	2753445	CTAAAACTACCAAAAAAATT	CTAAAACTttCAAAAAAtTg-AGG	4	-	-	-	-	-	-
9	+	71904647	71904669	CTAAAACTACCAAAAAAATT	CTAAAACTtCtcAAtAAATT-AGG	4	-	-	-	-	-	-
20	-	21975534	21975556	CTAAAACTACCAAAAAAATT	CTAAAACTcCtgAAAAAcTT-AGG	4	-	-	-	-	-	-
11	+	57399609	57399631	CTAAAACTACCAAAAAAATT	CTAAAACTgCCcAtAAAtTT-AGG	4	-	-	-	-	-	-
15	-	51373534	51373556	CTAAAACTACCAAAAAAATT	CTAAAACTtCCAgAAAAgcT-GGG	4	ENSG00000183578_ENST00000327536_TNFAIP8L3_tumor	-	-	-	-	-
2	-	25830394	25830416	CTAAAACTACCAAAAAAATT	CTAAAACTtCCAgAAAAtTc-AGG	4	ENSG00000138101_ENST00000496972_DTNB_dystrobrevin,	-	-	-	-	-
1	+	214267232	214267254	CTAAAACTACCAAAAAAATT	CTAAAACTtCCAAgAAAtaT-GGG	4	-	-	-	-	-	-
14	+	58617821	58617843	CTAAAACTACCAAAAAAATT	CTAAAACTtCCAAAgAAAga-AGG	4	ENSG00000139971_ENST00000267485_C14orf37_chromosome	-	-	-	-	-
1	+	89790221	89790243	CTAAAACTACCAAAAAAATT	CTAAAACTtCCAAAAccATc-AGG	4	-	-	-	-	-	-
1	-	213720020	213720042	CTAAAACTACCAAAAAAATT	CTAAAACTAttctAAAAATT-AGG	4	-	-	-	-	-	-
13	-	21116567	21116589	CTAAAACTACCAAAAAAATT	CTAAAACTAtgcAAgAAATT-AGG	4	-	-	-	-	-	-
1	+	39952952	39952974	CTAAAACTACCAAAAAAATT	CTAAAACTAaagAAAcAATT-AGG	4	-	-	-	-	-	-
7	-	89194366	89194388	CTAAAACTACCAAAAAAATT	CTAAAACTAagcAAAAtATT-AGG	4	-	-	-	-	-	-
18	-	30037279	30037301	CTAAAACTACCAAAAAAATT	CTAAAACTAtttAAAAAcTT-AGG	4	ENSG00000141441_ENST00000399218_GAREM_GRB2	-	-	-	-	-
12	+	51247706	51247728	CTAAAACTACCAAAAAAATT	CTAAAACTAttcAAAAAAaT-TGG	4	ENSG00000186452_ENST00000398458_TMPRSS12_transmembrane	-	-	-	-	-
1	+	158936113	158936135	CTAAAACTACCAAAAAAATT	CTAAAACTAttcAAAAAAcT-GGG	4	ENSG00000163564_ENST00000368140_PYHIN1_pyrin	-	-	-	-	-
2	-	237986520	237986542	CTAAAACTACCAAAAAAATT	CTAAAACTAtagAAAAAAaT-AGG	4	-	-	-	-	-	-
17	-	45496026	45496048	CTAAAACTACCAAAAAAATT	CTAAAACTAgaAgAAAAcTT-TGG	4	ENSG00000178852_ENST00000331493_EFCAB13_EF-hand	-	-	-	-	-
2	-	53645890	53645912	CTAAAACTACCAAAAAAATT	CTAAAACTAtaAgAAAAcTT-AGG	4	-	-	-	-	-	-
1	+	75483716	75483738	CTAAAACTACCAAAAAAATT	CTAAAACTAaaAtAAAAgTT-GGG	4	-	-	-	-	-	-
2	+	58667832	58667854	CTAAAACTACCAAAAAAATT	CTAAAACTAgaAAtAAtATT-TGG	4	-	-	-	-	-	-
4	+	176853964	176853986	CTAAAACTACCAAAAAAATT	CTAAAACTAaaAAtAAAATa-TGG	4	ENSG00000150625_ENST00000280187_GPM6A_glycoprotein	-	-	-	-	-
1	+	194657599	194657621	CTAAAACTACCAAAAAAATT	CTAAAACTAatAAAtgAATT-TGG	4	-	-	-	-	-	-
13	+	82420725	82420747	CTAAAACTACCAAAAAAATT	CTAAAACTAtaAAAgAAgTT-TGG	4	-	-	-	-	-	-
13	+	40595698	40595720	CTAAAACTACCAAAAAAATT	CTAAAACTAatAAAtAAAaT-AGG	4	-	-	-	-	-	-
15	-	58950317	58950339	CTAAAACTACCAAAAAAATT	CTAAAACTAggAAAAAAcaT-AGG	4	ENSG00000137845_ENST00000260408_ADAM10_ADAM	-	-	-	-	-
12	+	61552427	61552449	CTAAAACTACCAAAAAAATT	CTAAAACTAttAAAAAAccT-GGG	4	-	-	-	-	-	-
4	+	112285560	112285582	CTAAAACTACCAAAAAAATT	CTAAAACTAttAAAAAAtcT-TGG	4	-	-	-	-	-	-
16	+	76719883	76719905	CTAAAACTACCAAAAAAATT	CTAAAACTAaaAAAAAAAaa-GGG	4	-	-	-	-	-	-
11	+	102953550	102953572	CTAAAACTACCAAAAAAATT	CTAAAACTAaCAtAAtAATc-TGG	4	ENSG00000137692_ENST00000260247_DCUN1D5_DCN1,	-	-	-	-	-
8	-	16113479	16113501	CTAAAACTACCAAAAAAATT	CTAAAACTAtCAAtAgAATa-AGG	4	-	-	-	-	-	-
8	+	3974321	3974343	CTAAAACTACCAAAAAAATT	CTAAAACTACtctAAAAAaT-AGG	4	-	-	-	-	-	-
2	+	63797183	63797205	CTAAAACTACCAAAAAAATT	CTAAAACTACagAAAtAAcT-GGG	4	ENSG00000143951_ENST00000272321_WDPCP_WD	-	-	-	-	-
15	+	76842191	76842213	CTAAAACTACCAAAAAAATT	CTAAAACTACtAgAAAAcaT-AGG	4	ENSG00000140386_ENST00000538941_SCAPER_S-phase	-	-	-	-	-
9	-	30045425	30045447	CTAAAACTACCAAAAAAATT	CTAAAACTACtAgAAAAAaa-GGG	4	-	-	-	-	-	-
X	+	47397727	47397749	CTAAAACTACCAAAAAAATT	CTAAAACTACaAAgAAAAac-CGG	4	-	-	-	-	-	-
2	+	189675118	189675140	CTAAAACTACCAAAAAAATT	CTAAAACTACaAAAttAgTT-GGG	4	-	-	-	-	-	-
10	+	15433219	15433241	CTAAAACTACCAAAAAAATT	CTAAAACTACaAAAttAgTT-GGG	4	-	-	-	-	-	-
19	+	41560483	41560505	CTAAAACTACCAAAAAAATT	CTAAAACTACaAAAttAgTT-GGG	4	-	-	-	-	-	-
20	-	31523471	31523493	CTAAAACTACCAAAAAAATT	CTAAAACTACaAAAttAgTT-GGG	4	-	-	-	-	-	-
13	-	55717478	55717500	CTAAAACTACCAAAAAAATT	CTAAAACTACaAAAttAAcT-GGG	4	-	-	-	-	-	-
10	+	1054189	1054211	CTAAAACTACCAAAAAAATT	CTAAAACTACgAAAAttAgT-CGG	4	ENSG00000107937_ENST00000360803_GTPBP4_GTP	-	-	-	-	-
5	+	139082698	139082720	CTAAAACTACCAAAAAAATT	CTAAAACTACaAAAActAgT-TGG	4	-	-	-	-	-	-
21	-	40767449	40767471	CTAAAACTACCAAAAAAATT	CTAAAACTACaAAAActAgT-CGG	4	ENSG00000182093_ENST00000333781_WRB_tryptophan	-	-	-	-	-
22	+	21054338	21054360	CTAAAACTACCAAAAAAATT	CTAAAACTACaAAAAtcAgT-CGG	4	-	-	-	-	-	-
2	-	191150727	191150749	CTAAAACTACCAAAAAAATT	CTAAAACTACaAAAAtcAgT-TGG	4	ENSG00000198130_ENST00000392332_HIBCH_3-hydroxyisobutyryl-CoA	-	-	-	-	-
12	-	57125201	57125223	CTAAAACTACCAAAAAAATT	CTAAAACTACaAAAAtcAgT-CGG	4	-	-	-	-	-	-
14	-	24742544	24742566	CTAAAACTACCAAAAAAATT	CTAAAACTACaAAAAtcAgT-CGG	4	-	-	-	-	-	-
16	-	19823468	19823490	CTAAAACTACCAAAAAAATT	CTAAAACTACaAAAAtcAgT-GGG	4	ENSG00000174628_ENST00000308214_IQCK_IQ	-	-	-	-	-
17	-	56126166	56126188	CTAAAACTACCAAAAAAATT	CTAAAACTACaAAAAtcAgT-GGG	4	-	-	-	-	-	-
14	+	98942135	98942157	CTAAAACTACCAAAAAAATT	CTAAAACTACaAAAAttAaT-TGG	4	-	-	-	-	-	-
2	-	170633894	170633916	CTAAAACTACCAAAAAAATT	CTAAAACTACaAAAAttAcT-TGG	4	-	-	-	-	-	-
1	+	25553610	25553632	CTAAAACTACCAAAAAAATT	CTAAAACTACaAAAAttAgT-TGG	4	ENSG00000117614_ENST00000236273_SYF2_SYF2	-	-	-	-	-
1	+	41172678	41172700	CTAAAACTACCAAAAAAATT	CTAAAACTACaAAAAttAgT-CGG	4	ENSG00000066136_ENST00000427410_NFYC_nuclear	-	-	-	-	-
2	+	13611954	13611976	CTAAAACTACCAAAAAAATT	CTAAAACTACaAAAAttAgT-TGG	4	-	-	-	-	-	-
2	+	36242736	36242758	CTAAAACTACCAAAAAAATT	CTAAAACTACaAAAAttAgT-TGG	4	-	-	-	-	-	-
3	+	37101114	37101136	CTAAAACTACCAAAAAAATT	CTAAAACTACaAAAAttAgT-GGG	4	ENSG00000076242_ENST00000536378_MLH1_mutL	-	-	-	-	-
3	+	48357047	48357069	CTAAAACTACCAAAAAAATT	CTAAAACTACaAAAAttAgT-GGG	4	-	-	-	-	-	-
4	+	13327974	13327996	CTAAAACTACCAAAAAAATT	CTAAAACTACaAAAAttAgT-CGG	4	-	-	-	-	-	-
4	+	15651038	15651060	CTAAAACTACCAAAAAAATT	CTAAAACTACaAAAAttAgT-TGG	4	ENSG00000118564_ENST00000341285_FBXL5_F-box	-	-	-	-	-
6	+	136985905	136985927	CTAAAACTACCAAAAAAATT	CTAAAACTACaAAAAttAgT-TGG	4	ENSG00000197442_ENST00000359015_MAP3K5_mitogen-activated	-	-	-	-	-
6	+	155373736	155373758	CTAAAACTACCAAAAAAATT	CTAAAACTACaAAAAttAgT-CGG	4	ENSG00000146426_ENST00000461783_TIAM2_T-cell	-	-	-	-	-
7	+	74538403	74538425	CTAAAACTACCAAAAAAATT	CTAAAACTACaAAAAttAgT-CGG	4	ENSG00000174428_ENST00000430511_GTF2IRD2B_GTF2I	-	-	-	-	-
7	+	129574314	129574336	CTAAAACTACCAAAAAAATT	CTAAAACTACaAAAAttAgT-CGG	4	ENSG00000186591_ENST00000355621_UBE2H_ubiquitin-conjugating	-	-	-	-	-
8	+	18333419	18333441	CTAAAACTACCAAAAAAATT	CTAAAACTACaAAAAttAgT-TGG	4	-	-	-	-	-	-
9	+	4881314	4881336	CTAAAACTACCAAAAAAATT	CTAAAACTACaAAAAttAgT-CGG	4	-	-	-	-	-	-
9	+	100562410	100562432	CTAAAACTACCAAAAAAATT	CTAAAACTACaAAAAttAgT-CGG	4	-	-	-	-	-	-
X	+	71168516	71168538	CTAAAACTACCAAAAAAATT	CTAAAACTACaAAAAttAgT-CGG	4	ENSG00000204131_ENST00000540800_NHSL2_NHS-like	-	-	-	-	-
X	+	131495407	131495429	CTAAAACTACCAAAAAAATT	CTAAAACTACaAAAAttAgT-TGG	4	-	-	-	-	-	-
10	+	5867564	5867586	CTAAAACTACCAAAAAAATT	CTAAAACTACaAAAAttAgT-TGG	4	-	-	-	-	-	-
10	+	16363113	16363135	CTAAAACTACCAAAAAAATT	CTAAAACTACaAAAAttAgT-GGG	4	-	-	-	-	-	-
10	+	115864004	115864026	CTAAAACTACCAAAAAAATT	CTAAAACTACaAAAAttAgT-TGG	4	-	-	-	-	-	-
11	+	82126501	82126523	CTAAAACTACCAAAAAAATT	CTAAAACTACaAAAAttAgT-CGG	4	-	-	-	-	-	-
11	+	134415119	134415141	CTAAAACTACCAAAAAAATT	CTAAAACTACaAAAAttAgT-TGG	4	-	-	-	-	-	-
13	+	27748423	27748445	CTAAAACTACCAAAAAAATT	CTAAAACTACaAAAAttAgT-TGG	4	-	-	-	-	-	-
14	+	51516380	51516402	CTAAAACTACCAAAAAAATT	CTAAAACTACaAAAAttAgT-TGG	4	ENSG00000100505_ENST00000298355_TRIM9_tripartite	-	-	-	-	-
15	+	69948750	69948772	CTAAAACTACCAAAAAAATT	CTAAAACTACaAAAAttAgT-TGG	4	-	-	-	-	-	-
16	+	88040394	88040416	CTAAAACTACCAAAAAAATT	CTAAAACTACaAAAAttAgT-TGG	4	ENSG00000172530_ENST00000286122_BANP_BTG3	-	-	-	-	-
17	+	13483124	13483146	CTAAAACTACCAAAAAAATT	CTAAAACTACaAAAAttAgT-GGG	4	ENSG00000153976_ENST00000284110_HS3ST3A1_heparan	-	-	-	-	-
18	+	29594026	29594048	CTAAAACTACCAAAAAAATT	CTAAAACTACaAAAAttAgT-CGG	4	-	-	-	-	-	-
19	+	19286743	19286765	CTAAAACTACCAAAAAAATT	CTAAAACTACaAAAAttAgT-TGG	4	ENSG00000064489_ENST00000444486_MEF2BNB-MEF2B_MEF2BNB-MEF2B	-	-	-	-	-
1	-	62722214	62722236	CTAAAACTACCAAAAAAATT	CTAAAACTACaAAAAttAgT-GGG	4	ENSG00000132854_ENST00000371153_KANK4_KN	-	-	-	-	-
3	-	124806096	124806118	CTAAAACTACCAAAAAAATT	CTAAAACTACaAAAAttAgT-TGG	4	ENSG00000221955_ENST00000430155_SLC12A8_solute	-	-	-	-	-
5	-	4242690	4242712	CTAAAACTACCAAAAAAATT	CTAAAACTACaAAAAttAgT-TGG	4	-	-	-	-	-	-
6	-	15069531	15069553	CTAAAACTACCAAAAAAATT	CTAAAACTACaAAAAttAgT-TGG	4	-	-	-	-	-	-
6	-	169119902	169119924	CTAAAACTACCAAAAAAATT	CTAAAACTACaAAAAttAgT-TGG	4	-	-	-	-	-	-
7	-	56521952	56521974	CTAAAACTACCAAAAAAATT	CTAAAACTACaAAAAttAgT-TGG	4	-	-	-	-	-	-
7	-	57327978	57328000	CTAAAACTACCAAAAAAATT	CTAAAACTACaAAAAttAgT-TGG	4	-	-	-	-	-	-
7	-	74237848	74237870	CTAAAACTACCAAAAAAATT	CTAAAACTACaAAAAttAgT-CGG	4	ENSG00000196275_ENST00000405086_GTF2IRD2_GTF2I	-	-	-	-	-
X	-	14606188	14606210	CTAAAACTACCAAAAAAATT	CTAAAACTACaAAAAttAgT-TGG	4	ENSG00000101958_ENST00000443437_GLRA2_glycine	-	-	-	-	-
X	-	148639735	148639757	CTAAAACTACCAAAAAAATT	CTAAAACTACaAAAAttAgT-TGG	4	-	-	-	-	-	-
10	-	22052019	22052041	CTAAAACTACCAAAAAAATT	CTAAAACTACaAAAAttAgT-TGG	4	ENSG00000136770_ENST00000376980_DNAJC1_DnaJ	-	-	-	-	-
10	-	31230160	31230182	CTAAAACTACCAAAAAAATT	CTAAAACTACaAAAAttAgT-TGG	4	ENSG00000183621_ENST00000331737_ZNF438_zinc	-	-	-	-	-
10	-	94743423	94743445	CTAAAACTACCAAAAAAATT	CTAAAACTACaAAAAttAgT-AGG	4	ENSG00000138190_ENST00000371547_EXOC6_exocyst	-	-	-	-	-
12	-	7443588	7443610	CTAAAACTACCAAAAAAATT	CTAAAACTACaAAAAttAgT-GGG	4	-	-	-	-	-	-
12	-	65002252	65002274	CTAAAACTACCAAAAAAATT	CTAAAACTACaAAAAttAgT-TGG	4	-	-	-	-	-	-
14	-	69527408	69527430	CTAAAACTACCAAAAAAATT	CTAAAACTACaAAAAttAgT-CGG	4	ENSG00000139990_ENST00000341516_DCAF5_DDB1	-	-	-	-	-
15	-	57705218	57705240	CTAAAACTACCAAAAAAATT	CTAAAACTACaAAAAttAgT-CGG	4	ENSG00000128849_ENST00000281282_CGNL1_cingulin-like	-	-	-	-	-
15	-	69666102	69666124	CTAAAACTACCAAAAAAATT	CTAAAACTACaAAAAttAgT-GGG	4	ENSG00000137819_ENST00000395407_PAQR5_progestin	-	-	-	-	-
15	-	79691412	79691434	CTAAAACTACCAAAAAAATT	CTAAAACTACaAAAAttAgT-TGG	4	ENSG00000166557_ENST00000424155_TMED3_transmembrane	-	-	-	-	-
17	-	41558713	41558735	CTAAAACTACCAAAAAAATT	CTAAAACTACaAAAAttAgT-CGG	4	-	-	-	-	-	-
17	-	62927740	62927762	CTAAAACTACCAAAAAAATT	CTAAAACTACaAAAAttAgT-CGG	4	-	-	-	-	-	-
18	-	63966255	63966277	CTAAAACTACCAAAAAAATT	CTAAAACTACaAAAAttAgT-CGG	4	-	-	-	-	-	-
19	-	13962942	13962964	CTAAAACTACCAAAAAAATT	CTAAAACTACaAAAAttAgT-TGG	4	-	-	-	-	-	-
19	-	47804928	47804950	CTAAAACTACCAAAAAAATT	CTAAAACTACaAAAAttAgT-CGG	4	-	-	-	-	-	-
19	-	54355689	54355711	CTAAAACTACCAAAAAAATT	CTAAAACTACaAAAAttAgT-CGG	4	-	-	-	-	-	-
22	-	20803847	20803869	CTAAAACTACCAAAAAAATT	CTAAAACTACaAAAAttAgT-TGG	4	ENSG00000099910_ENST00000328879_KLHL22_kelch-like	-	-	-	-	-
4	-	48556515	48556537	CTAAAACTACCAAAAAAATT	CTAAAACTACgAAAAttATc-TGG	4	ENSG00000075539_ENST00000503238_FRYL_FRY-like~ENSG00000075539_ENST00000264319_FRYL_FRY-like~ENSG00000075539_ENST00000358350_FRYL_FRY-like~ENSG00000075539_ENST00000507873_FRYL_FRY-like~	-	-	-	-	-
18	+	44691760	44691782	CTAAAACTACCAAAAAAATT	CTAAAACTACtAAAAttATc-TGG	4	ENSG00000267228_ENST00000588705_IER3IP1_Immediate	-	-	-	-	-
10	-	15466783	15466805	CTAAAACTACCAAAAAAATT	CTAAAACTACaAAAActATc-CGG	4	-	-	-	-	-	-
8	+	53510088	53510110	CTAAAACTACCAAAAAAATT	CTAAAACTACaAAAAtcATc-CGG	4	-	-	-	-	-	-
6	-	47211313	47211335	CTAAAACTACCAAAAAAATT	CTAAAACTACaAAAAtcATc-TGG	4	ENSG00000146072_ENST00000296861_TNFRSF21_tumor	-	-	-	-	-
4	-	177145545	177145567	CTAAAACTACCAAAAAAATT	CTAAAACTACaAAAAtgATc-CGG	4	ENSG00000164122_ENST00000296525_ASB5_ankyrin	-	-	-	-	-
X	+	103519077	103519099	CTAAAACTACCAAAAAAATT	CTAAAACTACaAAAAttATa-TGG	4	-	-	-	-	-	-
1	+	18923326	18923348	CTAAAACTACCAAAAAAATT	CTAAAACTACaAAAAttATc-TGG	4	-	-	-	-	-	-
2	+	223680189	223680211	CTAAAACTACCAAAAAAATT	CTAAAACTACaAAAAttATc-TGG	4	-	-	-	-	-	-
5	+	118340947	118340969	CTAAAACTACCAAAAAAATT	CTAAAACTACaAAAAttATc-CGG	4	-	-	-	-	-	-
6	+	35526723	35526745	CTAAAACTACCAAAAAAATT	CTAAAACTACaAAAAttATc-TGG	4	-	-	-	-	-	-
6	+	82386784	82386806	CTAAAACTACCAAAAAAATT	CTAAAACTACaAAAAttATc-TGG	4	-	-	-	-	-	-
7	+	153143332	153143354	CTAAAACTACCAAAAAAATT	CTAAAACTACaAAAAttATc-TGG	4	-	-	-	-	-	-
9	+	45616725	45616747	CTAAAACTACCAAAAAAATT	CTAAAACTACaAAAAttATc-CGG	4	-	-	-	-	-	-
9	+	46002905	46002927	CTAAAACTACCAAAAAAATT	CTAAAACTACaAAAAttATc-CGG	4	-	-	-	-	-	-
9	+	46632111	46632133	CTAAAACTACCAAAAAAATT	CTAAAACTACaAAAAttATc-CGG	4	-	-	-	-	-	-
9	+	98806313	98806335	CTAAAACTACCAAAAAAATT	CTAAAACTACaAAAAttATc-CGG	4	-	-	-	-	-	-
X	+	46098585	46098607	CTAAAACTACCAAAAAAATT	CTAAAACTACaAAAAttATc-TGG	4	-	-	-	-	-	-
11	+	129411341	129411363	CTAAAACTACCAAAAAAATT	CTAAAACTACaAAAAttATc-TGG	4	-	-	-	-	-	-
12	+	57448628	57448650	CTAAAACTACCAAAAAAATT	CTAAAACTACaAAAAttATc-AGG	4	-	-	-	-	-	-
16	+	29767839	29767861	CTAAAACTACCAAAAAAATT	CTAAAACTACaAAAAttATc-TGG	4	-	-	-	-	-	-
17	+	56897234	56897256	CTAAAACTACCAAAAAAATT	CTAAAACTACaAAAAttATc-TGG	4	ENSG00000175175_ENST00000308249_PPM1E_protein	-	-	-	-	-
17	+	64372562	64372584	CTAAAACTACCAAAAAAATT	CTAAAACTACaAAAAttATc-TGG	4	ENSG00000154229_ENST00000578063_PRKCA_protein	-	-	-	-	-
19	+	14535073	14535095	CTAAAACTACCAAAAAAATT	CTAAAACTACaAAAAttATc-TGG	4	-	-	-	-	-	-
1	-	214583795	214583817	CTAAAACTACCAAAAAAATT	CTAAAACTACaAAAAttATc-TGG	4	ENSG00000152104_ENST00000366956_PTPN14_protein	-	-	-	-	-
1	-	224097489	224097511	CTAAAACTACCAAAAAAATT	CTAAAACTACaAAAAttATc-TGG	4	-	-	-	-	-	-
2	-	32661791	32661813	CTAAAACTACCAAAAAAATT	CTAAAACTACaAAAAttATc-TGG	4	ENSG00000115760_ENST00000421745_BIRC6_baculoviral	-	-	-	-	-
2	-	220213984	220214006	CTAAAACTACCAAAAAAATT	CTAAAACTACaAAAAttATc-TGG	4	-	-	-	-	-	-
4	-	107317185	107317207	CTAAAACTACCAAAAAAATT	CTAAAACTACaAAAAttATc-TGG	4	-	-	-	-	-	-
4	-	182485338	182485360	CTAAAACTACCAAAAAAATT	CTAAAACTACaAAAAttATc-TGG	4	-	-	-	-	-	-
8	-	14550960	14550982	CTAAAACTACCAAAAAAATT	CTAAAACTACaAAAAttATc-TGG	4	ENSG00000185053_ENST00000382080_SGCZ_sarcoglycan,	-	-	-	-	-
9	-	42074910	42074932	CTAAAACTACCAAAAAAATT	CTAAAACTACaAAAAttATc-CGG	4	-	-	-	-	-	-
9	-	90646005	90646027	CTAAAACTACCAAAAAAATT	CTAAAACTACaAAAAttATc-TGG	4	-	-	-	-	-	-
9	-	114743958	114743980	CTAAAACTACCAAAAAAATT	CTAAAACTACaAAAAttATc-CGG	4	-	-	-	-	-	-
9	-	128144490	128144512	CTAAAACTACCAAAAAAATT	CTAAAACTACaAAAAttATc-TGG	4	-	-	-	-	-	-
X	-	115527338	115527360	CTAAAACTACCAAAAAAATT	CTAAAACTACaAAAAttATc-TGG	4	-	-	-	-	-	-
X	-	118886252	118886274	CTAAAACTACCAAAAAAATT	CTAAAACTACaAAAAttATc-CGG	4	-	-	-	-	-	-
10	-	33278819	33278841	CTAAAACTACCAAAAAAATT	CTAAAACTACaAAAAttATc-TGG	4	-	-	-	-	-	-
10	-	74185935	74185957	CTAAAACTACCAAAAAAATT	CTAAAACTACaAAAAttATc-TGG	4	ENSG00000107745_ENST00000361114_MICU1_mitochondrial	-	-	-	-	-
11	-	61613748	61613770	CTAAAACTACCAAAAAAATT	CTAAAACTACaAAAAttATc-TGG	4	ENSG00000134824_ENST00000257261_FADS2_fatty	-	-	-	-	-
12	-	49817074	49817096	CTAAAACTACCAAAAAAATT	CTAAAACTACaAAAAttATc-TGG	4	ENSG00000123352_ENST00000553127_SPATS2_spermatogenesis	-	-	-	-	-
16	-	15510245	15510267	CTAAAACTACCAAAAAAATT	CTAAAACTACaAAAAttATc-CGG	4	-	-	-	-	-	-
19	-	40381924	40381946	CTAAAACTACCAAAAAAATT	CTAAAACTACaAAAAttATc-CGG	4	ENSG00000090920_ENST00000221347_FCGBP_Fc	-	-	-	-	-
19	-	40397608	40397630	CTAAAACTACCAAAAAAATT	CTAAAACTACaAAAAttATc-CGG	4	ENSG00000090920_ENST00000221347_FCGBP_Fc	-	-	-	-	-
13	+	77556879	77556901	CTAAAACTACCAAAAAAATT	CTAAAACTACaAAAAttATg-TGG	4	-	-	-	-	-	-
9	+	38766887	38766909	CTAAAACTACCAAAAAAATT	CTAAAACTACaAAAAtAgcT-GGG	4	-	-	-	-	-	-
17	-	25673141	25673163	CTAAAACTACCAAAAAAATT	CTAAAACTACaAAAAtAgcT-GGG	4	-	-	-	-	-	-
1	-	65714486	65714508	CTAAAACTACCAAAAAAATT	CTAAAACTACaAAAAtAgTc-AGG	4	-	-	-	-	-	-
2	+	136474358	136474380	CTAAAACTACCAAAAAAATT	CTAAAACTACaAAAAcAAgc-TGG	4	ENSG00000048991_ENST00000409478_R3HDM1_R3H	-	-	-	-	-
2	+	63326802	63326824	CTAAAACTACCAAAAAAATT	CTAAAACTACaAAAAtAAgc-TGG	4	-	-	-	-	-	-
2	+	144195429	144195451	CTAAAACTACCAAAAAAATT	CTAAAACTACaAAAAtAAgc-TGG	4	ENSG00000075884_ENST00000295095_ARHGAP15_Rho	-	-	-	-	-
3	+	4360428	4360450	CTAAAACTACCAAAAAAATT	CTAAAACTACaAAAAtAAgc-TGG	4	-	-	-	-	-	-
3	+	196005995	196006017	CTAAAACTACCAAAAAAATT	CTAAAACTACaAAAAtAAgc-TGG	4	ENSG00000161217_ENST00000292823_PCYT1A_phosphate	-	-	-	-	-
5	+	32184826	32184848	CTAAAACTACCAAAAAAATT	CTAAAACTACaAAAAtAAgc-TGG	4	-	-	-	-	-	-
6	+	107408065	107408087	CTAAAACTACCAAAAAAATT	CTAAAACTACaAAAAtAAgc-TGG	4	ENSG00000178409_ENST00000369042_BEND3_BEN	-	-	-	-	-
7	+	71600954	71600976	CTAAAACTACCAAAAAAATT	CTAAAACTACaAAAAtAAgc-TGG	4	ENSG00000183166_ENST00000329008_CALN1_calneuron	-	-	-	-	-
13	+	19795790	19795812	CTAAAACTACCAAAAAAATT	CTAAAACTACaAAAAtAAgc-CGG	4	-	-	-	-	-	-
1	-	11177377	11177399	CTAAAACTACCAAAAAAATT	CTAAAACTACaAAAAtAAgc-TGG	4	ENSG00000198793_ENST00000361445_MTOR_mechanistic	-	-	-	-	-
2	-	10835892	10835914	CTAAAACTACCAAAAAAATT	CTAAAACTACaAAAAtAAgc-TGG	4	-	-	-	-	-	-
2	-	209234250	209234272	CTAAAACTACCAAAAAAATT	CTAAAACTACaAAAAtAAgc-CGG	4	-	-	-	-	-	-
4	-	32007260	32007282	CTAAAACTACCAAAAAAATT	CTAAAACTACaAAAAtAAgc-TGG	4	-	-	-	-	-	-
11	-	1567120	1567142	CTAAAACTACCAAAAAAATT	CTAAAACTACaAAAAtAAgc-CGG	4	-	-	-	-	-	-
11	-	3521137	3521159	CTAAAACTACCAAAAAAATT	CTAAAACTACaAAAAtAAgc-TGG	4	-	-	-	-	-	-
11	-	57894581	57894603	CTAAAACTACCAAAAAAATT	CTAAAACTACaAAAAtAAgc-TGG	4	ENSG00000186509_ENST00000335397_OR9Q1_olfactory	-	-	-	-	-
19	-	6824702	6824724	CTAAAACTACCAAAAAAATT	CTAAAACTACaAAAAtAAgc-TGG	4	ENSG00000141968_ENST00000602142_VAV1_vav	-	-	-	-	-
20	-	57264476	57264498	CTAAAACTACCAAAAAAATT	CTAAAACTACaAAAAtAAgc-TGG	4	ENSG00000254995_ENST00000530122_STX16-NPEPL1_STX16-NPEPL1	-	-	-	-	-
22	-	34555523	34555545	CTAAAACTACCAAAAAAATT	CTAAAACTACaAAAAtAAgc-CGG	4	-	-	-	-	-	-
18	-	33868316	33868338	CTAAAACTACCAAAAAAATT	CTAAAACTACgAAAAAtAgc-TGG	4	-	-	-	-	-	-
1	+	42910940	42910962	CTAAAACTACCAAAAAAATT	CTAAAACTACaAAAAAtAgc-TGG	4	ENSG00000066185_ENST00000372565_ZMYND12_zinc	-	-	-	-	-
1	+	114385558	114385580	CTAAAACTACCAAAAAAATT	CTAAAACTACaAAAAAtAgc-CGG	4	ENSG00000134242_ENST00000460620_PTPN22_protein	-	-	-	-	-
3	+	34954709	34954731	CTAAAACTACCAAAAAAATT	CTAAAACTACaAAAAAtAgc-CGG	4	-	-	-	-	-	-
3	+	126552733	126552755	CTAAAACTACCAAAAAAATT	CTAAAACTACaAAAAAtAgc-CGG	4	ENSG00000159685_ENST00000290913_CHCHD6_coiled-coil-helix-coiled-coil-helix	-	-	-	-	-
4	+	55482553	55482575	CTAAAACTACCAAAAAAATT	CTAAAACTACaAAAAAtAgc-CGG	4	-	-	-	-	-	-
4	+	106370210	106370232	CTAAAACTACCAAAAAAATT	CTAAAACTACaAAAAAtAgc-CGG	4	ENSG00000138777_ENST00000341695_PPA2_pyrophosphatase	-	-	-	-	-
4	+	126474794	126474816	CTAAAACTACCAAAAAAATT	CTAAAACTACaAAAAAtAgc-CGG	4	-	-	-	-	-	-
4	+	148843675	148843697	CTAAAACTACCAAAAAAATT	CTAAAACTACaAAAAAtAgc-CGG	4	ENSG00000071205_ENST00000336498_ARHGAP10_Rho	-	-	-	-	-
5	+	10005395	10005417	CTAAAACTACCAAAAAAATT	CTAAAACTACaAAAAAtAgc-CGG	4	-	-	-	-	-	-
5	+	49869203	49869225	CTAAAACTACCAAAAAAATT	CTAAAACTACaAAAAAtAgc-CGG	4	-	-	-	-	-	-
6	+	158434249	158434271	CTAAAACTACCAAAAAAATT	CTAAAACTACaAAAAAtAgc-TGG	4	ENSG00000078269_ENST00000367121_SYNJ2_synaptojanin	-	-	-	-	-
7	+	92139294	92139316	CTAAAACTACCAAAAAAATT	CTAAAACTACaAAAAAtAgc-AGG	4	ENSG00000127980_ENST00000248633_PEX1_peroxisomal	-	-	-	-	-
7	+	98656857	98656879	CTAAAACTACCAAAAAAATT	CTAAAACTACaAAAAAtAgc-CGG	4	ENSG00000198742_ENST00000361368_SMURF1_SMAD	-	-	-	-	-
7	+	113178757	113178779	CTAAAACTACCAAAAAAATT	CTAAAACTACaAAAAAtAgc-CGG	4	-	-	-	-	-	-
8	+	19977685	19977707	CTAAAACTACCAAAAAAATT	CTAAAACTACaAAAAAtAgc-CGG	4	-	-	-	-	-	-
9	+	38095978	38096000	CTAAAACTACCAAAAAAATT	CTAAAACTACaAAAAAtAgc-CGG	4	-	-	-	-	-	-
9	+	89747450	89747472	CTAAAACTACCAAAAAAATT	CTAAAACTACaAAAAAtAgc-CGG	4	-	-	-	-	-	-
X	+	67514149	67514171	CTAAAACTACCAAAAAAATT	CTAAAACTACaAAAAAtAgc-CGG	4	ENSG00000079482_ENST00000355520_OPHN1_oligophrenin	-	-	-	-	-
Y	+	18959051	18959073	CTAAAACTACCAAAAAAATT	CTAAAACTACaAAAAAtAgc-CGG	4	-	-	-	-	-	-
11	+	82019188	82019210	CTAAAACTACCAAAAAAATT	CTAAAACTACaAAAAAtAgc-CGG	4	-	-	-	-	-	-
12	+	13017765	13017787	CTAAAACTACCAAAAAAATT	CTAAAACTACaAAAAAtAgc-CGG	4	-	-	-	-	-	-
12	+	122687475	122687497	CTAAAACTACCAAAAAAATT	CTAAAACTACaAAAAAtAgc-CGG	4	ENSG00000158113_ENST00000339777_LRRC43_leucine	-	-	-	-	-
14	+	63787296	63787318	CTAAAACTACCAAAAAAATT	CTAAAACTACaAAAAAtAgc-CGG	4	-	-	-	-	-	-
14	+	67616994	67617016	CTAAAACTACCAAAAAAATT	CTAAAACTACaAAAAAtAgc-CGG	4	ENSG00000171723_ENST00000315266_GPHN_gephyrin~ENSG00000171723_ENST00000478722_GPHN_gephyrin~	-	-	-	-	-
15	+	50998423	50998445	CTAAAACTACCAAAAAAATT	CTAAAACTACaAAAAAtAgc-CGG	4	-	-	-	-	-	-
15	+	76059890	76059912	CTAAAACTACCAAAAAAATT	CTAAAACTACaAAAAAtAgc-TGG	4	-	-	-	-	-	-
16	+	14461771	14461793	CTAAAACTACCAAAAAAATT	CTAAAACTACaAAAAAtAgc-CGG	4	-	-	-	-	-	-
17	+	26535309	26535331	CTAAAACTACCAAAAAAATT	CTAAAACTACaAAAAAtAgc-CGG	4	-	-	-	-	-	-
19	+	40099499	40099521	CTAAAACTACCAAAAAAATT	CTAAAACTACaAAAAAtAgc-CGG	4	-	-	-	-	-	-
21	+	15563534	15563556	CTAAAACTACCAAAAAAATT	CTAAAACTACaAAAAAtAgc-CGG	4	ENSG00000188992_ENST00000344577_LIPI_lipase,	-	-	-	-	-
22	+	28782099	28782121	CTAAAACTACCAAAAAAATT	CTAAAACTACaAAAAAtAgc-CGG	4	ENSG00000100154_ENST00000397906_TTC28_tetratricopeptide	-	-	-	-	-
22	+	36785999	36786021	CTAAAACTACCAAAAAAATT	CTAAAACTACaAAAAAtAgc-CGG	4	-	-	-	-	-	-
1	-	148351958	148351980	CTAAAACTACCAAAAAAATT	CTAAAACTACaAAAAAtAgc-CGG	4	-	-	-	-	-	-
3	-	11480702	11480724	CTAAAACTACCAAAAAAATT	CTAAAACTACaAAAAAtAgc-CGG	4	ENSG00000197548_ENST00000446450_ATG7_autophagy	-	-	-	-	-
3	-	75114574	75114596	CTAAAACTACCAAAAAAATT	CTAAAACTACaAAAAAtAgc-CGG	4	-	-	-	-	-	-
3	-	88099664	88099686	CTAAAACTACCAAAAAAATT	CTAAAACTACaAAAAAtAgc-CGG	4	-	-	-	-	-	-
5	-	50173481	50173503	CTAAAACTACCAAAAAAATT	CTAAAACTACaAAAAAtAgc-CGG	4	-	-	-	-	-	-
5	-	71916723	71916745	CTAAAACTACCAAAAAAATT	CTAAAACTACaAAAAAtAgc-CGG	4	-	-	-	-	-	-
5	-	79013871	79013893	CTAAAACTACCAAAAAAATT	CTAAAACTACaAAAAAtAgc-CGG	4	ENSG00000164309_ENST00000446378_CMYA5_cardiomyopathy	-	-	-	-	-
5	-	91140680	91140702	CTAAAACTACCAAAAAAATT	CTAAAACTACaAAAAAtAgc-CGG	4	-	-	-	-	-	-
5	-	128378854	128378876	CTAAAACTACCAAAAAAATT	CTAAAACTACaAAAAAtAgc-CGG	4	-	-	-	-	-	-
6	-	12099560	12099582	CTAAAACTACCAAAAAAATT	CTAAAACTACaAAAAAtAgc-CGG	4	ENSG00000095951_ENST00000379388_HIVEP1_human	-	-	-	-	-
7	-	65312472	65312494	CTAAAACTACCAAAAAAATT	CTAAAACTACaAAAAAtAgc-CGG	4	-	-	-	-	-	-
8	-	126345916	126345938	CTAAAACTACCAAAAAAATT	CTAAAACTACaAAAAAtAgc-CGG	4	ENSG00000156831_ENST00000287437_NSMCE2_non-SMC	-	-	-	-	-
9	-	43359113	43359135	CTAAAACTACCAAAAAAATT	CTAAAACTACaAAAAAtAgc-CGG	4	-	-	-	-	-	-
9	-	44518026	44518048	CTAAAACTACCAAAAAAATT	CTAAAACTACaAAAAAtAgc-CGG	4	-	-	-	-	-	-
Y	-	17203492	17203514	CTAAAACTACCAAAAAAATT	CTAAAACTACaAAAAAtAgc-CGG	4	-	-	-	-	-	-
10	-	97439508	97439530	CTAAAACTACCAAAAAAATT	CTAAAACTACaAAAAAtAgc-CGG	4	ENSG00000119977_ENST00000371217_TCTN3_tectonic	-	-	-	-	-
19	-	10413598	10413620	CTAAAACTACCAAAAAAATT	CTAAAACTACaAAAAAtAgc-CGG	4	-	-	-	-	-	-
19	-	15143898	15143920	CTAAAACTACCAAAAAAATT	CTAAAACTACaAAAAAtAgc-TGG	4	-	-	-	-	-	-
20	-	35997115	35997137	CTAAAACTACCAAAAAAATT	CTAAAACTACaAAAAAtAgc-CGG	4	ENSG00000197122_ENST00000445403_SRC_v-src	-	-	-	-	-
22	-	41934423	41934445	CTAAAACTACCAAAAAAATT	CTAAAACTACaAAAAAAgcc-AGG	4	ENSG00000100413_ENST00000396504_POLR3H_polymerase	-	-	-	-	-
22	+	42465455	42465477	CTAAAACTACCAAAAAAATT	CTAAAACTACaAAAAAAtac-CGG	4	ENSG00000198951_ENST00000396398_NAGA_N-acetylgalactosaminidase,	-	-	-	-	-
7	-	88220688	88220710	CTAAAACTACCAAAAAAATT	CTAAAACTACCAtcAAgtTT-GGG	4	-	-	-	-	-	-
8	-	109661955	109661977	CTAAAACTACCAAAAAAATT	CTAAAACTACCAcAAActTa-GGG	4	-	-	-	-	-	-
14	+	38633323	38633345	CTAAAACTACCAAAAAAATT	CTAAAACTACCAAAAgtAgc-TGG	4	-	-	-	-	-	-
3	+	156713457	156713479	CTAAAACTACCAAAAAAATT	CTAAAACTACCAAAAttAgc-CGG	4	ENSG00000197980_ENST00000356539_LEKR1_leucine,	-	-	-	-	-
1	-	216666182	216666204	CTAAAACTACCAAAAAAATT	CTAAAACTACCAAAAttAgc-TGG	4	-	-	-	-	-	-
6	-	22859159	22859181	CTAAAACTACCAAAAAAATT	CTAAAACTACCAAAAttAgc-TGG	4	-	-	-	-	-	-
6	-	37184014	37184036	CTAAAACTACCAAAAAAATT	CTAAAACTACCAAAAttAgg-CGG	4	ENSG00000172738_ENST00000356757_TMEM217_transmembrane	-	-	-	-	-
13	+	23822966	23822988	CTAAAACTACCAAAAAAATT	CTAAAACTACCAAAAAttag-GGG	4	ENSG00000102683_ENST00000218867_SGCG_sarcoglycan,	-	-	-	-	-
7	-	11607548	11607570	CTAAAACTACCAAAAAAATT	tagtAAtTACCAAAAAAATT-AGG	5	ENSG00000005108_ENST00000423059_THSD7A_thrombospondin,	-	-	-	-	-
4	-	98668616	98668638	CTAAAACTACCAAAAAAATT	ggcAcACaACCAAAAAAATT-GGG	5	ENSG00000163116_ENST00000295268_STPG2_sperm-tail	-	-	-	-	-
5	-	126675403	126675425	CTAAAACTACCAAAAAAATT	agtAtACTACCAAtAAAATT-AGG	5	ENSG00000145794_ENST00000503335_MEGF10_multiple	-	-	-	-	-
11	+	6349464	6349486	CTAAAACTACCAAAAAAATT	tagAcACTACCAAAAAgATT-AGG	5	-	-	-	-	-	-
17	+	61484643	61484665	CTAAAACTACCAAAAAAATT	tatAAgCTACCAAAgAAATT-TGG	5	ENSG00000170921_ENST00000424789_TANC2_tetratricopeptide	-	-	-	-	-
12	+	70597870	70597892	CTAAAACTACCAAAAAAATT	aacAAAaaACCAAAAAAATT-TGG	5	-	-	-	-	-	-
13	+	101676670	101676692	CTAAAACTACCAAAAAAATT	aacAAAtTAtCAAAAAAATT-AGG	5	-	-	-	-	-	-
X	-	9994932	9994954	CTAAAACTACCAAAAAAATT	aacAAAtTAaCAAAAAAATT-GGG	5	ENSG00000047644_ENST00000380861_WWC3_WWC	-	-	-	-	-
2	+	230757282	230757304	CTAAAACTACCAAAAAAATT	gacAAAaTACaAAAAAAATT-AGG	5	ENSG00000153827_ENST00000283943_TRIP12_thyroid	-	-	-	-	-
2	-	172079003	172079025	CTAAAACTACCAAAAAAATT	tacAAAaTACaAAAAAAATT-AGG	5	ENSG00000198586_ENST00000521943_TLK1_tousled-like	-	-	-	-	-
5	+	156631407	156631429	CTAAAACTACCAAAAAAATT	actAAAaTACaAAAAAAATT-GGG	5	ENSG00000113263_ENST00000422843_ITK_IL2-inducible	-	-	-	-	-
13	+	72253950	72253972	CTAAAACTACCAAAAAAATT	actAAAaTACaAAAAAAATT-CGG	5	ENSG00000165659_ENST00000305425_DACH1_dachshund	-	-	-	-	-
14	+	72290681	72290703	CTAAAACTACCAAAAAAATT	actAAAaTACaAAAAAAATT-AGG	5	-	-	-	-	-	-
8	-	59367964	59367986	CTAAAACTACCAAAAAAATT	actAAAaTACaAAAAAAATT-AGG	5	-	-	-	-	-	-
5	-	165658081	165658103	CTAAAACTACCAAAAAAATT	aagAAAaTACCAAtAAAATT-AGG	5	-	-	-	-	-	-
1	+	193807755	193807777	CTAAAACTACCAAAAAAATT	tagAAAtTACCAAAcAAATT-TGG	5	-	-	-	-	-	-
2	+	164930477	164930499	CTAAAACTACCAAAAAAATT	actAAAaTACCAAAAcAATT-GGG	5	-	-	-	-	-	-
12	-	46266152	46266174	CTAAAACTACCAAAAAAATT	tagAAAaTACCAAAAAcATT-TGG	5	ENSG00000189079_ENST00000334344_ARID2_AT	-	-	-	-	-
1	+	74663264	74663286	CTAAAACTACCAAAAAAATT	accAAAaTACCAAAAAtATT-TGG	5	ENSG00000162620_ENST00000354431_LRRIQ3_leucine-rich	-	-	-	-	-
8	-	28035894	28035916	CTAAAACTACCAAAAAAATT	aagAAAaTACCAAAAAAgTT-AGG	5	ENSG00000134014_ENST00000521015_ELP3_elongator	-	-	-	-	-
11	+	70208890	70208912	CTAAAACTACCAAAAAAATT	acgAAAaTACCAAAAAAAaT-TGG	5	ENSG00000131626_ENST00000253925_PPFIA1_protein	-	-	-	-	-
12	+	18550385	18550407	CTAAAACTACCAAAAAAATT	tctAAACaAaCAAAAAAATT-GGG	5	ENSG00000139144_ENST00000433979_PIK3C2G_phosphatidylinositol-4-phosphate	-	-	-	-	-
4	+	71706482	71706504	CTAAAACTACCAAAAAAATT	aacAAACaAaCAAAAAAATT-AGG	5	-	-	-	-	-	-
4	+	74271813	74271835	CTAAAACTACCAAAAAAATT	aacAAACaAaCAAAAAAATT-AGG	5	ENSG00000163631_ENST00000295897_ALB_albumin~ENSG00000163631_ENST00000415165_ALB_albumin~ENSG00000163631_ENST00000509063_ALB_albumin~	-	-	-	-	-
5	+	29167654	29167676	CTAAAACTACCAAAAAAATT	aacAAACaAaCAAAAAAATT-GGG	5	-	-	-	-	-	-
X	+	45988255	45988277	CTAAAACTACCAAAAAAATT	aacAAACaAaCAAAAAAATT-AGG	5	-	-	-	-	-	-
X	+	94852485	94852507	CTAAAACTACCAAAAAAATT	aacAAACaAaCAAAAAAATT-AGG	5	-	-	-	-	-	-
12	+	16272850	16272872	CTAAAACTACCAAAAAAATT	aacAAACaAaCAAAAAAATT-AGG	5	-	-	-	-	-	-
12	+	90144672	90144694	CTAAAACTACCAAAAAAATT	aacAAACaAaCAAAAAAATT-AGG	5	-	-	-	-	-	-
12	+	99362243	99362265	CTAAAACTACCAAAAAAATT	aacAAACaAaCAAAAAAATT-AGG	5	ENSG00000185046_ENST00000549558_ANKS1B_ankyrin	-	-	-	-	-
3	-	71762580	71762602	CTAAAACTACCAAAAAAATT	aacAAACaAaCAAAAAAATT-GGG	5	ENSG00000163412_ENST00000425534_EIF4E3_eukaryotic	-	-	-	-	-
3	-	93814575	93814597	CTAAAACTACCAAAAAAATT	aacAAACaAaCAAAAAAATT-TGG	5	ENSG00000178694_ENST00000314622_NSUN3_NOP2/Sun	-	-	-	-	-
3	-	141571533	141571555	CTAAAACTACCAAAAAAATT	aacAAACaAaCAAAAAAATT-AGG	5	-	-	-	-	-	-
X	-	123133457	123133479	CTAAAACTACCAAAAAAATT	aacAAACaAaCAAAAAAATT-AGG	5	ENSG00000101972_ENST00000218089_STAG2_stromal	-	-	-	-	-
1	-	245059007	245059029	CTAAAACTACCAAAAAAATT	aacAAACaACaAAAAAAATT-CGG	5	-	-	-	-	-	-
16	-	30792192	30792214	CTAAAACTACCAAAAAAATT	gagAAACcACCAcAAAAATT-AGG	5	ENSG00000102870_ENST00000262525_ZNF629_zinc	-	-	-	-	-
9	+	4300401	4300423	CTAAAACTACCAAAAAAATT	aacAAACaACCAAAAAAATc-CGG	5	-	-	-	-	-	-
2	+	192493631	192493653	CTAAAACTACCAAAAAAATT	ggcAAACTggCAAAAAAATT-AGG	5	-	-	-	-	-	-
1	+	91091399	91091421	CTAAAACTACCAAAAAAATT	tccAAACTtCCAAcAAAATT-AGG	5	-	-	-	-	-	-
20	-	56484371	56484393	CTAAAACTACCAAAAAAATT	gggAAACTgCCAAAtAAATT-AGG	5	-	-	-	-	-	-
5	-	67587840	67587862	CTAAAACTACCAAAAAAATT	tagAAACTAaCAAAtAAATT-GGG	5	ENSG00000145675_ENST00000521381_PIK3R1_phosphoinositide-3-kinase,	-	-	-	-	-
11	-	39156860	39156882	CTAAAACTACCAAAAAAATT	aagAAACTAaCAAAgAAATT-TGG	5	-	-	-	-	-	-
2	-	173331806	173331828	CTAAAACTACCAAAAAAATT	tccAAACTAaCAAAAAAAaT-GGG	5	ENSG00000091409_ENST00000409532_ITGA6_integrin,	-	-	-	-	-
4	-	112843906	112843928	CTAAAACTACCAAAAAAATT	aacAAACTACatAAAAAATT-GGG	5	-	-	-	-	-	-
18	-	36088837	36088859	CTAAAACTACCAAAAAAATT	tagAAACTACCtAAgAAATT-AGG	5	-	-	-	-	-	-
5	-	61733313	61733335	CTAAAACTACCAAAAAAATT	actAAACTACCAAtAAAAcT-AGG	5	ENSG00000086200_ENST00000325324_IPO11_importin	-	-	-	-	-
X	+	23522047	23522069	CTAAAACTACCAAAAAAATT	tatAAACTACCAAAAtAATa-TGG	5	-	-	-	-	-	-
9	-	123686230	123686252	CTAAAACTACCAAAAAAATT	tgcAAACTACCAAAAAAtgT-GGG	5	ENSG00000056558_ENST00000373887_TRAF1_TNF	-	-	-	-	-
4	-	31374702	31374724	CTAAAACTACCAAAAAAATT	aacAAACTACCAAAAAAAaa-AGG	5	-	-	-	-	-	-
13	+	35913389	35913411	CTAAAACTACCAAAAAAATT	aagAAACTACCAAAAAAAaa-AGG	5	ENSG00000172915_ENST00000400445_NBEA_neurobeachin~ENSG00000172915_ENST00000379939_NBEA_neurobeachin~	-	-	-	-	-
5	-	97140412	97140434	CTAAAACTACCAAAAAAATT	aatAAACTACCAAAAAAAca-GGG	5	-	-	-	-	-	-
8	+	85852588	85852610	CTAAAACTACCAAAAAAATT	aatAAACTACCAAAAAAAga-AGG	5	-	-	-	-	-	-
12	+	82607627	82607649	CTAAAACTACCAAAAAAATT	aatAAACTACCAAAAAAAga-AGG	5	-	-	-	-	-	-
16	+	19091647	19091669	CTAAAACTACCAAAAAAATT	aatAAACTACCAAAAAAAga-AGG	5	-	-	-	-	-	-
10	-	47067974	47067996	CTAAAACTACCAAAAAAATT	aatAAACTACCAAAAAAAga-AGG	5	-	-	-	-	-	-
7	-	18640834	18640856	CTAAAACTACCAAAAAAATT	acAtcAaTACCAAAAAAATT-AGG	5	ENSG00000048052_ENST00000417496_HDAC9_histone	-	-	-	-	-
11	+	71950189	71950211	CTAAAACTACCAAAAAAATT	aaAggACaACCAAAAAAATT-AGG	5	ENSG00000165462_ENST00000298231_PHOX2A_paired-like	-	-	-	-	-
12	+	29958619	29958641	CTAAAACTACCAAAAAAATT	taActACTAgCAAAAAAATT-TGG	5	-	-	-	-	-	-
2	+	175933319	175933341	CTAAAACTACCAAAAAAATT	aaActACTACaAAAAAAATT-GGG	5	-	-	-	-	-	-
7	+	51235651	51235673	CTAAAACTACCAAAAAAATT	aaActACTACaAAAAAAATT-GGG	5	ENSG00000106078_ENST00000265136_COBL_cordon-bleu	-	-	-	-	-
12	+	125947300	125947322	CTAAAACTACCAAAAAAATT	tgAttACTACCAAtAAAATT-TGG	5	ENSG00000139364_ENST00000299308_TMEM132B_transmembrane	-	-	-	-	-
X	-	98596817	98596839	CTAAAACTACCAAAAAAATT	aaActACTACCAAAAAtATT-GGG	5	-	-	-	-	-	-
3	-	16208774	16208796	CTAAAACTACCAAAAAAATT	gaAtgACTACCAAAAAAtTT-AGG	5	-	-	-	-	-	-
13	+	73889431	73889453	CTAAAACTACCAAAAAAATT	aaAgtACTACCAAAAAAtTT-GGG	5	-	-	-	-	-	-
3	+	31782073	31782095	CTAAAACTACCAAAAAAATT	tgAggACTACCAAAAAAAaT-AGG	5	ENSG00000144645_ENST00000396556_OSBPL10_oxysterol	-	-	-	-	-
6	-	98299237	98299259	CTAAAACTACCAAAAAAATT	aaAtcACTACCAAAAAAATg-AGG	5	-	-	-	-	-	-
6	-	54867483	54867505	CTAAAACTACCAAAAAAATT	acAtAttTACCAAAAAAATT-GGG	5	-	-	-	-	-	-
4	+	82918219	82918241	CTAAAACTACCAAAAAAATT	aaAgAcCaACCAAAAAAATT-AGG	5	-	-	-	-	-	-
19	+	51960150	51960172	CTAAAACTACCAAAAAAATT	gaAcAAaaACCAAAAAAATT-GGG	5	ENSG00000105366_ENST00000321424_SIGLEC8_sialic	-	-	-	-	-
10	+	96266299	96266321	CTAAAACTACCAAAAAAATT	aaAtAAagACCAAAAAAATT-TGG	5	ENSG00000108239_ENST00000225235_TBC1D12_TBC1	-	-	-	-	-
12	+	91676978	91677000	CTAAAACTACCAAAAAAATT	tcAgAAtTACtAAAAAAATT-TGG	5	-	-	-	-	-	-
3	+	48152676	48152698	CTAAAACTACCAAAAAAATT	aaAtAAaTACaAAAAAAATT-AGG	5	-	-	-	-	-	-
2	+	197031386	197031408	CTAAAACTACCAAAAAAATT	taAtAAtTACCAAAAgAATT-TGG	5	ENSG00000081320_ENST00000263955_STK17B_serine/threonine	-	-	-	-	-
11	-	44149614	44149636	CTAAAACTACCAAAAAAATT	acAgAAaTACCAAAAAAgTT-GGG	5	ENSG00000151348_ENST00000533608_EXT2_exostosin	-	-	-	-	-
6	-	63253731	63253753	CTAAAACTACCAAAAAAATT	tcAcAAgTACCAAAAAAATa-TGG	5	-	-	-	-	-	-
9	-	105356574	105356596	CTAAAACTACCAAAAAAATT	tcAgAAaTACCAAAAAAATa-TGG	5	-	-	-	-	-	-
12	+	121234986	121235008	CTAAAACTACCAAAAAAATT	aaAcAACaAaCAAAAAAATT-GGG	5	ENSG00000157837_ENST00000353487_SPPL3_signal	-	-	-	-	-
14	+	50357049	50357071	CTAAAACTACCAAAAAAATT	aaAcAACaACaAAAAAAATT-AGG	5	-	-	-	-	-	-
10	-	30889565	30889587	CTAAAACTACCAAAAAAATT	aaAcAACaACaAAAAAAATT-AGG	5	-	-	-	-	-	-
6	+	6926952	6926974	CTAAAACTACCAAAAAAATT	tcAcAACaACCAAAtAAATT-AGG	5	-	-	-	-	-	-
4	+	101340547	101340569	CTAAAACTACCAAAAAAATT	taAcAACaACCAAAAAgATT-TGG	5	ENSG00000164035_ENST00000296420_EMCN_endomucin~ENSG00000164035_ENST00000305864_EMCN_endomucin~ENSG00000164035_ENST00000511970_EMCN_endomucin~	-	-	-	-	-
10	+	56135987	56136009	CTAAAACTACCAAAAAAATT	aaAgAACaACCAAAAAAcTT-TGG	5	ENSG00000150275_ENST00000320301_PCDH15_protocadherin-related	-	-	-	-	-
9	-	14351185	14351207	CTAAAACTACCAAAAAAATT	taAcAACaACCAAAAAAAgT-GGG	5	-	-	-	-	-	-
6	+	92866723	92866745	CTAAAACTACCAAAAAAATT	aaAcAACaACCAAAAAAAcT-GGG	5	-	-	-	-	-	-
13	+	74000027	74000049	CTAAAACTACCAAAAAAATT	aaAcAACaACCAAAAAAAcT-CGG	5	-	-	-	-	-	-
20	-	33755205	33755227	CTAAAACTACCAAAAAAATT	aaAcAACaACCAAAAAAAcT-GGG	5	-	-	-	-	-	-
11	-	56046491	56046513	CTAAAACTACCAAAAAAATT	agAcAACTgaCAAAAAAATT-TGG	5	-	-	-	-	-	-
11	+	27206309	27206331	CTAAAACTACCAAAAAAATT	aaAgAACTcCCAAAAtAATT-AGG	5	-	-	-	-	-	-
4	-	123686493	123686515	CTAAAACTACCAAAAAAATT	tgAgAACTAgaAAAAAAATT-AGG	5	-	-	-	-	-	-
X	+	66235996	66236018	CTAAAACTACCAAAAAAATT	aaAgAACTAttAAAAAAATT-AGG	5	-	-	-	-	-	-
15	-	94815684	94815706	CTAAAACTACCAAAAAAATT	agAtAACTAaaAAAAAAATT-GGG	5	ENSG00000140563_ENST00000456504_MCTP2_multiple	-	-	-	-	-
5	-	144949373	144949395	CTAAAACTACCAAAAAAATT	ggAcAACTAgCAAAAAcATT-GGG	5	-	-	-	-	-	-
3	-	33602357	33602379	CTAAAACTACCAAAAAAATT	acAcAACTACtAAAAAAAaT-GGG	5	ENSG00000163539_ENST00000468888_CLASP2_cytoplasmic	-	-	-	-	-
6	+	144480442	144480464	CTAAAACTACCAAAAAAATT	aaAcAACTACCAAtAAAATa-TGG	5	ENSG00000135604_ENST00000367568_STX11_syntaxin	-	-	-	-	-
12	+	38900694	38900716	CTAAAACTACCAAAAAAATT	tgAtAACTACCAAAcAAgTT-AGG	5	-	-	-	-	-	-
6	+	156329451	156329473	CTAAAACTACCAAAAAAATT	gaAcAACTACCAAAAAAgcT-TGG	5	-	-	-	-	-	-
X	+	6921313	6921335	CTAAAACTACCAAAAAAATT	agAAtgaTACCAAAAAAATT-GGG	5	-	-	-	-	-	-
6	+	2551137	2551159	CTAAAACTACCAAAAAAATT	taAAgtCTACCAAAAgAATT-AGG	5	-	-	-	-	-	-
10	+	94574322	94574344	CTAAAACTACCAAAAAAATT	taAAcAaTAaCAAAAAAATT-TGG	5	-	-	-	-	-	-
11	-	41115012	41115034	CTAAAACTACCAAAAAAATT	tgAAgAaTAaCAAAAAAATT-AGG	5	ENSG00000148948_ENST00000528697_LRRC4C_leucine	-	-	-	-	-
4	+	43590832	43590854	CTAAAACTACCAAAAAAATT	taAAcAgTACCAAAAAtATT-TGG	5	-	-	-	-	-	-
6	-	21886773	21886795	CTAAAACTACCAAAAAAATT	ggAAgAaTACCAAAAAAgTT-GGG	5	-	-	-	-	-	-
15	-	81463573	81463595	CTAAAACTACCAAAAAAATT	acAAcAaTACCAAAAAAAaT-GGG	5	-	-	-	-	-	-
8	-	136232074	136232096	CTAAAACTACCAAAAAAATT	taAAcAaTACCAAAAAAATg-AGG	5	-	-	-	-	-	-
14	-	71398328	71398350	CTAAAACTACCAAAAAAATT	taAAtAaTACCAAAAAAATc-TGG	5	ENSG00000100731_ENST00000238570_PCNX_pecanex	-	-	-	-	-
17	+	66071740	66071762	CTAAAACTACCAAAAAAATT	aaAAtACaAaCAAAAAAATT-AGG	5	-	-	-	-	-	-
1	-	155395667	155395689	CTAAAACTACCAAAAAAATT	aaAAcACcACaAAAAAAATT-AGG	5	ENSG00000116539_ENST00000368346_ASH1L_ash1	-	-	-	-	-
2	-	233170217	233170239	CTAAAACTACCAAAAAAATT	taAAtACaACCAAAAtAATT-AGG	5	ENSG00000144535_ENST00000273009_DIS3L2_DIS3	-	-	-	-	-
1	-	214444687	214444709	CTAAAACTACCAAAAAAATT	gcAAcACTgCaAAAAAAATT-GGG	5	-	-	-	-	-	-
3	-	106217934	106217956	CTAAAACTACCAAAAAAATT	tgAAtACTgCCAAtAAAATT-AGG	5	-	-	-	-	-	-
3	-	177527905	177527927	CTAAAACTACCAAAAAAATT	aaAAcACTgCCAAAAAAATc-TGG	5	-	-	-	-	-	-
5	-	34743768	34743790	CTAAAACTACCAAAAAAATT	tgAAcACTAagAAAAAAATT-GGG	5	ENSG00000039560_ENST00000265109_RAI14_retinoic	-	-	-	-	-
10	+	83444734	83444756	CTAAAACTACCAAAAAAATT	aaAAtACTAaCAAtAAAATT-AGG	5	-	-	-	-	-	-
2	-	215213628	215213650	CTAAAACTACCAAAAAAATT	agAAcACTAaCAAAAcAATT-TGG	5	ENSG00000144451_ENST00000331683_SPAG16_sperm	-	-	-	-	-
3	-	64820283	64820305	CTAAAACTACCAAAAAAATT	agAAcACTAaCAAAAAcATT-TGG	5	-	-	-	-	-	-
5	+	136810536	136810558	CTAAAACTACCAAAAAAATT	aaAAtACTAgCAAAAAAATa-TGG	5	ENSG00000152377_ENST00000394945_SPOCK1_sparc/osteonectin,	-	-	-	-	-
X	-	77860541	77860563	CTAAAACTACCAAAAAAATT	ggAAgACTACaAAAgAAATT-GGG	5	-	-	-	-	-	-
4	+	99903745	99903767	CTAAAACTACCAAAAAAATT	taAAcACTACtAAAAAAATc-AGG	5	-	-	-	-	-	-
5	+	15169599	15169621	CTAAAACTACCAAAAAAATT	aaAAtACTACCcAcAAAATT-AGG	5	-	-	-	-	-	-
5	+	22284372	22284394	CTAAAACTACCAAAAAAATT	aaAAtACTACCAcAAAAcTT-AGG	5	ENSG00000154162_ENST00000504376_CDH12_cadherin	-	-	-	-	-
8	+	29970953	29970975	CTAAAACTACCAAAAAAATT	agAAtACTACCAtAAAAgTT-GGG	5	ENSG00000104660_ENST00000523116_LEPROTL1_leptin	-	-	-	-	-
9	-	36865750	36865772	CTAAAACTACCAAAAAAATT	agAAgACTACCAgAAAAAcT-GGG	5	ENSG00000196092_ENST00000358127_PAX5_paired	-	-	-	-	-
X	-	12448333	12448355	CTAAAACTACCAAAAAAATT	gaAAgACTACCAAAttAATT-AGG	5	ENSG00000169933_ENST00000380682_FRMPD4_FERM	-	-	-	-	-
10	-	16022521	16022543	CTAAAACTACCAAAAAAATT	ggAAcACTACCAAAcAtATT-TGG	5	-	-	-	-	-	-
8	-	57259791	57259813	CTAAAACTACCAAAAAAATT	taAAgACTACCAAAAAccTT-TGG	5	-	-	-	-	-	-
4	-	32542241	32542263	CTAAAACTACCAAAAAAATT	tgAAcACTACCAAAAAtgTT-TGG	5	-	-	-	-	-	-
18	+	4913779	4913801	CTAAAACTACCAAAAAAATT	aaAAtACTACCAAAAAAtTg-GGG	5	-	-	-	-	-	-
12	+	50803383	50803405	CTAAAACTACCAAAAAAATT	aaAAAtaTACaAAAAAAATT-AGG	5	ENSG00000161813_ENST00000293618_LARP4_La	-	-	-	-	-
9	+	32186138	32186160	CTAAAACTACCAAAAAAATT	agAAAggTACaAAAAAAATT-AGG	5	-	-	-	-	-	-
3	+	17149403	17149425	CTAAAACTACCAAAAAAATT	aaAAAtaTACCAgAAAAATT-AGG	5	-	-	-	-	-	-
4	+	134543695	134543717	CTAAAACTACCAAAAAAATT	taAAAtgTACCAAgAAAATT-AGG	5	-	-	-	-	-	-
3	-	168797402	168797424	CTAAAACTACCAAAAAAATT	ggAAActTACCAAAcAAATT-GGG	5	-	-	-	-	-	-
5	-	85308420	85308442	CTAAAACTACCAAAAAAATT	aaAAAtgTACCAAAAcAATT-TGG	5	-	-	-	-	-	-
18	-	32708702	32708724	CTAAAACTACCAAAAAAATT	agAAAgaTACCAAAAgAATT-TGG	5	ENSG00000166974_ENST00000413393_MAPRE2_microtubule-associated	-	-	-	-	-
18	-	73913776	73913798	CTAAAACTACCAAAAAAATT	gaAAActTACCAAAAAAAcT-GGG	5	-	-	-	-	-	-
21	-	19842366	19842388	CTAAAACTACCAAAAAAATT	gaAAAttTACCAAAAAAAcT-AGG	5	ENSG00000154646_ENST00000422787_TMPRSS15_transmembrane	-	-	-	-	-
4	+	134498710	134498732	CTAAAACTACCAAAAAAATT	gaAAAgaTACCAAAAAAATg-TGG	5	-	-	-	-	-	-
X	+	24411778	24411800	CTAAAACTACCAAAAAAATT	aaAAAttTACCAAAAAAATa-TGG	5	-	-	-	-	-	-
2	+	37119101	37119123	CTAAAACTACCAAAAAAATT	agAAAtaTACCAAAAAAATa-GGG	5	ENSG00000115808_ENST00000263918_STRN_striatin,	-	-	-	-	-
12	+	71919306	71919328	CTAAAACTACCAAAAAAATT	acAAAcCccCCAAAAAAATT-TGG	5	ENSG00000139292_ENST00000266674_LGR5_leucine-rich	-	-	-	-	-
4	+	102487109	102487131	CTAAAACTACCAAAAAAATT	acAAAgCctCCAAAAAAATT-GGG	5	ENSG00000153064_ENST00000504592_BANK1_B-cell	-	-	-	-	-
6	+	97475427	97475449	CTAAAACTACCAAAAAAATT	gaAAAtCaACCAAAAtAATT-GGG	5	ENSG00000186231_ENST00000369261_KLHL32_kelch-like	-	-	-	-	-
21	-	39191040	39191062	CTAAAACTACCAAAAAAATT	aaAAAtCaACCAAAAAcATT-AGG	5	ENSG00000157542_ENST00000609713_KCNJ6_potassium	-	-	-	-	-
7	+	124023137	124023159	CTAAAACTACCAAAAAAATT	gaAAAtCaACCAAAAAAAaT-TGG	5	-	-	-	-	-	-
11	+	105210895	105210917	CTAAAACTACCAAAAAAATT	agAAAcCcACCAAAAAAAgT-GGG	5	-	-	-	-	-	-
4	+	20884606	20884628	CTAAAACTACCAAAAAAATT	aaAAAgCcACCAAAAAAATc-TGG	5	ENSG00000185774_ENST00000382148_KCNIP4_Kv	-	-	-	-	-
1	-	106061908	106061930	CTAAAACTACCAAAAAAATT	acAAAtCTgaCAAAAAAATT-AGG	5	-	-	-	-	-	-
4	-	35587379	35587401	CTAAAACTACCAAAAAAATT	agAAAcCTtaCAAAAAAATT-CGG	5	-	-	-	-	-	-
17	-	45243452	45243474	CTAAAACTACCAAAAAAATT	aaAAAtCTtCaAAAAAAATT-AGG	5	ENSG00000004897_ENST00000066544_CDC27_cell	-	-	-	-	-
1	-	105990998	105991020	CTAAAACTACCAAAAAAATT	acAAAgCTtCCAAAAAAATa-CGG	5	-	-	-	-	-	-
2	-	176952580	176952602	CTAAAACTACCAAAAAAATT	ggAAAcCTAaCcAAAAAATT-AGG	5	-	-	-	-	-	-
4	-	64923861	64923883	CTAAAACTACCAAAAAAATT	agAAAgCTAaCAAgAAAATT-TGG	5	-	-	-	-	-	-
18	+	19353933	19353955	CTAAAACTACCAAAAAAATT	gaAAAtCTAtCAAAAAgATT-GGG	5	ENSG00000101752_ENST00000261537_MIB1_mindbomb	-	-	-	-	-
2	+	13518103	13518125	CTAAAACTACCAAAAAAATT	gaAAAcCTAaCAAAAAAATg-TGG	5	-	-	-	-	-	-
15	-	89712992	89713014	CTAAAACTACCAAAAAAATT	taAAAtCTAgCAAAAAAATa-AGG	5	ENSG00000140526_ENST00000352732_ABHD2_abhydrolase	-	-	-	-	-
2	-	59131518	59131540	CTAAAACTACCAAAAAAATT	agAAAgCTAgCAAAAAAATa-GGG	5	-	-	-	-	-	-
X	-	28450957	28450979	CTAAAACTACCAAAAAAATT	aaAAAtCTACatAAAAAATT-AGG	5	-	-	-	-	-	-
2	-	164389007	164389029	CTAAAACTACCAAAAAAATT	agAAAtCTACttAAAAAATT-TGG	5	-	-	-	-	-	-
14	-	74452432	74452454	CTAAAACTACCAAAAAAATT	gcAAAtCTACtAgAAAAATT-TGG	5	ENSG00000187097_ENST00000557325_ENTPD5_ectonucleoside	-	-	-	-	-
2	+	175429002	175429024	CTAAAACTACCAAAAAAATT	gcAAAtCTACaAAAAAAtTT-TGG	5	ENSG00000115935_ENST00000392547_WIPF1_WAS/WASL	-	-	-	-	-
19	-	34708849	34708871	CTAAAACTACCAAAAAAATT	taAAAtCTACaAAAAAAATc-GGG	5	ENSG00000257103_ENST00000540746_LSM14A_LSM14A,	-	-	-	-	-
10	+	37813548	37813570	CTAAAACTACCAAAAAAATT	acAAAtCTACCActAAAATT-TGG	5	-	-	-	-	-	-
6	-	9381777	9381799	CTAAAACTACCAAAAAAATT	ggAAAcCTACCAtAAAtATT-TGG	5	-	-	-	-	-	-
13	-	73067683	73067705	CTAAAACTACCAAAAAAATT	tgAAAcCTACCAAgAAAATg-AGG	5	-	-	-	-	-	-
21	+	15966471	15966493	CTAAAACTACCAAAAAAATT	acAAAgCTACCAAActAATT-GGG	5	-	-	-	-	-	-
5	+	106774379	106774401	CTAAAACTACCAAAAAAATT	acAAAgCTACCAAAtAgATT-CGG	5	ENSG00000184349_ENST00000333274_EFNA5_ephrin-A5~	-	-	-	-	-
3	-	137934478	137934500	CTAAAACTACCAAAAAAATT	taAAAtCTACCAAAAtAtTT-TGG	5	ENSG00000114098_ENST00000481646_ARMC8_armadillo	-	-	-	-	-
7	-	110610993	110611015	CTAAAACTACCAAAAAAATT	tcAAAcCTACCAAAAAtATg-TGG	5	ENSG00000184903_ENST00000405709_IMMP2L_IMP2	-	-	-	-	-
2	+	99703298	99703320	CTAAAACTACCAAAAAAATT	taAAAtCTACCAAAAAAcTg-AGG	5	ENSG00000135951_ENST00000393483_TSGA10_testis	-	-	-	-	-
15	+	70266209	70266231	CTAAAACTACCAAAAAAATT	aaAAAAtggCCAAAAAAATT-GGG	5	-	-	-	-	-	-
7	-	100242072	100242094	CTAAAACTACCAAAAAAATT	aaAAAAaacCCAAAAAAATT-GGG	5	ENSG00000077080_ENST00000160382_ACTL6B_actin-like	-	-	-	-	-
5	+	35872979	35873001	CTAAAACTACCAAAAAAATT	gaAAAAtgAgCAAAAAAATT-GGG	5	ENSG00000168685_ENST00000303115_IL7R_interleukin	-	-	-	-	-
7	-	6181370	6181392	CTAAAACTACCAAAAAAATT	tcAAAAacAaCAAAAAAATT-AGG	5	ENSG00000106346_ENST00000306177_USP42_ubiquitin	-	-	-	-	-
11	-	131889039	131889061	CTAAAACTACCAAAAAAATT	tgAAAAaaAaCAAAAAAATT-AGG	5	ENSG00000182667_ENST00000374791_NTM_neurotrimin~ENSG00000182667_ENST00000539799_NTM_neurotrimin~ENSG00000182667_ENST00000427481_NTM_neurotrimin~ENSG00000182667_ENST00000374786_NTM_neurotrimin~ENSG00000182667_ENST00000425719_NTM_neurotrimin~ENSG00000182667_ENST00000374784_NTM_neurotrimin~	-	-	-	-	-
5	-	21146441	21146463	CTAAAACTACCAAAAAAATT	aaAAAAgaAtCAAAAAAATT-TGG	5	-	-	-	-	-	-
3	+	123626398	123626420	CTAAAACTACCAAAAAAATT	aaAAAAaaAtCAAAAAAATT-AGG	5	-	-	-	-	-	-
2	+	186530005	186530027	CTAAAACTACCAAAAAAATT	aaAAAAaaAaCAAAAAAATT-TGG	5	-	-	-	-	-	-
18	+	38915905	38915927	CTAAAACTACCAAAAAAATT	aaAAAAagAaCAAAAAAATT-GGG	5	-	-	-	-	-	-
5	+	96090880	96090902	CTAAAACTACCAAAAAAATT	acAAAAaaAtCAAAAAAATT-AGG	5	ENSG00000153113_ENST00000338252_CAST_calpastatin~ENSG00000153113_ENST00000508830_CAST_calpastatin~ENSG00000153113_ENST00000325674_CAST_calpastatin~ENSG00000153113_ENST00000359176_CAST_calpastatin~ENSG00000153113_ENST00000395812_CAST_calpastatin~ENSG00000153113_ENST00000395813_CAST_calpastatin~ENSG00000153113_ENST00000508608_CAST_calpastatin~ENSG00000153113_ENST00000341926_CAST_calpastatin~ENSG000…	-	-	-	-	-
1	-	169523288	169523310	CTAAAACTACCAAAAAAATT	gaAAAAgaACaAAAAAAATT-TGG	5	ENSG00000198734_ENST00000367796_F5_coagulation	-	-	-	-	-
1	+	196218243	196218265	CTAAAACTACCAAAAAAATT	aaAAAAaaACtAAAAAAATT-GGG	5	ENSG00000162687_ENST00000367433_KCNT2_potassium	-	-	-	-	-
4	+	150911707	150911729	CTAAAACTACCAAAAAAATT	aaAAAAaaACtAAAAAAATT-AGG	5	-	-	-	-	-	-
3	-	175042928	175042950	CTAAAACTACCAAAAAAATT	aaAAAAaaACaAAAAAAATT-TGG	5	ENSG00000177694_ENST00000454872_NAALADL2_N-acetylated	-	-	-	-	-
14	+	78022820	78022842	CTAAAACTACCAAAAAAATT	acAAAAgaACaAAAAAAATT-AGG	5	ENSG00000100596_ENST00000216484_SPTLC2_serine	-	-	-	-	-
9	+	115200532	115200554	CTAAAACTACCAAAAAAATT	acAAAAaaACaAAAAAAATT-TGG	5	ENSG00000119471_ENST00000398805_HSDL2_hydroxysteroid	-	-	-	-	-
8	-	95702344	95702366	CTAAAACTACCAAAAAAATT	acAAAAaaACaAAAAAAATT-AGG	5	ENSG00000104413_ENST00000423620_ESRP1_epithelial	-	-	-	-	-
X	-	132622724	132622746	CTAAAACTACCAAAAAAATT	acAAAAaaACaAAAAAAATT-AGG	5	-	-	-	-	-	-
20	-	9162041	9162063	CTAAAACTACCAAAAAAATT	ggAAAAacACCtAAAAAATT-AGG	5	ENSG00000101333_ENST00000334005_PLCB4_phospholipase	-	-	-	-	-
2	+	109269376	109269398	CTAAAACTACCAAAAAAATT	aaAAAAaaACCtAAAAAATT-AGG	5	ENSG00000169756_ENST00000544547_LIMS1_LIM	-	-	-	-	-
14	+	75657025	75657047	CTAAAACTACCAAAAAAATT	taAAAAaaACCAcAAAAATT-AGG	5	-	-	-	-	-	-
10	+	133309507	133309529	CTAAAACTACCAAAAAAATT	taAAAAacACCAgAAAAATT-AGG	5	-	-	-	-	-	-
12	+	3941111	3941133	CTAAAACTACCAAAAAAATT	tgAAAAtaACCAgAAAAATT-TGG	5	ENSG00000111224_ENST00000397096_PARP11_poly	-	-	-	-	-
2	-	238883130	238883152	CTAAAACTACCAAAAAAATT	aaAAAAaaACCAcAAAAATT-TGG	5	ENSG00000184182_ENST00000441728_UBE2F_ubiquitin-conjugating	-	-	-	-	-
16	-	70188526	70188548	CTAAAACTACCAAAAAAATT	agAAAAaaACCAcAAAAATT-AGG	5	ENSG00000090857_ENST00000288050_PDPR_pyruvate	-	-	-	-	-
16	+	9517770	9517792	CTAAAACTACCAAAAAAATT	aaAAAAaaACCAAcAAAATT-AGG	5	-	-	-	-	-	-
10	+	114031343	114031365	CTAAAACTACCAAAAAAATT	agAAAAtcACCAAAtAAATT-GGG	5	-	-	-	-	-	-
13	+	67783661	67783683	CTAAAACTACCAAAAAAATT	tcAAAAacACCAAAAgAATT-TGG	5	ENSG00000184226_ENST00000544246_PCDH9_protocadherin	-	-	-	-	-
2	-	164691706	164691728	CTAAAACTACCAAAAAAATT	acAAAAtaACCAAAAtAATT-AGG	5	-	-	-	-	-	-
15	+	30070243	30070265	CTAAAACTACCAAAAAAATT	taAAAAaaACCAAAAAcATT-AGG	5	ENSG00000104067_ENST00000346128_TJP1_tight	-	-	-	-	-
18	-	12225411	12225433	CTAAAACTACCAAAAAAATT	aaAAAAaaACCAAAAAcATT-GGG	5	-	-	-	-	-	-
11	-	55838334	55838356	CTAAAACTACCAAAAAAATT	aaAAAAaaACCAAAAAtATT-AGG	5	-	-	-	-	-	-
8	-	115609064	115609086	CTAAAACTACCAAAAAAATT	agAAAAtcACCAAAAAcATT-AGG	5	-	-	-	-	-	-
X	-	85886788	85886810	CTAAAACTACCAAAAAAATT	ggAAAAgaACCAAAAAAgTT-TGG	5	ENSG00000126733_ENST00000373131_DACH2_dachshund	-	-	-	-	-
20	-	136048	136070	CTAAAACTACCAAAAAAATT	tgAAAAtaACCAAAAAAgTT-GGG	5	-	-	-	-	-	-
5	-	59950167	59950189	CTAAAACTACCAAAAAAATT	aaAAAAacACCAAAAAAcTT-AGG	5	ENSG00000035499_ENST00000265036_DEPDC1B_DEP	-	-	-	-	-
13	+	76550188	76550210	CTAAAACTACCAAAAAAATT	gcAAAAagACCAAAAAAAaT-TGG	5	-	-	-	-	-	-
1	+	118719273	118719295	CTAAAACTACCAAAAAAATT	aaAAAAtcACCAAAAAAAgT-TGG	5	ENSG00000155761_ENST00000336338_SPAG17_sperm	-	-	-	-	-
2	+	227651384	227651406	CTAAAACTACCAAAAAAATT	aaAAAAaaACCAAAAAAAaT-TGG	5	ENSG00000169047_ENST00000305123_IRS1_insulin	-	-	-	-	-
20	-	35379560	35379582	CTAAAACTACCAAAAAAATT	aaAAAAaaACCAAAAAAAcT-AGG	5	-	-	-	-	-	-
1	+	197156012	197156034	CTAAAACTACCAAAAAAATT	acAAAAaaACCAAAAAAAaT-TGG	5	ENSG00000177888_ENST00000367405_ZBTB41_zinc	-	-	-	-	-
6	-	96052211	96052233	CTAAAACTACCAAAAAAATT	ggAAAAagACCAAAAAAATa-TGG	5	ENSG00000172469_ENST00000358812_MANEA_mannosidase,	-	-	-	-	-
13	+	49904855	49904877	CTAAAACTACCAAAAAAATT	aaAAAAgaACCAAAAAAATc-TGG	5	ENSG00000102547_ENST00000355854_CAB39L_calcium	-	-	-	-	-
5	+	46316273	46316295	CTAAAACTACCAAAAAAATT	taAAAAgTctCAAAAAAATT-AGG	5	-	-	-	-	-	-
5	+	152408098	152408120	CTAAAACTACCAAAAAAATT	tgAAAAtTctCAAAAAAATT-AGG	5	-	-	-	-	-	-
1	+	31645460	31645482	CTAAAACTACCAAAAAAATT	acAAAAaTtaCAAAAAAATT-AGG	5	-	-	-	-	-	-
22	+	39447792	39447814	CTAAAACTACCAAAAAAATT	acAAAAaTtaCAAAAAAATT-AGG	5	ENSG00000128394_ENST00000308521_APOBEC3F_apolipoprotein	-	-	-	-	-
2	+	105101398	105101420	CTAAAACTACCAAAAAAATT	aaAAAAtTgCtAAAAAAATT-AGG	5	-	-	-	-	-	-
10	-	120469587	120469609	CTAAAACTACCAAAAAAATT	aaAAAAaTcCCAAAcAAATT-AGG	5	ENSG00000151893_ENST00000369151_CACUL1_CDK2-associated,	-	-	-	-	-
2	-	178316698	178316720	CTAAAACTACCAAAAAAATT	ggAAAAaTcCCAAAAtAATT-GGG	5	ENSG00000018510_ENST00000264167_AGPS_alkylglycerone	-	-	-	-	-
3	-	116816620	116816642	CTAAAACTACCAAAAAAATT	tgAAAAtTtCCAAAAtAATT-TGG	5	-	-	-	-	-	-
1	-	236409460	236409482	CTAAAACTACCAAAAAAATT	gaAAAAaTAaaAAAAAAATT-TGG	5	ENSG00000086619_ENST00000354619_ERO1LB_ERO1-like	-	-	-	-	-
5	-	62905162	62905184	CTAAAACTACCAAAAAAATT	gcAAAAtTAgaAAAAAAATT-AGG	5	-	-	-	-	-	-
8	-	80023476	80023498	CTAAAACTACCAAAAAAATT	gcAAAAaTAatAAAAAAATT-TGG	5	-	-	-	-	-	-
13	+	99088282	99088304	CTAAAACTACCAAAAAAATT	ggAAAAtTAaaAAAAAAATT-AGG	5	ENSG00000152767_ENST00000319562_FARP1_FERM,	-	-	-	-	-
9	+	109153855	109153877	CTAAAACTACCAAAAAAATT	ggAAAAaTAaaAAAAAAATT-GGG	5	-	-	-	-	-	-
9	+	102762553	102762575	CTAAAACTACCAAAAAAATT	taAAAAgTAaaAAAAAAATT-AGG	5	ENSG00000023318_ENST00000262455_ERP44_endoplasmic	-	-	-	-	-
X	+	2929642	2929664	CTAAAACTACCAAAAAAATT	taAAAAtTAagAAAAAAATT-AGG	5	ENSG00000205667_ENST00000381130_ARSH_arylsulfatase	-	-	-	-	-
10	+	63964783	63964805	CTAAAACTACCAAAAAAATT	taAAAAtTAagAAAAAAATT-GGG	5	ENSG00000182010_ENST00000395265_RTKN2_rhotekin	-	-	-	-	-
2	+	234736374	234736396	CTAAAACTACCAAAAAAATT	taAAAAtTAaaAAAAAAATT-AGG	5	-	-	-	-	-	-
4	+	188692471	188692493	CTAAAACTACCAAAAAAATT	taAAAAtTAaaAAAAAAATT-AGG	5	-	-	-	-	-	-
6	+	82959426	82959448	CTAAAACTACCAAAAAAATT	taAAAAtTAaaAAAAAAATT-AGG	5	-	-	-	-	-	-
10	+	104675308	104675330	CTAAAACTACCAAAAAAATT	taAAAAtTAaaAAAAAAATT-AGG	5	-	-	-	-	-	-
10	+	116446105	116446127	CTAAAACTACCAAAAAAATT	taAAAAtTAaaAAAAAAATT-AGG	5	-	-	-	-	-	-
7	-	39735161	39735183	CTAAAACTACCAAAAAAATT	taAAAAaTAgaAAAAAAATT-TGG	5	ENSG00000006451_ENST00000005257_RALA_v-ral	-	-	-	-	-
15	-	91273239	91273261	CTAAAACTACCAAAAAAATT	taAAAAaTAagAAAAAAATT-AGG	5	ENSG00000197299_ENST00000355112_BLM_Bloom	-	-	-	-	-
7	+	35244916	35244938	CTAAAACTACCAAAAAAATT	taAAAAaTAaaAAAAAAATT-TGG	5	ENSG00000164532_ENST00000408931_TBX20_T-box	-	-	-	-	-
3	-	147298600	147298622	CTAAAACTACCAAAAAAATT	taAAAAaTAaaAAAAAAATT-TGG	5	-	-	-	-	-	-
6	-	140837340	140837362	CTAAAACTACCAAAAAAATT	tcAAAAtTAgtAAAAAAATT-AGG	5	-	-	-	-	-	-
13	-	70656620	70656642	CTAAAACTACCAAAAAAATT	tgAAAAtTAtgAAAAAAATT-TGG	5	ENSG00000150361_ENST00000377844_KLHL1_kelch-like	-	-	-	-	-
7	+	32041297	32041319	CTAAAACTACCAAAAAAATT	aaAAAAgTAaaAAAAAAATT-AGG	5	ENSG00000154678_ENST00000396191_PDE1C_phosphodiesterase	-	-	-	-	-
4	+	135030784	135030806	CTAAAACTACCAAAAAAATT	aaAAAAtTAatAAAAAAATT-AGG	5	-	-	-	-	-	-
1	+	29819071	29819093	CTAAAACTACCAAAAAAATT	aaAAAAtTAaaAAAAAAATT-AGG	5	-	-	-	-	-	-
2	+	203446628	203446650	CTAAAACTACCAAAAAAATT	aaAAAAtTAaaAAAAAAATT-TGG	5	-	-	-	-	-	-
7	+	52229005	52229027	CTAAAACTACCAAAAAAATT	aaAAAAtTAaaAAAAAAATT-TGG	5	-	-	-	-	-	-
22	+	39859754	39859776	CTAAAACTACCAAAAAAATT	aaAAAAtTAaaAAAAAAATT-AGG	5	ENSG00000128268_ENST00000341184_MGAT3_mannosyl	-	-	-	-	-
4	-	172279482	172279504	CTAAAACTACCAAAAAAATT	aaAAAAtTAaaAAAAAAATT-AGG	5	-	-	-	-	-	-
19	+	12199593	12199615	CTAAAACTACCAAAAAAATT	aaAAAAaTAaaAAAAAAATT-TGG	5	-	-	-	-	-	-
14	-	61951600	61951622	CTAAAACTACCAAAAAAATT	aaAAAAaTAaaAAAAAAATT-AGG	5	ENSG00000027075_ENST00000332981_PRKCH_protein	-	-	-	-	-
17	+	26568771	26568793	CTAAAACTACCAAAAAAATT	acAAAAtTAaaAAAAAAATT-TGG	5	-	-	-	-	-	-
12	-	111614011	111614033	CTAAAACTACCAAAAAAATT	acAAAAtTAaaAAAAAAATT-AGG	5	ENSG00000111249_ENST00000261726_CUX2_cut-like	-	-	-	-	-
17	-	1098245	1098267	CTAAAACTACCAAAAAAATT	acAAAAtTAaaAAAAAAATT-AGG	5	-	-	-	-	-	-
1	+	28984864	28984886	CTAAAACTACCAAAAAAATT	acAAAAaTAaaAAAAAAATT-GGG	5	-	-	-	-	-	-
17	-	73868396	73868418	CTAAAACTACCAAAAAAATT	acAAAAaTAaaAAAAAAATT-GGG	5	-	-	-	-	-	-
19	-	14863880	14863902	CTAAAACTACCAAAAAAATT	acAAAAaTAaaAAAAAAATT-AGG	5	ENSG00000127507_ENST00000315576_EMR2_egf-like	-	-	-	-	-
6	-	53550263	53550285	CTAAAACTACCAAAAAAATT	agAAAAgTAgaAAAAAAATT-TGG	5	-	-	-	-	-	-
6	-	39227033	39227055	CTAAAACTACCAAAAAAATT	agAAAAgTAagAAAAAAATT-GGG	5	-	-	-	-	-	-
X	+	101441258	101441280	CTAAAACTACCAAAAAAATT	agAAAAtTAggAAAAAAATT-AGG	5	-	-	-	-	-	-
16	-	79967055	79967077	CTAAAACTACCAAAAAAATT	ggAAAAaTAaCAcAAAAATT-AGG	5	-	-	-	-	-	-
4	-	66608362	66608384	CTAAAACTACCAAAAAAATT	acAAAAtTAaCAAgAAAATT-TGG	5	-	-	-	-	-	-
12	+	70625003	70625025	CTAAAACTACCAAAAAAATT	aaAAAAgTAaCAAAcAAATT-TGG	5	-	-	-	-	-	-
7	+	2839049	2839071	CTAAAACTACCAAAAAAATT	acAAAAaTAtCAAAcAAATT-AGG	5	ENSG00000146535_ENST00000275364_GNA12_guanine	-	-	-	-	-
8	-	141162910	141162932	CTAAAACTACCAAAAAAATT	tcAAAAaTAgCAAAAtAATT-AGG	5	ENSG00000167632_ENST00000389327_TRAPPC9_trafficking	-	-	-	-	-
1	-	211348374	211348396	CTAAAACTACCAAAAAAATT	aaAAAAgTAgCAAAAtAATT-AGG	5	-	-	-	-	-	-
13	+	98857204	98857226	CTAAAACTACCAAAAAAATT	aaAAAAaTAgCAAAAcAATT-TGG	5	ENSG00000152767_ENST00000319562_FARP1_FERM,	-	-	-	-	-
10	-	64075796	64075818	CTAAAACTACCAAAAAAATT	agAAAAtTAtCAAAAtAATT-TGG	5	-	-	-	-	-	-
6	+	149420735	149420757	CTAAAACTACCAAAAAAATT	agAAAAtTAaCAAAAAcATT-GGG	5	-	-	-	-	-	-
8	-	117282774	117282796	CTAAAACTACCAAAAAAATT	agAAAAtTAaCAAAAAcATT-TGG	5	-	-	-	-	-	-
X	-	86213039	86213061	CTAAAACTACCAAAAAAATT	agAAAAtTAaCAAAAAtATT-CGG	5	-	-	-	-	-	-
1	-	217836170	217836192	CTAAAACTACCAAAAAAATT	agAAAAaTAtCAAAAAtATT-GGG	5	ENSG00000162814_ENST00000366933_SPATA17_spermatogenesis	-	-	-	-	-
4	+	84351060	84351082	CTAAAACTACCAAAAAAATT	taAAAAtTAaCAAAAAAtTT-AGG	5	ENSG00000163312_ENST00000295488_HELQ_helicase,	-	-	-	-	-
17	+	53490974	53490996	CTAAAACTACCAAAAAAATT	aaAAAAtTAaCAAAAAAtTT-AGG	5	ENSG00000108960_ENST00000262065_MMD_monocyte	-	-	-	-	-
9	-	14101945	14101967	CTAAAACTACCAAAAAAATT	aaAAAAaTAgCAAAAAAtTT-TGG	5	ENSG00000147862_ENST00000380959_NFIB_nuclear	-	-	-	-	-
4	-	65391573	65391595	CTAAAACTACCAAAAAAATT	agAAAAtTAaCAAAAAAcTT-TGG	5	-	-	-	-	-	-
6	-	80389456	80389478	CTAAAACTACCAAAAAAATT	taAAAAaTAaCAAAAAAAgT-TGG	5	ENSG00000198478_ENST00000369838_SH3BGRL2_SH3	-	-	-	-	-
X	-	110018996	110019018	CTAAAACTACCAAAAAAATT	aaAAAAgTAaCAAAAAAAcT-AGG	5	ENSG00000101938_ENST00000372045_CHRDL1_chordin-like	-	-	-	-	-
12	-	19624625	19624647	CTAAAACTACCAAAAAAATT	acAAAAgTAaCAAAAAAAaT-TGG	5	ENSG00000139154_ENST00000541908_AEBP2_AE	-	-	-	-	-
8	+	122578320	122578342	CTAAAACTACCAAAAAAATT	acAAAAaTAaCAAAAAAAaT-GGG	5	-	-	-	-	-	-
20	+	40186151	40186173	CTAAAACTACCAAAAAAATT	taAAAAaTAaCAAAAAAATc-AGG	5	ENSG00000124177_ENST00000373233_CHD6_chromodomain	-	-	-	-	-
10	-	112698933	112698955	CTAAAACTACCAAAAAAATT	aaAAAAaTAgCAAAAAAATc-TGG	5	ENSG00000108061_ENST00000265277_SHOC2_soc-2	-	-	-	-	-
16	-	1355211	1355233	CTAAAACTACCAAAAAAATT	aaAAAAaTAaCAAAAAAATc-TGG	5	-	-	-	-	-	-
4	-	190442987	190443009	CTAAAACTACCAAAAAAATT	taAAAAgTACttAAAAAATT-GGG	5	-	-	-	-	-	-
3	-	116165813	116165835	CTAAAACTACCAAAAAAATT	aaAAAAaTACagAAAAAATT-AGG	5	-	-	-	-	-	-
20	-	30888241	30888263	CTAAAACTACCAAAAAAATT	aaAAAAaTACagAAAAAATT-GGG	5	ENSG00000101350_ENST00000375712_KIF3B_kinesin	-	-	-	-	-
4	-	71932314	71932336	CTAAAACTACCAAAAAAATT	gaAAAAtTACaAAgAAAATT-TGG	5	-	-	-	-	-	-
1	-	81556486	81556508	CTAAAACTACCAAAAAAATT	gaAAAAaTACaAAgAAAATT-AGG	5	-	-	-	-	-	-
12	-	20305792	20305814	CTAAAACTACCAAAAAAATT	aaAAAAaTACgAAtAAAATT-AGG	5	-	-	-	-	-	-
X	+	16746625	16746647	CTAAAACTACCAAAAAAATT	acAAAAaTACaAAcAAAATT-AGG	5	ENSG00000169895_ENST00000380155_SYAP1_synapse	-	-	-	-	-
14	+	50625340	50625362	CTAAAACTACCAAAAAAATT	agAAAAgTACgAAcAAAATT-GGG	5	ENSG00000100485_ENST00000216373_SOS2_son	-	-	-	-	-
13	+	23770075	23770097	CTAAAACTACCAAAAAAATT	gaAAAAaTACaAAAgAAATT-TGG	5	ENSG00000102683_ENST00000218867_SGCG_sarcoglycan,	-	-	-	-	-
6	-	21387935	21387957	CTAAAACTACCAAAAAAATT	ggAAAAtTACaAAAtAAATT-GGG	5	-	-	-	-	-	-
11	-	63955853	63955875	CTAAAACTACCAAAAAAATT	aaAAAAaTACaAAAtAAATT-TGG	5	ENSG00000168439_ENST00000358794_STIP1_stress-induced-phosphoprotein	-	-	-	-	-
12	-	82251159	82251181	CTAAAACTACCAAAAAAATT	acAAAAaTACtAAAtAAATT-TGG	5	-	-	-	-	-	-
8	-	127102566	127102588	CTAAAACTACCAAAAAAATT	gaAAAAtTACaAAAAtAATT-TGG	5	-	-	-	-	-	-
2	-	149533509	149533531	CTAAAACTACCAAAAAAATT	aaAAAAaTACaAAAAcAATT-AGG	5	ENSG00000135999_ENST00000258484_EPC2_enhancer	-	-	-	-	-
6	+	18264013	18264035	CTAAAACTACCAAAAAAATT	tgAAAAaTACaAAAAAAcTT-CGG	5	ENSG00000124795_ENST00000397239_DEK_DEK	-	-	-	-	-
10	-	9161589	9161611	CTAAAACTACCAAAAAAATT	aaAAAAgTACaAAAAAAcTT-TGG	5	-	-	-	-	-	-
15	-	91051788	91051810	CTAAAACTACCAAAAAAATT	gaAAAAaTACtAAAAAAAaT-AGG	5	-	-	-	-	-	-
10	+	70507993	70508015	CTAAAACTACCAAAAAAATT	ggAAAAaTACaAAAAAAAcT-GGG	5	ENSG00000060339_ENST00000535016_CCAR1_cell	-	-	-	-	-
1	+	82423682	82423704	CTAAAACTACCAAAAAAATT	taAAAAaTACaAAAAAAAaT-GGG	5	ENSG00000117114_ENST00000370721_LPHN2_latrophilin	-	-	-	-	-
2	+	108103686	108103708	CTAAAACTACCAAAAAAATT	taAAAAaTACaAAAAAAAaT-AGG	5	-	-	-	-	-	-
10	+	16567144	16567166	CTAAAACTACCAAAAAAATT	taAAAAaTACaAAAAAAAaT-TGG	5	-	-	-	-	-	-
15	+	77139709	77139731	CTAAAACTACCAAAAAAATT	taAAAAaTACaAAAAAAAaT-GGG	5	ENSG00000140386_ENST00000538941_SCAPER_S-phase	-	-	-	-	-
3	-	10033968	10033990	CTAAAACTACCAAAAAAATT	taAAAAaTACaAAAAAAAaT-TGG	5	-	-	-	-	-	-
2	-	182831212	182831234	CTAAAACTACCAAAAAAATT	aaAAAAaTACtAAAAAAAcT-GGG	5	-	-	-	-	-	-
7	+	140570874	140570896	CTAAAACTACCAAAAAAATT	aaAAAAaTACaAAAAAAAaT-TGG	5	ENSG00000157764_ENST00000288602_BRAF_v-raf	-	-	-	-	-
1	-	62014351	62014373	CTAAAACTACCAAAAAAATT	acAAAAaTACaAAAAAAAcT-GGG	5	-	-	-	-	-	-
16	-	3787753	3787775	CTAAAACTACCAAAAAAATT	agAAAAaTACaAAAAAAAaT-TGG	5	ENSG00000005339_ENST00000262367_CREBBP_CREB	-	-	-	-	-
5	+	97650292	97650314	CTAAAACTACCAAAAAAATT	aaAAAAtTACaAAAAAAATg-TGG	5	-	-	-	-	-	-
6	+	158606862	158606884	CTAAAACTACCAAAAAAATT	aaAAAAaTACaAAAAAAATc-TGG	5	ENSG00000272047_ENST00000607778_GTF2H5_general	-	-	-	-	-
21	+	31383242	31383264	CTAAAACTACCAAAAAAATT	taAAAAaTACCccAAAAATT-AGG	5	-	-	-	-	-	-
7	+	25048645	25048667	CTAAAACTACCAAAAAAATT	gaAAAAtTACCcAAAAAcTT-AGG	5	-	-	-	-	-	-
3	-	151263309	151263331	CTAAAACTACCAAAAAAATT	tcAAAAgTACCAcAgAAATT-GGG	5	-	-	-	-	-	-
5	+	21515385	21515407	CTAAAACTACCAAAAAAATT	aaAAAAtTACCAcAAAAgTT-AGG	5	-	-	-	-	-	-
5	+	69230239	69230261	CTAAAACTACCAAAAAAATT	aaAAAAtTACCAcAAAAgTT-GGG	5	-	-	-	-	-	-
5	+	70105289	70105311	CTAAAACTACCAAAAAAATT	aaAAAAtTACCAcAAAAgTT-GGG	5	-	-	-	-	-	-
5	-	29445632	29445654	CTAAAACTACCAAAAAAATT	aaAAAAtTACCAcAAAAgTT-GGG	5	-	-	-	-	-	-
5	-	69479521	69479543	CTAAAACTACCAAAAAAATT	aaAAAAtTACCAcAAAAgTT-GGG	5	-	-	-	-	-	-
5	-	70479914	70479936	CTAAAACTACCAAAAAAATT	aaAAAAtTACCAcAAAAgTT-GGG	5	-	-	-	-	-	-
12	+	76213827	76213849	CTAAAACTACCAAAAAAATT	aaAAAAtTACCAtAAAAtTT-GGG	5	-	-	-	-	-	-
8	-	88953891	88953913	CTAAAACTACCAAAAAAATT	aaAAAAaTACCAcAAAAAgT-AGG	5	-	-	-	-	-	-
X	-	145466055	145466077	CTAAAACTACCAAAAAAATT	agAAAAaTACCAAgAgAATT-GGG	5	-	-	-	-	-	-
6	-	148009449	148009471	CTAAAACTACCAAAAAAATT	aaAAAAtTACCAAgAAtATT-AGG	5	-	-	-	-	-	-
1	+	92870286	92870308	CTAAAACTACCAAAAAAATT	aaAAAAtTACCAAcAAAtTT-TGG	5	-	-	-	-	-	-
7	+	10364915	10364937	CTAAAACTACCAAAAAAATT	agAAAAaTACCAAcAAAgTT-GGG	5	-	-	-	-	-	-
4	-	56286836	56286858	CTAAAACTACCAAAAAAATT	gaAAAAtTACCAAcAAAAaT-AGG	5	ENSG00000134851_ENST00000381334_TMEM165_transmembrane	-	-	-	-	-
13	-	62210195	62210217	CTAAAACTACCAAAAAAATT	gaAAAAaTACCAAtAAAAaT-GGG	5	-	-	-	-	-	-
14	-	88909585	88909607	CTAAAACTACCAAAAAAATT	taAAAAtTACCAAcAAAAaT-AGG	5	-	-	-	-	-	-
3	+	76675626	76675648	CTAAAACTACCAAAAAAATT	aaAAAAgTACCAAgAAAATg-AGG	5	ENSG00000185008_ENST00000487694_ROBO2_roundabout,	-	-	-	-	-
15	-	71188397	71188419	CTAAAACTACCAAAAAAATT	aaAAAAaTACCAAAccAATT-TGG	5	ENSG00000137821_ENST00000544974_LRRC49_leucine	-	-	-	-	-
4	+	179519433	179519455	CTAAAACTACCAAAAAAATT	aaAAAAtTACCAAAtAtATT-TGG	5	-	-	-	-	-	-
17	+	19758963	19758985	CTAAAACTACCAAAAAAATT	acAAAAaTACCAAAcAAAaT-GGG	5	ENSG00000083290_ENST00000361658_ULK2_unc-51	-	-	-	-	-
2	-	62428722	62428744	CTAAAACTACCAAAAAAATT	tgAAAAgTACCAAAcAAATa-AGG	5	ENSG00000170340_ENST00000301998_B3GNT2_UDP-GlcNAc:betaGal	-	-	-	-	-
5	+	146320854	146320876	CTAAAACTACCAAAAAAATT	gaAAAAaTACCAAAAcAcTT-GGG	5	ENSG00000156475_ENST00000394414_PPP2R2B_protein	-	-	-	-	-
4	+	123479971	123479993	CTAAAACTACCAAAAAAATT	gaAAAAtTACCAAAAAtAaT-TGG	5	-	-	-	-	-	-
6	+	38542211	38542233	CTAAAACTACCAAAAAAATT	aaAAAAgTACCAAAAAgAcT-AGG	5	ENSG00000183826_ENST00000314100_BTBD9_BTB	-	-	-	-	-
8	+	87387366	87387388	CTAAAACTACCAAAAAAATT	aaAAAAtTACCAAAAAcAaT-AGG	5	ENSG00000123124_ENST00000517970_WWP1_WW	-	-	-	-	-
4	+	153406206	153406228	CTAAAACTACCAAAAAAATT	acAAAAaTACCAAAAAgAcT-GGG	5	ENSG00000109670_ENST00000281708_FBXW7_F-box	-	-	-	-	-
15	+	95928031	95928053	CTAAAACTACCAAAAAAATT	aaAAAAtTACCAAAAAtATa-GGG	5	-	-	-	-	-	-
19	-	36960893	36960915	CTAAAACTACCAAAAAAATT	agAAAAgTACCAAAAAgATc-TGG	5	ENSG00000186017_ENST00000434377_ZNF566_zinc	-	-	-	-	-
5	+	56690703	56690725	CTAAAACTACCAAAAAAATT	agAAAAtTACCAAAAAtATa-TGG	5	-	-	-	-	-	-
3	+	176256437	176256459	CTAAAACTACCAAAAAAATT	agAAAAaTACCAAAAAAtaT-AGG	5	-	-	-	-	-	-
17	-	60799253	60799275	CTAAAACTACCAAAAAAATT	agAAAAaTACCAAAAAAtTc-TGG	5	ENSG00000173838_ENST00000456609_MARCH10_membrane-associated	-	-	-	-	-
4	-	77168054	77168076	CTAAAACTACCAAAAAAATT	taAAAAaTACCAAAAAAAga-AGG	5	ENSG00000189157_ENST00000510197_FAM47E_family	-	-	-	-	-
6	-	144798705	144798727	CTAAAACTACCAAAAAAATT	tcAAAAgTACCAAAAAAAaa-GGG	5	ENSG00000152818_ENST00000367545_UTRN_utrophin~	-	-	-	-	-
20	+	5810165	5810187	CTAAAACTACCAAAAAAATT	ggAAAACctgCAAAAAAATT-GGG	5	ENSG00000171984_ENST00000303142_C20orf196_chromosome	-	-	-	-	-
19	-	11579392	11579414	CTAAAACTACCAAAAAAATT	taAAAACacaCAAAAAAATT-TGG	5	ENSG00000196361_ENST00000359227_ELAVL3_ELAV	-	-	-	-	-
12	+	103092831	103092853	CTAAAACTACCAAAAAAATT	taAAAACcctCAAAAAAATT-AGG	5	-	-	-	-	-	-
X	-	33853197	33853219	CTAAAACTACCAAAAAAATT	taAAAACccaCAAAAAAATT-GGG	5	-	-	-	-	-	-
16	+	9968778	9968800	CTAAAACTACCAAAAAAATT	acAAAACataCAAAAAAATT-AGG	5	ENSG00000183454_ENST00000396573_GRIN2A_glutamate	-	-	-	-	-
1	+	191747011	191747033	CTAAAACTACCAAAAAAATT	tgAAAACctCCcAAAAAATT-AGG	5	-	-	-	-	-	-
3	+	185398687	185398709	CTAAAACTACCAAAAAAATT	aaAAAACacCCAAcAAAATT-AGG	5	ENSG00000073792_ENST00000382199_IGF2BP2_insulin-like	-	-	-	-	-
X	-	104009416	104009438	CTAAAACTACCAAAAAAATT	taAAAACccCCAAAAAAATg-GGG	5	ENSG00000189108_ENST00000372582_IL1RAPL2_interleukin	-	-	-	-	-
8	+	111660314	111660336	CTAAAACTACCAAAAAAATT	gaAAAACaAaaAAAAAAATT-GGG	5	-	-	-	-	-	-
8	-	98736789	98736811	CTAAAACTACCAAAAAAATT	ggAAAACgAagAAAAAAATT-AGG	5	ENSG00000147649_ENST00000336273_MTDH_metadherin~	-	-	-	-	-
11	-	65406575	65406597	CTAAAACTACCAAAAAAATT	aaAAAACaAagAAAAAAATT-GGG	5	ENSG00000213445_ENST00000534313_SIPA1_signal-induced	-	-	-	-	-
Y	+	19286399	19286421	CTAAAACTACCAAAAAAATT	aaAAAACaAaaAAAAAAATT-AGG	5	-	-	-	-	-	-
13	-	100358171	100358193	CTAAAACTACCAAAAAAATT	aaAAAACaAaaAAAAAAATT-GGG	5	ENSG00000125246_ENST00000376355_CLYBL_citrate	-	-	-	-	-
10	-	14062661	14062683	CTAAAACTACCAAAAAAATT	acAAAACaAaaAAAAAAATT-GGG	5	ENSG00000151474_ENST00000357447_FRMD4A_FERM	-	-	-	-	-
18	+	23799839	23799861	CTAAAACTACCAAAAAAATT	acAAAACaAaCtAAAAAATT-AGG	5	-	-	-	-	-	-
14	+	63440444	63440466	CTAAAACTACCAAAAAAATT	ggAAAACaAaCAgAAAAATT-AGG	5	ENSG00000140015_ENST00000322893_KCNH5_potassium	-	-	-	-	-
7	-	27822742	27822764	CTAAAACTACCAAAAAAATT	tgAAAACaAtCAtAAAAATT-GGG	5	ENSG00000106052_ENST00000543117_TAX1BP1_Tax1	-	-	-	-	-
11	+	57444127	57444149	CTAAAACTACCAAAAAAATT	aaAAAACcAaCAtAAAAATT-AGG	5	ENSG00000156599_ENST00000527985_ZDHHC5_zinc	-	-	-	-	-
10	-	68115859	68115881	CTAAAACTACCAAAAAAATT	acAAAACaAgCAAAcAAATT-TGG	5	ENSG00000183230_ENST00000433211_CTNNA3_catenin	-	-	-	-	-
20	-	50082587	50082609	CTAAAACTACCAAAAAAATT	tcAAAACaAaCAAAAgAATT-AGG	5	ENSG00000101096_ENST00000371564_NFATC2_nuclear	-	-	-	-	-
4	-	57464001	57464023	CTAAAACTACCAAAAAAATT	aaAAAACaAaCAAAAgAATT-AGG	5	-	-	-	-	-	-
13	-	84868563	84868585	CTAAAACTACCAAAAAAATT	aaAAAACaAaCAAAAtAATT-AGG	5	-	-	-	-	-	-
5	+	126299459	126299481	CTAAAACTACCAAAAAAATT	ggAAAACaAaCAAAAAgATT-AGG	5	ENSG00000173926_ENST00000308660_MARCH3_membrane-associated	-	-	-	-	-
14	-	53197689	53197711	CTAAAACTACCAAAAAAATT	taAAAACaAaCAAAAAAcTT-TGG	5	ENSG00000198252_ENST00000442123_STYX_serine/threonine/tyrosine	-	-	-	-	-
13	+	50544447	50544469	CTAAAACTACCAAAAAAATT	aaAAAACaAaCAAAAAAcTT-AGG	5	-	-	-	-	-	-
15	-	64999030	64999052	CTAAAACTACCAAAAAAATT	aaAAAACaAaCAAAAAAcTT-AGG	5	-	-	-	-	-	-
9	-	96904929	96904951	CTAAAACTACCAAAAAAATT	aaAAAACaAaCAAAAAAtTT-TGG	5	-	-	-	-	-	-
4	-	67868084	67868106	CTAAAACTACCAAAAAAATT	acAAAACaAaCAAAAAAcTT-AGG	5	-	-	-	-	-	-
8	+	34493007	34493029	CTAAAACTACCAAAAAAATT	gaAAAACaAaCAAAAAAAaT-TGG	5	-	-	-	-	-	-
17	-	56460637	56460659	CTAAAACTACCAAAAAAATT	gaAAAACaAaCAAAAAAAcT-TGG	5	ENSG00000108375_ENST00000500597_RNF43_ring	-	-	-	-	-
1	+	114263014	114263036	CTAAAACTACCAAAAAAATT	gaAAAACcAaCAAAAAAAaT-TGG	5	ENSG00000116793_ENST00000393357_PHTF1_putative	-	-	-	-	-
14	+	97206587	97206609	CTAAAACTACCAAAAAAATT	ggAAAACaAaCAAAAAAAcT-TGG	5	-	-	-	-	-	-
1	+	61527101	61527123	CTAAAACTACCAAAAAAATT	aaAAAACaAaCAAAAAAAaT-CGG	5	-	-	-	-	-	-
17	+	30151147	30151169	CTAAAACTACCAAAAAAATT	aaAAAACaAaCAAAAAAAaT-TGG	5	-	-	-	-	-	-
17	+	80581274	80581296	CTAAAACTACCAAAAAAATT	aaAAAACaAaCAAAAAAAaT-GGG	5	ENSG00000141580_ENST00000392325_WDR45B_WD	-	-	-	-	-
2	-	152647368	152647390	CTAAAACTACCAAAAAAATT	aaAAAACaAaCAAAAAAAaT-AGG	5	ENSG00000162980_ENST00000446896_ARL5A_ADP-ribosylation	-	-	-	-	-
7	-	68454519	68454541	CTAAAACTACCAAAAAAATT	aaAAAACaAaCAAAAAAAaT-TGG	5	-	-	-	-	-	-
7	-	133271580	133271602	CTAAAACTACCAAAAAAATT	aaAAAACaAaCAAAAAAAaT-GGG	5	ENSG00000131558_ENST00000253861_EXOC4_exocyst	-	-	-	-	-
X	-	48906007	48906029	CTAAAACTACCAAAAAAATT	aaAAAACaAaCAAAAAAAaT-GGG	5	-	-	-	-	-	-
X	-	70197721	70197743	CTAAAACTACCAAAAAAATT	aaAAAACaAaCAAAAAAAaT-AGG	5	-	-	-	-	-	-
2	+	191330684	191330706	CTAAAACTACCAAAAAAATT	aaAAAACaAaCAAAAAAAcT-CGG	5	ENSG00000151690_ENST00000392328_MFSD6_major	-	-	-	-	-
7	+	87370536	87370558	CTAAAACTACCAAAAAAATT	aaAAAACaAaCAAAAAAAcT-GGG	5	ENSG00000105784_ENST00000338056_RUNDC3B_RUN	-	-	-	-	-
19	+	39462877	39462899	CTAAAACTACCAAAAAAATT	aaAAAACaAaCAAAAAAAcT-AGG	5	ENSG00000269190_ENST00000292852_FBXO17_F-box	-	-	-	-	-
3	-	195788355	195788377	CTAAAACTACCAAAAAAATT	aaAAAACaAaCAAAAAAAcT-GGG	5	ENSG00000072274_ENST00000420415_TFRC_transferrin	-	-	-	-	-
2	+	166519444	166519466	CTAAAACTACCAAAAAAATT	aaAAAACaAaCAAAAAAAgT-TGG	5	ENSG00000178662_ENST00000314499_CSRNP3_cysteine-serine-rich	-	-	-	-	-
12	+	122464349	122464371	CTAAAACTACCAAAAAAATT	aaAAAACaAaCAAAAAAAgT-AGG	5	ENSG00000110987_ENST00000538010_BCL7A_B-cell	-	-	-	-	-
X	-	78819712	78819734	CTAAAACTACCAAAAAAATT	aaAAAACaAaCAAAAAAAgT-TGG	5	-	-	-	-	-	-
7	-	72115038	72115060	CTAAAACTACCAAAAAAATT	aaAAAACcAaCAAAAAAAaT-TGG	5	ENSG00000254184_ENST00000343721_TYW1B_tRNA-yW	-	-	-	-	-
1	+	3697544	3697566	CTAAAACTACCAAAAAAATT	aaAAAACcAaCAAAAAAAcT-GGG	5	ENSG00000130764_ENST00000378251_LRRC47_leucine	-	-	-	-	-
3	+	100366011	100366033	CTAAAACTACCAAAAAAATT	acAAAACaAaCAAAAAAAaT-AGG	5	ENSG00000144820_ENST00000273352_GPR128_G	-	-	-	-	-
16	-	74139701	74139723	CTAAAACTACCAAAAAAATT	acAAAACaAaCAAAAAAAaT-AGG	5	-	-	-	-	-	-
1	+	29267729	29267751	CTAAAACTACCAAAAAAATT	acAAAACaAaCAAAAAAAcT-AGG	5	ENSG00000159023_ENST00000343067_EPB41_erythrocyte	-	-	-	-	-
5	-	88418982	88419004	CTAAAACTACCAAAAAAATT	acAAAACaAaCAAAAAAAcT-AGG	5	-	-	-	-	-	-
16	+	29356047	29356069	CTAAAACTACCAAAAAAATT	acAAAACgAaCAAAAAAAaT-TGG	5	-	-	-	-	-	-
2	-	44003148	44003170	CTAAAACTACCAAAAAAATT	agAAAACaAaCAAAAAAAaT-TGG	5	ENSG00000138036_ENST00000260605_DYNC2LI1_dynein,	-	-	-	-	-
14	+	81983791	81983813	CTAAAACTACCAAAAAAATT	agAAAACaAaCAAAAAAAcT-GGG	5	ENSG00000071537_ENST00000336735_SEL1L_sel-1	-	-	-	-	-
10	-	45652908	45652930	CTAAAACTACCAAAAAAATT	gaAAAACaAaCAAAAAAATg-TGG	5	-	-	-	-	-	-
11	+	12256215	12256237	CTAAAACTACCAAAAAAATT	taAAAACaAaCAAAAAAATc-TGG	5	ENSG00000133816_ENST00000537344_MICAL2_microtubule	-	-	-	-	-
21	-	42506345	42506367	CTAAAACTACCAAAAAAATT	tgAAAACaAaCAAAAAAATg-GGG	5	-	-	-	-	-	-
6	+	44343539	44343561	CTAAAACTACCAAAAAAATT	aaAAAACaAaCAAAAAAATa-TGG	5	ENSG00000249481_ENST00000323108_SPATS1_spermatogenesis	-	-	-	-	-
8	+	23040417	23040439	CTAAAACTACCAAAAAAATT	aaAAAACaAaCAAAAAAATa-AGG	5	-	-	-	-	-	-
5	+	82362100	82362122	CTAAAACTACCAAAAAAATT	aaAAAACaAaCAAAAAAATc-AGG	5	ENSG00000174695_ENST00000502346_TMEM167A_transmembrane	-	-	-	-	-
13	-	51139341	51139363	CTAAAACTACCAAAAAAATT	aaAAAACcAaCAAAAAAATa-AGG	5	-	-	-	-	-	-
[truncated: 17,634 more rows]

## Sheet: 3gRNA30.1 & 30.2- selected list
gRNA12
Chrom	Strand	Start	End	Given query	Actual genomic hit	Number of mismatches	Pre-mRNA (Unspliced)
1	+	94491683	94491705	TGCTGCCCAGAAGTAGTTGA	TGCTGCCCAGAAGTAGTTGA-GGG	0	ENSG00000198691_ENST00000370225_ABCA4_ATP-binding; ENST0000370225
10	-	129808349	129808371	TGCTGCCCAGAAGTAGTTGA	gGCTGCCCAGAAGgAcTTGA-GGG	3	ENSG00000132334_ENST00000254667_PTPRE_protein; E~ENSG00000132334_ENST00000419012_PTPRE_protein; E~ENSG00000132334_ENST00000430713_PTPRE_protein
1	-	232832138	232832160	TGCTGCCCAGAAGTAGTTGA	aGCTGCCCAGAAGaAGTgGA-TGG	3	-
14	-	58940693	58940715	TGCTGCCCAGAAGTAGTTGA	TcCTGaCCAGAAGTAGTTGc-TGG	3	ENSG00000100578_ENST00000354386_KIAA0586_KIAA0586~ENSG00000100578_ENST00000556134_KIAA0586_KIAA0586~ENSG00000100578_ENST00000423743_KIAA0586_KIAA0586~ENSG00000100578_ENST00000261244_KIAA0586_KIAA0586~
11	+	23891308	23891330	TGCTGCCCAGAAGTAGTTGA	TcCTGCtCAGAAGTAGTTcA-GGG	3	-
20	-	2658063	2658085	TGCTGCCCAGAAGTAGTTGA	TGtgGCCCAGAAGgAGTTGA-TGG	3	-
8	-	105805786	105805808	TGCTGCCCAGAAGTAGTTGA	TGaTGCCCAGAAGTgtTTGA-AGG	3	-
20	-	50677454	50677476	TGCTGCCCAGAAGTAGTTGA	TGCTctCCAGAAGTAGTTGg-GGG	3	ENSG00000020256_ENST00000371518_ZFP64_ZFP64
4	+	75385660	75385682	TGCTGCCCAGAAGTAGTTGA	TGCTcCCCAGAAGcAGaTGA-TGG	3	-
17	+	71552069	71552091	TGCTGCCCAGAAGTAGTTGA	TGCTGgCCAGAAGcAGTgGA-TGG	3	ENSG00000069188_ENST00000392650_SDK2_sidekick; ENSG00000069188_ENST00000388726_SDK2_sidekick
gRNA1
Chrom	Strand	Start	End	Given query	Actual genomic hit	Number of mismatches	Pre-mRNA (Unspliced)
1	+	94494299	94494321	CTAAAACTACCAAAAAAATT	CTAAAACTACCAAAAAAATT-AGG	0	ENSG00000198691_ENST00000370225_ABCA4_ATP-binding
7	+	140319829	140319851	CTAAAACTACCAAAAAAATT	CTAAAAaTACCAAAAAAATT-AGG	1	ENSG00000146966_ENST00000275884_DENND2A_DENN/MADD
16	+	17619500	17619522	CTAAAACTACCAAAAAAATT	CTAAAAaTACCAAAAAAATT-AGG	1	-
20	+	47511398	47511420	CTAAAACTACCAAAAAAATT	CTAAAAaTACCAAAAAAATT-AGG	1	-
[truncated: 267 more rows]
